# Supplementary material for: Mechanism of Cu-Catalyzed Iododeboronation: A Description of Ligand-Enabled Transmetalation, Disproportionation, and Turnover in Cu-Mediated Oxidative Coupling Reactions
Source: ACS Catal. 2023 Aug 7;13(16):11117–26. doi: 10.1021/acscatal.3c02839 (PMC10442916; doi:10.1021/acscatal.3c02839)
Supplement: Supplementary file 2 — cs3c02839_si_002.cif [file cs3c02839_si_002.cif]

data_general
_publ_requested_journal          'ACS Catalysis'
_publ_contact_author_name        'Allan Watson'
_publ_contact_author_address     
;EaStCHEM School of Chemistry
University of St Andrews
St Andrews, Fife KY16 9ST
U.K.
;
_publ_contact_author_email       aw260@st-andrews.ac.uk
loop_
_publ_author_name
_publ_author_address
'Andrews, Matthew J.'
;EaStCHEM School of Chemistry
University of St Andrews
St Andrews, Fife KY16 9ST
U.K.
;
'Carpentier, Ambre'
;Institute of Chemical Sciences
Heriot-Watt University
Edinburgh, EH14 4AS
U.K.
;
'Slawin, Alexandra M. Z.'
;EaStCHEM School of Chemistry
University of St Andrews
St Andrews, Fife KY16 9ST
U.K.
;
'Cordes, David B.'
;EaStCHEM School of Chemistry
University of St Andrews
St Andrews, Fife KY16 9ST
U.K.
;
'Macgregor, Stuart A.'
;Institute of Chemical Sciences
Heriot-Watt University
Edinburgh, EH14 4AS
U.K.
;
'Watson, Allan J. B.'
;EaStCHEM School of Chemistry
University of St Andrews
St Andrews, Fife KY16 9ST
U.K.
;

#==============================================================================
data_[3]OAc
_audit_creation_date                               2023-04-25
_audit_creation_method                            'by CrystalStructure 4.3'

_publ_section_references
;
    ENTER OTHER REFERENCES

    Rigaku (2018). CrystalStructure. Version 4.3. 
    Rigaku Corporation, Tokyo, Japan.

    Sheldrick, G. M. (2014). Acta Cryst. (2014). A70, C1437.
    SHELXT Version 2018/2

    Sheldrick, G.M. (2008) SHELXL Version 2018/3, Acta Cryst. A64, 112-122.

    Rigaku (1998). REQAB. 
    Rigaku Corporation, Tokyo, Japan.

;

#==============================================================================
# CHEMICAL DATA

_chemical_formula_sum                             'C28 H36 Cu N4 O11'
_chemical_formula_moiety                  'C26 H19 Cu N4 O2, C2 H3 O2, 7(H2 O)'
_chemical_formula_weight                           668.16
_chemical_melting_point                            ?

#==============================================================================
# CRYSTAL DATA
_space_group_crystal_system                        triclinic
_space_group_name_H-M_alt                         'P -1'
_space_group_name_Hall                            '-P 1'
_space_group_IT_number                             2
loop_
_space_group_symop_id
_space_group_symop_operation_xyz
1   '+X,+Y,+Z'
2   '-X,-Y,-Z'
#------------------------------------------------------------------------------
_cell_length_a                                     8.7325(6)
_cell_length_b                                     12.2149(8)
_cell_length_c                                     15.6708(11)
_cell_angle_alpha                                  103.318(5)
_cell_angle_beta                                   102.145(5)
_cell_angle_gamma                                  97.555(5)
_cell_volume                                       1561.49(19)
_cell_formula_units_Z                              2
_cell_measurement_reflns_used                      7236
_cell_measurement_theta_min                        1.90
_cell_measurement_theta_max                        27.50
_cell_measurement_temperature                      173
#------------------------------------------------------------------------------
_exptl_crystal_description                         prism
_exptl_crystal_colour                              blue
_exptl_crystal_size_max                            0.220
_exptl_crystal_size_mid                            0.200
_exptl_crystal_size_min                            0.170
_exptl_crystal_density_diffrn                      1.421
_exptl_crystal_density_meas                        ?
_exptl_crystal_density_method                     'not measured'
_exptl_crystal_F_000                               698.00
_exptl_absorpt_coefficient_mu                      0.763
_exptl_absorpt_correction_type                     multi-scan
_exptl_absorpt_process_details                    'REQAB (Rigaku, 1998)'
_exptl_absorpt_correction_T_min                    0.635
_exptl_absorpt_correction_T_max                    0.878

#==============================================================================
# EXPERIMENTAL DATA

_diffrn_ambient_temperature                        173
_diffrn_radiation_type                            'Mo K\a'
_diffrn_radiation_wavelength                       0.71075
_diffrn_measurement_device_type                   'Rigaku SCX mini'
_diffrn_measurement_method                         \w
_diffrn_detector_area_resol_mean                   13.653
_diffrn_reflns_number                              16178
_diffrn_reflns_av_unetI/netI                       0.0603
_diffrn_reflns_av_R_equivalents                    0.0471
_diffrn_reflns_theta_max                           27.523
_diffrn_reflns_theta_min                           1.914
_diffrn_reflns_theta_full                          25.242
_diffrn_measured_fraction_theta_max                0.991
_diffrn_measured_fraction_theta_full               0.995
_diffrn_reflns_Laue_measured_fraction_max          0.991
_diffrn_reflns_Laue_measured_fraction_full         0.995
_diffrn_reflns_point_group_measured_fraction_max   0.991
_diffrn_reflns_point_group_measured_fraction_full  0.995
_diffrn_reflns_limit_h_min                        -11
_diffrn_reflns_limit_h_max                         11
_diffrn_reflns_limit_k_min                        -15
_diffrn_reflns_limit_k_max                         15
_diffrn_reflns_limit_l_min                        -20
_diffrn_reflns_limit_l_max                         20
_diffrn_standards_number                           0
_diffrn_standards_interval_count                   .
_diffrn_standards_decay_%                          ?
_reflns_number_total                               7138
_reflns_number_gt                                  5315
_reflns_threshold_expression                       F^2^>2.0\s(F^2^)
_reflns_Friedel_coverage          0.000
_reflns_Friedel_fraction_max      .
_reflns_Friedel_fraction_full     .

#==============================================================================
# REFINEMENT DATA

_refine_special_details
;
    Refinement was performed using all reflections. The weighted 
    R-factor (wR) and goodness of fit (S) are based on F^2^.
    R-factor (gt) are based on F. The threshold expression of
    F^2^ > 2.0 sigma(F^2^) is used only for calculating R-factor (gt).
;
_refine_ls_structure_factor_coef                   Fsqd
_refine_ls_R_factor_all                            0.0588
_refine_ls_R_factor_gt                             0.0390
_refine_ls_wR_factor_ref                           0.1024
_refine_ls_wR_factor_gt                            0.0956
_refine_ls_number_restraints                       14
_refine_ls_hydrogen_treatment                      mixed
_refine_ls_number_reflns                           7138
_refine_ls_number_parameters                       441
_refine_ls_goodness_of_fit_ref                     0.989
_refine_ls_weighting_scheme                        calc
_refine_ls_weighting_details
                   'w = 1/[\s^2^(Fo^2^)+(0.0550P)^2^] where P=(Fo^2^+2Fc^2^)/3'
_atom_sites_solution_hydrogens                     geom
_atom_sites_solution_primary                       direct
_atom_sites_solution_secondary                     difmap
_refine_ls_shift/su_max                            0.001
_refine_diff_density_max                           0.38
_refine_diff_density_min                          -0.63
_refine_ls_extinction_method                       none
_refine_ls_extinction_coef                         ?

loop_
_atom_type_symbol
_atom_type_description
_atom_type_scat_dispersion_real
_atom_type_scat_dispersion_imag
_atom_type_scat_source
  'C' 'C'  0.0033 0.0016 
;
International Tables for Crystallography
(Vol. C, Tables 4.2.6.8 and 6.1.1.4)
;
  'H' 'H'  0.0000 0.0000 
;
International Tables for Crystallography
(Vol. C, Table 6.1.1.4)
;
  'Cu' 'Cu'  0.3201 1.2651 
;
International Tables for Crystallography
(Vol. C, Tables 4.2.6.8 and 6.1.1.4)
;
  'N' 'N'  0.0061 0.0033 
;
International Tables for Crystallography
(Vol. C, Tables 4.2.6.8 and 6.1.1.4)
;
  'O' 'O'  0.0106 0.0060 
;
International Tables for Crystallography
(Vol. C, Tables 4.2.6.8 and 6.1.1.4)
;

#==============================================================================
# ATOMIC COORDINATES AND THERMAL PARAMETERS

loop_
 _atom_site_label
 _atom_site_type_symbol
 _atom_site_fract_x
 _atom_site_fract_y
 _atom_site_fract_z
 _atom_site_U_iso_or_equiv
 _atom_site_adp_type
 _atom_site_occupancy
 _atom_site_site_symmetry_order  
 _atom_site_calc_flag
 _atom_site_refinement_flags_posn
 _atom_site_refinement_flags_adp
 _atom_site_refinement_flags_occupancy
 _atom_site_disorder_assembly
 _atom_site_disorder_group
Cu1 Cu 0.23236(3) 0.59748(2) 0.78277(2) 0.02250(9) Uani 1 1 d . . . . .
O29 O 0.39946(18) 0.57110(13) 0.71404(10) 0.0281(3) Uani 1 1 d . . . . .
O30 O 0.52706(19) 0.71571(13) 0.83087(10) 0.0316(4) Uani 1 1 d . . . . .
O31 O 0.2060(2) -0.03367(15) 0.33013(11) 0.0401(4) Uani 1 1 d . . . . .
O32 O 0.2157(2) 0.00654(16) 0.47676(12) 0.0460(5) Uani 1 1 d . . . . .
O41 O 0.7236(2) 0.91726(14) 0.92381(11) 0.0358(4) Uani 1 1 d D . . . .
H41A H 0.666(3) 0.8440(17) 0.8941(18) 0.054 Uiso 1 1 d D U . . .
H41B H 0.797(3) 0.927(2) 0.8889(18) 0.054 Uiso 1 1 d D U . . .
O42 O 0.9123(2) 0.93075(16) 0.80531(13) 0.0426(4) Uani 1 1 d D . . . .
H42A H 0.859(4) 0.964(3) 0.7626(18) 0.064 Uiso 1 1 d D U . . .
H42B H 1.015(3) 0.975(2) 0.831(2) 0.064 Uiso 1 1 d D U . . .
O43 O 0.2082(2) 0.06042(16) 0.89121(12) 0.0405(4) Uani 1 1 d D . . . .
H43A H 0.303(3) 0.051(3) 0.878(2) 0.061 Uiso 1 1 d D U . . .
H43B H 0.231(4) 0.056(3) 0.9512(13) 0.061 Uiso 1 1 d D U . . .
O44 O 0.5044(3) 0.0526(2) 0.86736(19) 0.0681(7) Uani 1 1 d D . . . .
H44A H 0.573(4) 0.010(3) 0.892(3) 0.102 Uiso 1 1 d D U . . .
H44B H 0.547(5) 0.085(3) 0.826(2) 0.102 Uiso 1 1 d D U . . .
O45 O 0.6058(3) 0.16822(19) 0.75215(13) 0.0529(5) Uani 1 1 d D . . . .
H45A H 0.510(3) 0.161(3) 0.7082(19) 0.079 Uiso 1 1 d D U . . .
H45B H 0.668(4) 0.123(3) 0.723(2) 0.079 Uiso 1 1 d D U . . .
O46 O 0.3140(2) 0.16776(16) 0.64068(12) 0.0424(4) Uani 1 1 d D . . . .
H46A H 0.272(4) 0.111(2) 0.5892(16) 0.064 Uiso 1 1 d D U . . .
H46B H 0.228(3) 0.158(3) 0.664(2) 0.064 Uiso 1 1 d D U . . .
O47 O 0.0859(2) 0.16875(15) 0.74291(12) 0.0385(4) Uani 1 1 d D . . . .
H47A H -0.016(2) 0.125(2) 0.7131(19) 0.058 Uiso 1 1 d D U . . .
H47B H 0.128(4) 0.138(2) 0.7914(16) 0.058 Uiso 1 1 d D U . . .
N1 N 0.1618(2) 0.70821(14) 0.71329(12) 0.0240(4) Uani 1 1 d . . . . .
N8 N 0.0194(2) 0.48835(15) 0.68381(12) 0.0244(4) Uani 1 1 d . . . . .
N15 N 0.2936(2) 0.48603(14) 0.85244(11) 0.0216(4) Uani 1 1 d . . . . .
N22 N 0.1597(2) 0.66659(14) 0.89650(12) 0.0239(4) Uani 1 1 d . . . . .
C2 C 0.2376(3) 0.81492(18) 0.72719(16) 0.0307(5) Uani 1 1 d . . . . .
H2 H 0.326686 0.845716 0.777828 0.037 Uiso 1 1 calc R U . . .
C3 C 0.1910(3) 0.8833(2) 0.67013(17) 0.0355(5) Uani 1 1 d . . . . .
H3 H 0.248796 0.958867 0.681556 0.043 Uiso 1 1 calc R U . . .
C4 C 0.0617(3) 0.8411(2) 0.59769(17) 0.0369(6) Uani 1 1 d . . . . .
H4 H 0.028128 0.887178 0.558719 0.044 Uiso 1 1 calc R U . . .
C5 C -0.0214(3) 0.7281(2) 0.58148(15) 0.0301(5) Uani 1 1 d . . . . .
C6 C 0.0339(3) 0.66403(18) 0.64128(14) 0.0242(4) Uani 1 1 d . . . . .
C7 C -0.0417(2) 0.54670(18) 0.62541(13) 0.0238(4) Uani 1 1 d . . . . .
C9 C -0.0475(3) 0.37917(19) 0.66924(16) 0.0307(5) Uani 1 1 d . . . . .
H9 H -0.005029 0.337755 0.710130 0.037 Uiso 1 1 calc R U . . .
C10 C -0.1770(3) 0.3230(2) 0.59664(17) 0.0385(6) Uani 1 1 d . . . . .
H10 H -0.221227 0.244832 0.588288 0.046 Uiso 1 1 calc R U . . .
C11 C -0.2396(3) 0.3817(2) 0.53761(16) 0.0386(6) Uani 1 1 d . . . . .
H11 H -0.328536 0.344628 0.488094 0.046 Uiso 1 1 calc R U . . .
C12 C -0.1717(3) 0.4976(2) 0.55038(15) 0.0309(5) Uani 1 1 d . . . . .
C13 C -0.2272(3) 0.5656(2) 0.49147(15) 0.0379(6) Uani 1 1 d . . . . .
H13 H -0.315830 0.532555 0.440888 0.045 Uiso 1 1 calc R U . . .
C14 C -0.1562(3) 0.6754(2) 0.50628(15) 0.0372(6) Uani 1 1 d . . . . .
H14 H -0.196192 0.718616 0.466272 0.045 Uiso 1 1 calc R U . . .
C16 C 0.3619(3) 0.39673(17) 0.82820(15) 0.0262(5) Uani 1 1 d . . . . .
H16 H 0.385879 0.380872 0.770712 0.031 Uiso 1 1 calc R U . . .
C17 C 0.3998(3) 0.32527(18) 0.88451(15) 0.0291(5) Uani 1 1 d . . . . .
H17 H 0.449917 0.262704 0.865467 0.035 Uiso 1 1 calc R U . . .
C18 C 0.3644(3) 0.34581(18) 0.96710(16) 0.0296(5) Uani 1 1 d . . . . .
H18 H 0.388601 0.297251 1.005492 0.035 Uiso 1 1 calc R U . . .
C19 C 0.2914(2) 0.43994(18) 0.99464(14) 0.0252(4) Uani 1 1 d . . . . .
C20 C 0.2595(2) 0.50797(17) 0.93500(14) 0.0212(4) Uani 1 1 d . . . . .
C21 C 0.1900(2) 0.60659(17) 0.95922(14) 0.0223(4) Uani 1 1 d . . . . .
C23 C 0.0960(3) 0.75880(19) 0.91710(16) 0.0315(5) Uani 1 1 d . . . . .
H23 H 0.073680 0.801044 0.873564 0.038 Uiso 1 1 calc R U . . .
C24 C 0.0602(3) 0.7963(2) 1.00139(17) 0.0372(6) Uani 1 1 d . . . . .
H24 H 0.014933 0.862976 1.014182 0.045 Uiso 1 1 calc R U . . .
C25 C 0.0910(3) 0.7366(2) 1.06437(16) 0.0350(5) Uani 1 1 d . . . . .
H25 H 0.068643 0.761830 1.121711 0.042 Uiso 1 1 calc R U . . .
C26 C 0.1563(3) 0.6369(2) 1.04401(15) 0.0286(5) Uani 1 1 d . . . . .
C27 C 0.1897(3) 0.5657(2) 1.10390(15) 0.0344(5) Uani 1 1 d . . . . .
H27 H 0.167311 0.585424 1.161677 0.041 Uiso 1 1 calc R U . . .
C28 C 0.2523(3) 0.4711(2) 1.08024(15) 0.0318(5) Uani 1 1 d . . . . .
H28 H 0.270595 0.424643 1.120927 0.038 Uiso 1 1 calc R U . . .
C29 C 0.5219(3) 0.64662(19) 0.75756(14) 0.0262(5) Uani 1 1 d . . . . .
C30 C 0.6640(3) 0.6489(2) 0.71746(18) 0.0434(6) Uani 1 1 d . . . . .
H30A H 0.708291 0.579622 0.719582 0.052 Uiso 1 1 calc R U . . .
H30B H 0.745309 0.716639 0.752265 0.052 Uiso 1 1 calc R U . . .
H30C H 0.631097 0.651975 0.654419 0.052 Uiso 1 1 calc R U . . .
C31 C 0.2695(3) 0.0211(2) 0.41298(16) 0.0319(5) Uani 1 1 d . . . . .
C32 C 0.4213(3) 0.1075(3) 0.4307(2) 0.0503(7) Uani 1 1 d . . . . .
H32A H 0.512754 0.068567 0.435276 0.060 Uiso 1 1 calc R U . . .
H32B H 0.434213 0.166120 0.487463 0.060 Uiso 1 1 calc R U . . .
H32C H 0.415281 0.143797 0.380727 0.060 Uiso 1 1 calc R U . . .

loop_
 _atom_site_aniso_label
 _atom_site_aniso_U_11
 _atom_site_aniso_U_22
 _atom_site_aniso_U_33
 _atom_site_aniso_U_23
 _atom_site_aniso_U_13
 _atom_site_aniso_U_12
Cu1 0.02519(14) 0.02213(14) 0.02170(14) 0.00796(10) 0.00514(10) 0.00712(10)
O29 0.0298(8) 0.0309(8) 0.0224(7) 0.0048(6) 0.0065(7) 0.0059(6)
O30 0.0331(9) 0.0321(8) 0.0267(8) 0.0037(7) 0.0068(7) 0.0043(7)
O31 0.0309(9) 0.0541(11) 0.0332(9) 0.0093(8) 0.0053(8) 0.0097(8)
O32 0.0487(11) 0.0556(12) 0.0349(10) 0.0151(9) 0.0130(9) 0.0048(9)
O41 0.0355(9) 0.0351(9) 0.0344(9) 0.0079(7) 0.0082(8) 0.0016(7)
O42 0.0342(10) 0.0505(11) 0.0435(11) 0.0211(9) 0.0058(9) 0.0001(8)
O43 0.0338(10) 0.0496(11) 0.0348(9) 0.0110(8) 0.0048(8) 0.0029(8)
O44 0.0492(13) 0.0747(16) 0.107(2) 0.0532(14) 0.0324(14) 0.0312(11)
O45 0.0536(13) 0.0673(14) 0.0342(10) 0.0018(9) 0.0065(9) 0.0267(10)
O46 0.0446(11) 0.0471(11) 0.0362(10) 0.0121(8) 0.0096(9) 0.0096(9)
O47 0.0364(10) 0.0341(9) 0.0421(10) 0.0125(8) 0.0040(8) 0.0021(7)
N1 0.0243(9) 0.0239(9) 0.0260(9) 0.0090(7) 0.0066(8) 0.0072(7)
N8 0.0254(9) 0.0259(9) 0.0244(9) 0.0079(7) 0.0088(8) 0.0070(7)
N15 0.0214(9) 0.0210(8) 0.0211(8) 0.0045(7) 0.0039(7) 0.0038(7)
N22 0.0251(9) 0.0230(9) 0.0241(9) 0.0065(7) 0.0053(7) 0.0073(7)
C2 0.0332(12) 0.0237(11) 0.0380(13) 0.0114(10) 0.0105(10) 0.0077(9)
C3 0.0431(14) 0.0266(12) 0.0456(14) 0.0157(10) 0.0203(12) 0.0116(10)
C4 0.0495(15) 0.0396(14) 0.0400(14) 0.0257(11) 0.0232(12) 0.0256(12)
C5 0.0354(13) 0.0387(13) 0.0248(11) 0.0143(10) 0.0122(10) 0.0189(10)
C6 0.0269(11) 0.0287(11) 0.0227(10) 0.0097(9) 0.0113(9) 0.0117(9)
C7 0.0242(11) 0.0305(11) 0.0198(10) 0.0064(8) 0.0098(9) 0.0101(9)
C9 0.0343(12) 0.0262(11) 0.0329(12) 0.0078(9) 0.0124(10) 0.0038(9)
C10 0.0381(14) 0.0320(13) 0.0385(14) 0.0015(11) 0.0096(11) -0.0034(10)
C11 0.0322(13) 0.0445(15) 0.0282(12) -0.0034(11) 0.0027(10) 0.0012(11)
C12 0.0275(12) 0.0412(13) 0.0208(10) 0.0006(9) 0.0058(9) 0.0100(10)
C13 0.0340(13) 0.0570(16) 0.0197(11) 0.0039(11) 0.0007(10) 0.0195(12)
C14 0.0445(15) 0.0537(16) 0.0218(11) 0.0162(11) 0.0091(11) 0.0263(12)
C16 0.0285(11) 0.0200(10) 0.0266(11) 0.0013(8) 0.0043(9) 0.0056(8)
C17 0.0301(12) 0.0189(10) 0.0348(12) 0.0052(9) 0.0023(10) 0.0053(9)
C18 0.0284(12) 0.0239(11) 0.0348(12) 0.0132(9) -0.0001(10) 0.0028(9)
C19 0.0198(10) 0.0285(11) 0.0253(11) 0.0099(9) 0.0011(9) -0.0003(8)
C20 0.0180(10) 0.0220(10) 0.0222(10) 0.0061(8) 0.0031(8) 0.0017(8)
C21 0.0183(10) 0.0243(10) 0.0220(10) 0.0045(8) 0.0035(8) 0.0022(8)
C23 0.0336(12) 0.0278(12) 0.0351(12) 0.0079(10) 0.0093(10) 0.0123(9)
C24 0.0373(13) 0.0332(13) 0.0392(14) -0.0002(10) 0.0115(11) 0.0148(10)
C25 0.0303(12) 0.0440(14) 0.0285(12) -0.0001(10) 0.0110(10) 0.0108(10)
C26 0.0222(11) 0.0360(12) 0.0240(11) 0.0022(9) 0.0056(9) 0.0034(9)
C27 0.0311(12) 0.0515(15) 0.0219(11) 0.0115(10) 0.0085(10) 0.0061(11)
C28 0.0291(12) 0.0433(14) 0.0261(11) 0.0183(10) 0.0052(10) 0.0041(10)
C29 0.0270(11) 0.0319(11) 0.0229(11) 0.0125(9) 0.0062(9) 0.0081(9)
C30 0.0381(15) 0.0580(17) 0.0406(14) 0.0159(13) 0.0195(12) 0.0105(12)
C31 0.0266(12) 0.0350(12) 0.0359(13) 0.0118(10) 0.0056(10) 0.0116(10)
C32 0.0417(16) 0.0526(17) 0.0541(17) 0.0146(14) 0.0116(14) 0.0000(13)

#==============================================================================
_computing_data_collection
                                'CrystalClear-SM Expert 2.1 b45 (Rigaku, 2015)'
_computing_cell_refinement
                                               'CrystalClear-SM Expert 2.1 b45'
_computing_data_reduction
                                               'CrystalClear-SM Expert 2.1 b45'
_computing_structure_solution
                                      'SHELXT Version 2018/2 (Sheldrick, 2014)'
_computing_structure_refinement
                                      'SHELXL Version 2018/3 (Sheldrick, 2008)'
_computing_publication_material
                                          'CrystalStructure 4.3 (Rigaku, 2018)'
_computing_molecular_graphics                     'CrystalStructure 4.3'

#==============================================================================
# MOLECULAR GEOMETRY

_geom_special_details
;
 All esds (except the esd in the dihedral angle between two l.s. planes)
 are estimated using the full covariance matrix.  The cell esds are taken
 into account individually in the estimation of esds in distances, angles
 and torsion angles; correlations between esds in cell parameters are only
 used when they are defined by crystal symmetry.  An approximate (isotropic)
 treatment of cell esds is used for estimating esds involving l.s. planes.
;

loop_
 _geom_bond_atom_site_label_1
 _geom_bond_atom_site_label_2
 _geom_bond_distance
 _geom_bond_site_symmetry_2
 _geom_bond_publ_flag
Cu1 N15 1.9904(17) . ?
Cu1 N1 2.0024(17) . ?
Cu1 O29 2.0045(15) . ?
Cu1 N22 2.0533(17) . ?
Cu1 N8 2.1962(18) . ?
O29 C29 1.266(3) . ?
O30 C29 1.247(3) . ?
O31 C31 1.280(3) . ?
O32 C31 1.228(3) . ?
O41 H41A 0.929(17) . ?
O41 H41B 0.938(17) . ?
O42 H42A 0.938(18) . ?
O42 H42B 0.938(18) . ?
O43 H43A 0.908(18) . ?
O43 H43B 0.934(18) . ?
O44 H44A 0.924(19) . ?
O44 H44B 0.946(19) . ?
O45 H45A 0.944(18) . ?
O45 H45B 0.937(18) . ?
O46 H46A 0.901(18) . ?
O46 H46B 0.906(18) . ?
O47 H47A 0.939(18) . ?
O47 H47B 0.947(17) . ?
N1 C2 1.329(3) . ?
N1 C6 1.357(3) . ?
N8 C9 1.331(3) . ?
N8 C7 1.351(3) . ?
N15 C16 1.329(3) . ?
N15 C20 1.363(3) . ?
N22 C23 1.325(3) . ?
N22 C21 1.359(3) . ?
C2 C3 1.394(3) . ?
C2 H2 0.9500 . ?
C3 C4 1.366(4) . ?
C3 H3 0.9500 . ?
C4 C5 1.411(3) . ?
C4 H4 0.9500 . ?
C5 C6 1.404(3) . ?
C5 C14 1.434(3) . ?
C6 C7 1.439(3) . ?
C7 C12 1.402(3) . ?
C9 C10 1.392(3) . ?
C9 H9 0.9500 . ?
C10 C11 1.365(4) . ?
C10 H10 0.9500 . ?
C11 C12 1.413(3) . ?
C11 H11 0.9500 . ?
C12 C13 1.430(3) . ?
C13 C14 1.347(4) . ?
C13 H13 0.9500 . ?
C14 H14 0.9500 . ?
C16 C17 1.399(3) . ?
C16 H16 0.9500 . ?
C17 C18 1.369(3) . ?
C17 H17 0.9500 . ?
C18 C19 1.412(3) . ?
C18 H18 0.9500 . ?
C19 C20 1.397(3) . ?
C19 C28 1.433(3) . ?
C20 C21 1.429(3) . ?
C21 C26 1.399(3) . ?
C23 C24 1.409(3) . ?
C23 H23 0.9500 . ?
C24 C25 1.361(4) . ?
C24 H24 0.9500 . ?
C25 C26 1.411(3) . ?
C25 H25 0.9500 . ?
C26 C27 1.432(3) . ?
C27 C28 1.350(3) . ?
C27 H27 0.9500 . ?
C28 H28 0.9500 . ?
C29 C30 1.505(3) . ?
C30 H30A 0.9800 . ?
C30 H30B 0.9800 . ?
C30 H30C 0.9800 . ?
C31 C32 1.514(4) . ?
C32 H32A 0.9800 . ?
C32 H32B 0.9800 . ?
C32 H32C 0.9800 . ?

loop_
 _geom_angle_atom_site_label_1
 _geom_angle_atom_site_label_2
 _geom_angle_atom_site_label_3
 _geom_angle
 _geom_angle_site_symmetry_1
 _geom_angle_site_symmetry_3
 _geom_angle_publ_flag
N15 Cu1 N1 177.70(7) . . ?
N15 Cu1 O29 92.07(7) . . ?
N1 Cu1 O29 89.97(7) . . ?
N15 Cu1 N22 81.89(7) . . ?
N1 Cu1 N22 96.77(7) . . ?
O29 Cu1 N22 152.66(7) . . ?
N15 Cu1 N8 98.71(7) . . ?
N1 Cu1 N8 79.84(7) . . ?
O29 Cu1 N8 100.85(6) . . ?
N22 Cu1 N8 106.41(7) . . ?
C29 O29 Cu1 106.22(13) . . ?
H41A O41 H41B 102(2) . . ?
H42A O42 H42B 108(3) . . ?
H43A O43 H43B 99(3) . . ?
H44A O44 H44B 110(4) . . ?
H45A O45 H45B 106(3) . . ?
H46A O46 H46B 95(3) . . ?
H47A O47 H47B 107(3) . . ?
C2 N1 C6 119.03(19) . . ?
C2 N1 Cu1 125.50(15) . . ?
C6 N1 Cu1 115.16(14) . . ?
C9 N8 C7 118.25(19) . . ?
C9 N8 Cu1 132.19(15) . . ?
C7 N8 Cu1 109.36(13) . . ?
C16 N15 C20 118.45(18) . . ?
C16 N15 Cu1 128.15(14) . . ?
C20 N15 Cu1 113.40(13) . . ?
C23 N22 C21 118.23(18) . . ?
C23 N22 Cu1 130.35(15) . . ?
C21 N22 Cu1 111.37(13) . . ?
N1 C2 C3 122.4(2) . . ?
N1 C2 H2 118.8 . . ?
C3 C2 H2 118.8 . . ?
C4 C3 C2 119.7(2) . . ?
C4 C3 H3 120.2 . . ?
C2 C3 H3 120.2 . . ?
C3 C4 C5 119.2(2) . . ?
C3 C4 H4 120.4 . . ?
C5 C4 H4 120.4 . . ?
C6 C5 C4 117.8(2) . . ?
C6 C5 C14 118.8(2) . . ?
C4 C5 C14 123.3(2) . . ?
N1 C6 C5 121.9(2) . . ?
N1 C6 C7 117.97(18) . . ?
C5 C6 C7 120.1(2) . . ?
N8 C7 C12 123.1(2) . . ?
N8 C7 C6 117.46(18) . . ?
C12 C7 C6 119.40(19) . . ?
N8 C9 C10 122.8(2) . . ?
N8 C9 H9 118.6 . . ?
C10 C9 H9 118.6 . . ?
C11 C10 C9 119.2(2) . . ?
C11 C10 H10 120.4 . . ?
C9 C10 H10 120.4 . . ?
C10 C11 C12 119.8(2) . . ?
C10 C11 H11 120.1 . . ?
C12 C11 H11 120.1 . . ?
C7 C12 C11 116.8(2) . . ?
C7 C12 C13 119.3(2) . . ?
C11 C12 C13 123.9(2) . . ?
C14 C13 C12 121.3(2) . . ?
C14 C13 H13 119.3 . . ?
C12 C13 H13 119.3 . . ?
C13 C14 C5 121.1(2) . . ?
C13 C14 H14 119.5 . . ?
C5 C14 H14 119.5 . . ?
N15 C16 C17 122.2(2) . . ?
N15 C16 H16 118.9 . . ?
C17 C16 H16 118.9 . . ?
C18 C17 C16 119.8(2) . . ?
C18 C17 H17 120.1 . . ?
C16 C17 H17 120.1 . . ?
C17 C18 C19 119.3(2) . . ?
C17 C18 H18 120.3 . . ?
C19 C18 H18 120.3 . . ?
C20 C19 C18 117.37(19) . . ?
C20 C19 C28 118.4(2) . . ?
C18 C19 C28 124.2(2) . . ?
N15 C20 C19 122.88(19) . . ?
N15 C20 C21 116.53(18) . . ?
C19 C20 C21 120.59(19) . . ?
N22 C21 C26 123.30(19) . . ?
N22 C21 C20 116.78(18) . . ?
C26 C21 C20 119.92(19) . . ?
N22 C23 C24 122.2(2) . . ?
N22 C23 H23 118.9 . . ?
C24 C23 H23 118.9 . . ?
C25 C24 C23 119.6(2) . . ?
C25 C24 H24 120.2 . . ?
C23 C24 H24 120.2 . . ?
C24 C25 C26 119.6(2) . . ?
C24 C25 H25 120.2 . . ?
C26 C25 H25 120.2 . . ?
C21 C26 C25 117.0(2) . . ?
C21 C26 C27 118.5(2) . . ?
C25 C26 C27 124.5(2) . . ?
C28 C27 C26 121.6(2) . . ?
C28 C27 H27 119.2 . . ?
C26 C27 H27 119.2 . . ?
C27 C28 C19 120.9(2) . . ?
C27 C28 H28 119.5 . . ?
C19 C28 H28 119.5 . . ?
O30 C29 O29 122.3(2) . . ?
O30 C29 C30 120.7(2) . . ?
O29 C29 C30 116.9(2) . . ?
C29 C30 H30A 109.5 . . ?
C29 C30 H30B 109.5 . . ?
H30A C30 H30B 109.5 . . ?
C29 C30 H30C 109.5 . . ?
H30A C30 H30C 109.5 . . ?
H30B C30 H30C 109.5 . . ?
O32 C31 O31 124.2(2) . . ?
O32 C31 C32 119.7(2) . . ?
O31 C31 C32 116.2(2) . . ?
C31 C32 H32A 109.5 . . ?
C31 C32 H32B 109.5 . . ?
H32A C32 H32B 109.5 . . ?
C31 C32 H32C 109.5 . . ?
H32A C32 H32C 109.5 . . ?
H32B C32 H32C 109.5 . . ?

loop_
 _geom_torsion_atom_site_label_1
 _geom_torsion_atom_site_label_2
 _geom_torsion_atom_site_label_3
 _geom_torsion_atom_site_label_4
 _geom_torsion
 _geom_torsion_site_symmetry_1
 _geom_torsion_site_symmetry_2
 _geom_torsion_site_symmetry_3
 _geom_torsion_site_symmetry_4
 _geom_torsion_publ_flag
C6 N1 C2 C3 -0.3(3) . . . . ?
Cu1 N1 C2 C3 173.04(16) . . . . ?
N1 C2 C3 C4 0.9(4) . . . . ?
C2 C3 C4 C5 -0.7(3) . . . . ?
C3 C4 C5 C6 -0.1(3) . . . . ?
C3 C4 C5 C14 -178.7(2) . . . . ?
C2 N1 C6 C5 -0.5(3) . . . . ?
Cu1 N1 C6 C5 -174.56(15) . . . . ?
C2 N1 C6 C7 177.32(19) . . . . ?
Cu1 N1 C6 C7 3.3(2) . . . . ?
C4 C5 C6 N1 0.7(3) . . . . ?
C14 C5 C6 N1 179.35(19) . . . . ?
C4 C5 C6 C7 -177.05(19) . . . . ?
C14 C5 C6 C7 1.6(3) . . . . ?
C9 N8 C7 C12 -0.1(3) . . . . ?
Cu1 N8 C7 C12 175.44(16) . . . . ?
C9 N8 C7 C6 -178.88(18) . . . . ?
Cu1 N8 C7 C6 -3.4(2) . . . . ?
N1 C6 C7 N8 0.4(3) . . . . ?
C5 C6 C7 N8 178.25(18) . . . . ?
N1 C6 C7 C12 -178.49(18) . . . . ?
C5 C6 C7 C12 -0.6(3) . . . . ?
C7 N8 C9 C10 0.0(3) . . . . ?
Cu1 N8 C9 C10 -174.25(17) . . . . ?
N8 C9 C10 C11 -0.3(4) . . . . ?
C9 C10 C11 C12 0.6(4) . . . . ?
N8 C7 C12 C11 0.4(3) . . . . ?
C6 C7 C12 C11 179.1(2) . . . . ?
N8 C7 C12 C13 -179.23(19) . . . . ?
C6 C7 C12 C13 -0.4(3) . . . . ?
C10 C11 C12 C7 -0.6(3) . . . . ?
C10 C11 C12 C13 179.0(2) . . . . ?
C7 C12 C13 C14 0.5(3) . . . . ?
C11 C12 C13 C14 -179.0(2) . . . . ?
C12 C13 C14 C5 0.5(4) . . . . ?
C6 C5 C14 C13 -1.5(3) . . . . ?
C4 C5 C14 C13 177.0(2) . . . . ?
C20 N15 C16 C17 -0.1(3) . . . . ?
Cu1 N15 C16 C17 179.55(15) . . . . ?
N15 C16 C17 C18 0.8(3) . . . . ?
C16 C17 C18 C19 -0.7(3) . . . . ?
C17 C18 C19 C20 -0.1(3) . . . . ?
C17 C18 C19 C28 -178.6(2) . . . . ?
C16 N15 C20 C19 -0.8(3) . . . . ?
Cu1 N15 C20 C19 179.51(15) . . . . ?
C16 N15 C20 C21 178.39(18) . . . . ?
Cu1 N15 C20 C21 -1.3(2) . . . . ?
C18 C19 C20 N15 0.9(3) . . . . ?
C28 C19 C20 N15 179.41(19) . . . . ?
C18 C19 C20 C21 -178.23(19) . . . . ?
C28 C19 C20 C21 0.3(3) . . . . ?
C23 N22 C21 C26 0.5(3) . . . . ?
Cu1 N22 C21 C26 178.28(16) . . . . ?
C23 N22 C21 C20 -179.66(19) . . . . ?
Cu1 N22 C21 C20 -1.9(2) . . . . ?
N15 C20 C21 N22 2.2(3) . . . . ?
C19 C20 C21 N22 -178.64(18) . . . . ?
N15 C20 C21 C26 -177.95(18) . . . . ?
C19 C20 C21 C26 1.2(3) . . . . ?
C21 N22 C23 C24 0.4(3) . . . . ?
Cu1 N22 C23 C24 -176.90(17) . . . . ?
N22 C23 C24 C25 -0.2(4) . . . . ?
C23 C24 C25 C26 -0.9(4) . . . . ?
N22 C21 C26 C25 -1.5(3) . . . . ?
C20 C21 C26 C25 178.6(2) . . . . ?
N22 C21 C26 C27 178.5(2) . . . . ?
C20 C21 C26 C27 -1.4(3) . . . . ?
C24 C25 C26 C21 1.7(3) . . . . ?
C24 C25 C26 C27 -178.3(2) . . . . ?
C21 C26 C27 C28 0.0(3) . . . . ?
C25 C26 C27 C28 180.0(2) . . . . ?
C26 C27 C28 C19 1.6(4) . . . . ?
C20 C19 C28 C27 -1.7(3) . . . . ?
C18 C19 C28 C27 176.7(2) . . . . ?
Cu1 O29 C29 O30 3.4(2) . . . . ?
Cu1 O29 C29 C30 -177.35(16) . . . . ?

loop_
 _geom_hbond_atom_site_label_D 
 _geom_hbond_atom_site_label_H 
 _geom_hbond_atom_site_label_A 
 _geom_hbond_distance_DH 
 _geom_hbond_distance_HA 
 _geom_hbond_distance_DA 
 _geom_hbond_angle_DHA 
 _geom_hbond_site_symmetry_A 
 _geom_hbond_publ_flag
O41 H41A O30  0.929(17) 1.784(18) 2.704(2) 170(3) . yes
O41 H41B O42  0.938(17) 1.818(18) 2.747(3) 170(3) . yes
O42 H42A O31  0.938(18) 1.870(19) 2.793(2) 167(3) 2_666 yes
O42 H42B O43  0.938(18) 1.798(18) 2.734(3) 175(3) 1_665 yes
O43 H43A O44  0.908(18) 1.801(19) 2.701(3) 171(3) . yes
O43 H43B O41  0.934(18) 1.856(19) 2.775(2) 167(3) 2_667 yes
O44 H44A O41  0.924(19) 1.91(2) 2.824(3) 171(4) 1_545 yes
O44 H44B O45  0.946(19) 1.81(2) 2.749(3) 169(4) . yes
O45 H45A O46  0.944(18) 1.84(2) 2.769(3) 169(3) . yes
O45 H45B O31  0.937(18) 1.836(18) 2.773(3) 177(3) 2_656 yes
O46 H46A O32  0.901(18) 1.849(19) 2.741(3) 170(3) . yes
O46 H46B O47  0.906(18) 1.93(2) 2.806(3) 164(3) . yes
O47 H47A O31  0.939(18) 1.773(18) 2.707(2) 172(3) 2_556 yes
O47 H47B O43  0.947(17) 2.061(18) 3.006(3) 176(3) . yes

#==============================================================================
# Additional structures and associated data_? identifiers
# should be added at this point if there is more than one 
# structure analysis in the CIF.

_shelx_res_file
;
TITL AWMA5
    shelxl.res
    created by SHELXL-2018/3 at 14:14:47 on 25-Apr-2023
CELL  0.71075 8.73250 12.21490 15.67080 103.318 102.145 97.555
ZERR  2 0.00060 0.00080 0.00110 0.005 0.005 0.005
LATT 1
SFAC C H CU N O
UNIT 56 72 2 8 22
OMIT     0   0   2
L.S. 5
FMAP 2
PLAN 5
BOND $H
CONF
HTAB
HTAB O41 O30
HTAB O41 O42
EQIV $1 -x+1, -y+1, -z+1
HTAB O42 O31_$1
EQIV $2 x+1, y+1, z
HTAB O42 O43_$2
HTAB O43 O44
EQIV $3 -x+1, -y+1, -z+2
HTAB O43 O41_$3
EQIV $4 x, y-1, z
HTAB O44 O41_$4
HTAB O44 O45
HTAB O45 O46
EQIV $5 -x+1, -y, -z+1
HTAB O45 O31_$5
HTAB O46 O32
HTAB O46 O47
EQIV $6 -x, -y, -z+1
HTAB O47 O31_$6
HTAB O47 O43
LIST 4
TEMP -100.0
ACTA
SIZE 0.170 0.200 0.220
DFIX 0.9800 0.0200 O41 H41A O41 H41B O42 H42A O42 H42B O43 H43A O43 H43B  =
     O44 H44A O44 H44B O45 H45A O45 H45B O46 H46A O46 H46B O47 H47A O47  =
     H47B
WGHT    0.055000
FVAR       0.74889
CU1   3    0.232358    0.597479    0.782767    11.00000    0.02519    0.02213 =
         0.02170    0.00796    0.00514    0.00712
O29   5    0.399456    0.571105    0.714036    11.00000    0.02980    0.03093 =
         0.02244    0.00479    0.00650    0.00587
O30   5    0.527061    0.715709    0.830874    11.00000    0.03306    0.03212 =
         0.02666    0.00373    0.00679    0.00429
O31   5    0.206002   -0.033668    0.330134    11.00000    0.03093    0.05411 =
         0.03321    0.00930    0.00531    0.00969
O32   5    0.215727    0.006541    0.476759    11.00000    0.04867    0.05557 =
         0.03494    0.01508    0.01298    0.00481
O41   5    0.723639    0.917262    0.923808    11.00000    0.03546    0.03509 =
         0.03437    0.00792    0.00822    0.00161
H41A  2    0.665746    0.843970    0.894072    11.00000   -1.50000
H41B  2    0.796931    0.926864    0.888901    11.00000   -1.50000
O42   5    0.912341    0.930749    0.805312    11.00000    0.03419    0.05048 =
         0.04349    0.02112    0.00582    0.00007
H42A  2    0.858529    0.964312    0.762648    11.00000   -1.50000
H42B  2    1.014759    0.975386    0.831469    11.00000   -1.50000
O43   5    0.208174    0.060421    0.891211    11.00000    0.03375    0.04956 =
         0.03485    0.01103    0.00476    0.00293
H43A  2    0.303091    0.050790    0.878498    11.00000   -1.50000
H43B  2    0.231256    0.056203    0.951212    11.00000   -1.50000
O44   5    0.504423    0.052600    0.867362    11.00000    0.04916    0.07468 =
         0.10679    0.05317    0.03236    0.03122
H44A  2    0.572704    0.009724    0.891762    11.00000   -1.50000
H44B  2    0.546543    0.085187    0.825986    11.00000   -1.50000
O45   5    0.605837    0.168224    0.752152    11.00000    0.05356    0.06729 =
         0.03421    0.00180    0.00651    0.02672
H45A  2    0.510045    0.160977    0.708248    11.00000   -1.50000
H45B  2    0.667818    0.123087    0.722518    11.00000   -1.50000
O46   5    0.313977    0.167759    0.640683    11.00000    0.04465    0.04707 =
         0.03619    0.01211    0.00959    0.00959
H46A  2    0.271679    0.111483    0.589225    11.00000   -1.50000
H46B  2    0.228340    0.157676    0.664038    11.00000   -1.50000
O47   5    0.085916    0.168754    0.742908    11.00000    0.03643    0.03407 =
         0.04208    0.01252    0.00402    0.00206
H47A  2   -0.015849    0.124600    0.713106    11.00000   -1.50000
H47B  2    0.127733    0.138410    0.791424    11.00000   -1.50000
N1    4    0.161827    0.708213    0.713294    11.00000    0.02429    0.02395 =
         0.02602    0.00904    0.00659    0.00718
N8    4    0.019369    0.488352    0.683806    11.00000    0.02538    0.02585 =
         0.02435    0.00793    0.00882    0.00697
N15   4    0.293606    0.486033    0.852440    11.00000    0.02140    0.02103 =
         0.02111    0.00452    0.00394    0.00384
N22   4    0.159667    0.666586    0.896504    11.00000    0.02513    0.02301 =
         0.02408    0.00654    0.00535    0.00725
C2    1    0.237569    0.814922    0.727188    11.00000    0.03324    0.02369 =
         0.03805    0.01136    0.01047    0.00774
AFIX  43
H2    2    0.326686    0.845716    0.777828    11.00000   -1.20000
AFIX   0
C3    1    0.190966    0.883293    0.670135    11.00000    0.04311    0.02664 =
         0.04559    0.01573    0.02029    0.01162
AFIX  43
H3    2    0.248796    0.958867    0.681556    11.00000   -1.20000
AFIX   0
C4    1    0.061680    0.841075    0.597691    11.00000    0.04946    0.03959 =
         0.04005    0.02575    0.02325    0.02558
AFIX  43
H4    2    0.028128    0.887178    0.558719    11.00000   -1.20000
AFIX   0
C5    1   -0.021387    0.728135    0.581483    11.00000    0.03535    0.03873 =
         0.02480    0.01428    0.01220    0.01891
C6    1    0.033940    0.664027    0.641282    11.00000    0.02689    0.02872 =
         0.02268    0.00972    0.01125    0.01165
C7    1   -0.041712    0.546698    0.625405    11.00000    0.02422    0.03054 =
         0.01977    0.00642    0.00981    0.01005
C9    1   -0.047474    0.379169    0.669245    11.00000    0.03426    0.02623 =
         0.03288    0.00784    0.01243    0.00383
AFIX  43
H9    2   -0.005029    0.337755    0.710130    11.00000   -1.20000
AFIX   0
C10   1   -0.176980    0.323013    0.596640    11.00000    0.03812    0.03200 =
         0.03854    0.00150    0.00962   -0.00341
AFIX  43
H10   2   -0.221227    0.244832    0.588288    11.00000   -1.20000
AFIX   0
C11   1   -0.239580    0.381664    0.537614    11.00000    0.03222    0.04453 =
         0.02822   -0.00338    0.00266    0.00117
AFIX  43
H11   2   -0.328536    0.344628    0.488094    11.00000   -1.20000
AFIX   0
C12   1   -0.171672    0.497647    0.550384    11.00000    0.02752    0.04124 =
         0.02079    0.00064    0.00580    0.01000
C13   1   -0.227186    0.565553    0.491467    11.00000    0.03404    0.05699 =
         0.01967    0.00389    0.00069    0.01952
AFIX  43
H13   2   -0.315830    0.532555    0.440888    11.00000   -1.20000
AFIX   0
C14   1   -0.156244    0.675393    0.506284    11.00000    0.04448    0.05375 =
         0.02181    0.01616    0.00908    0.02628
AFIX  43
H14   2   -0.196192    0.718616    0.466272    11.00000   -1.20000
AFIX   0
C16   1    0.361932    0.396731    0.828204    11.00000    0.02854    0.01997 =
         0.02661    0.00127    0.00433    0.00565
AFIX  43
H16   2    0.385879    0.380872    0.770712    11.00000   -1.20000
AFIX   0
C17   1    0.399795    0.325270    0.884505    11.00000    0.03009    0.01888 =
         0.03477    0.00516    0.00234    0.00535
AFIX  43
H17   2    0.449917    0.262704    0.865467    11.00000   -1.20000
AFIX   0
C18   1    0.364373    0.345814    0.967099    11.00000    0.02844    0.02385 =
         0.03483    0.01316   -0.00007    0.00283
AFIX  43
H18   2    0.388601    0.297251    1.005492    11.00000   -1.20000
AFIX   0
C19   1    0.291444    0.439944    0.994642    11.00000    0.01983    0.02848 =
         0.02528    0.00990    0.00115   -0.00027
C20   1    0.259470    0.507965    0.934999    11.00000    0.01797    0.02202 =
         0.02225    0.00608    0.00311    0.00172
C21   1    0.189958    0.606586    0.959223    11.00000    0.01831    0.02435 =
         0.02203    0.00447    0.00347    0.00221
C23   1    0.095992    0.758797    0.917103    11.00000    0.03362    0.02782 =
         0.03514    0.00785    0.00933    0.01228
AFIX  43
H23   2    0.073680    0.801044    0.873564    11.00000   -1.20000
AFIX   0
C24   1    0.060246    0.796324    1.001391    11.00000    0.03733    0.03322 =
         0.03921   -0.00017    0.01153    0.01484
AFIX  43
H24   2    0.014933    0.862976    1.014182    11.00000   -1.20000
AFIX   0
C25   1    0.090990    0.736565    1.064374    11.00000    0.03031    0.04400 =
         0.02846   -0.00007    0.01102    0.01079
AFIX  43
H25   2    0.068643    0.761830    1.121711    11.00000   -1.20000
AFIX   0
C26   1    0.156251    0.636861    1.044015    11.00000    0.02225    0.03597 =
         0.02398    0.00217    0.00564    0.00338
C27   1    0.189689    0.565678    1.103895    11.00000    0.03106    0.05146 =
         0.02187    0.01150    0.00855    0.00613
AFIX  43
H27   2    0.167311    0.585424    1.161677    11.00000   -1.20000
AFIX   0
C28   1    0.252274    0.471137    1.080238    11.00000    0.02913    0.04332 =
         0.02612    0.01830    0.00519    0.00410
AFIX  43
H28   2    0.270595    0.424643    1.120927    11.00000   -1.20000
AFIX   0
C29   1    0.521871    0.646615    0.757562    11.00000    0.02705    0.03190 =
         0.02290    0.01252    0.00620    0.00813
C30   1    0.664035    0.648913    0.717461    11.00000    0.03806    0.05797 =
         0.04063    0.01593    0.01947    0.01046
AFIX 137
H30A  2    0.708291    0.579622    0.719582    11.00000   -1.20000
H30B  2    0.745309    0.716639    0.752265    11.00000   -1.20000
H30C  2    0.631097    0.651975    0.654419    11.00000   -1.20000
AFIX   0
C31   1    0.269510    0.021076    0.412976    11.00000    0.02661    0.03504 =
         0.03592    0.01181    0.00564    0.01164
C32   1    0.421322    0.107509    0.430671    11.00000    0.04170    0.05263 =
         0.05413    0.01455    0.01156    0.00002
AFIX 137
H32A  2    0.512754    0.068567    0.435276    11.00000   -1.20000
H32B  2    0.434213    0.166120    0.487463    11.00000   -1.20000
H32C  2    0.415281    0.143797    0.380727    11.00000   -1.20000
AFIX   0
HKLF 4


REM  AWMA5
REM wR2 = 0.1024, GooF = S = 0.989, Restrained GooF = 0.994 for all data
REM R1 = 0.0390 for 5315 Fo > 4sig(Fo) and 0.0588 for all 7138 data
REM 441 parameters refined using 14 restraints

END

WGHT      0.0550      0.0000

REM Instructions for potential hydrogen bonds
HTAB O41 O30
HTAB O41 O42
HTAB O42 O31_$1
HTAB O42 O43_$2
HTAB O43 O44
HTAB O43 O41_$3
HTAB O44 O41_$4
HTAB O44 O45
HTAB O45 O46
HTAB O45 O31_$5
HTAB O46 O32
HTAB O46 O47
HTAB O47 O31_$6
HTAB O47 O43
HTAB C2 O30
HTAB C9 O47
HTAB C17 O45
EQIV $7 x-1, y, z
HTAB C23 O42_$7

REM Highest difference peak  0.377,  deepest hole -0.625,  1-sigma level  0.063
Q1    1   0.2409  0.6681  0.8070  11.00000  0.05    0.38
Q2    1   0.1830  0.6615  0.8454  11.00000  0.05    0.38
Q3    1   0.8519  0.9358  0.8420  11.00000  0.05    0.37
Q4    1   0.3032  0.5454  0.8412  11.00000  0.05    0.34
Q5    1   0.2065  0.4980  0.7731  11.00000  0.05    0.33
;

_shelx_res_checksum   53255

_shelx_hkl_file
;
   0   1  -1  194.81   11.10
   0   1  -1  180.90   11.44
   0   1  -1  187.82   10.69
  -1   0   0 2640.98   68.79
  -1   1   0 2096.45   57.65
  -1   1   0 2239.14   61.67
   1  -1   0 2019.77   58.73
   0   0  -2  569.36   27.29
   0   0  -2  578.93   27.63
   0   0   2  631.79   28.66
   0  -1   2    0.52    7.25
   0   1  -2    8.36    8.19
   0   1  -2    6.99    6.19
   1  -1  -1 2524.39   66.67
  -1   1   1 2802.93   72.33
  -1   0  -1  669.21   27.55
   1   0   1  714.28   30.16
   1   0   1  646.28   26.99
  -1   1  -1  617.43   25.85
   1  -1   1  609.85   25.71
  -1   1  -1  547.50   32.01
   1   0  -2  308.39   16.41
  -1   0   2  329.41   17.54
  -1   0   2  289.61   17.28
  -1  -1   0  363.45   18.79
   1   1   0  366.17   21.56
   1   1   0  349.02   17.77
   0   2   0 2018.01   53.93
   0  -2   0 1857.23   55.60
   0   2   0 2003.70   52.49
   0  -1  -2   94.64   10.99
   0   1   2   89.38    8.42
   0  -1  -2   92.38    8.34
  -1   1   2 1568.45   56.19
   1  -1  -2 1663.32   59.98
  -1   1   2 1364.42   56.40
   0   2  -2    1.13    5.43
   0   2  -2    1.84    6.61
   1  -2   0 2373.73   59.03
  -1   2   0 2481.74   63.65
  -1   2   0 2252.64   60.82
   1   1   1  413.69   21.17
  -1  -1  -1  513.82   23.69
   1   1   1  553.75   26.15
   1  -1   2  290.29   15.54
   1  -1   2  368.24   18.85
  -1   1  -2  390.28   19.89
  -1   2  -1  424.03   21.01
  -1   2  -1  427.06   20.92
   0   1  -3  481.97   22.86
   0   1  -3  465.22   21.65
   0  -1   3  464.05   22.47
   0   2   1 3371.43   83.21
   0  -2  -1 3630.34   87.65
   0   0  -3   41.11    7.39
   0   0   3   36.46    7.06
   0   0  -3   34.36    6.67
  -1   2   1   45.15    8.06
   1  -2  -1   49.98    7.51
  -1   2   1   58.53    7.90
   1   1  -3    4.87    5.85
  -1  -1   3    8.24    5.06
  -1  -1   3   17.37    7.49
   1   2  -1    3.12    6.89
  -1  -2   1    3.21    6.40
   1   2  -1    1.42    5.82
   1   2  -2 2284.98   57.91
   1   2  -2 2151.57   56.69
  -1  -2   2 2264.91   58.38
  -1   2  -2  300.47   16.56
  -1   2  -2  288.95   16.36
  -1   2  -2  277.11   16.71
   1   2   0 4595.65  109.71
   0   2  -3 2750.85   69.50
   0   2  -3 2711.39   68.28
   0  -2   3 2686.98   68.68
   2   0  -1  605.47   25.55
  -2   0   1  664.73   29.16
   2   0  -1  627.79   26.28
  -2   1   1   64.74    7.63
   2  -1  -1   67.69    8.32
  -2   1   1   59.71    8.14
   1  -1  -3 4774.35  125.25
   2  -1   0 1282.10   49.67
  -2   1   0 1402.70   51.74
   2  -1   0 1281.44   49.82
   0   1   3  545.65   26.53
   0  -1  -3  593.38   26.88
   0  -1  -3  554.84   26.15
   1   1   2 5063.39  119.33
  -1   2   2 3675.74   88.43
   1  -2  -2 3381.87   96.90
  -2   0   2  604.49   25.85
  -2   0   2  548.90   30.60
   2   0  -2  515.59   25.14
   0  -2  -2  269.68   17.07
   0  -2  -2  295.78   16.35
   0   2   2  282.52   15.82
   0   3  -1 1018.91   39.06
   0   3  -1  965.73   37.42
   0   3  -1 1010.63   38.45
  -1   1  -3  703.69   28.94
   1  -1   3  729.22   31.35
  -1   1  -3  812.10   32.96
   1   2  -3  172.86   10.14
   1   2  -3  191.10   10.70
  -1  -2   3  185.90   11.56
   2  -1  -2  116.51   10.20
  -2   1   2  119.93    9.75
  -2   1   2  111.17    8.95
   2   1  -1 1994.54   53.87
   2   1  -1 1899.17   50.55
  -2  -1   1 1893.28   50.96
   0   3  -2   24.40    7.14
   0   3  -2   26.14    6.32
   0   3  -2   27.04    6.69
   0   3   0  790.05   31.78
   0  -3   0  830.56   33.87
   2  -1   1  194.20   10.85
   2  -1   1  158.62   10.19
  -2   1  -1  185.57   10.37
  -1  -2  -1 2642.98   86.68
   1   2   1 2703.75   73.47
   1   2   1 2654.18   73.55
  -1   0  -3  118.88   12.22
   1   0   3  129.96   10.36
  -1   0  -3  127.17   10.87
  -2  -1   2   12.27    7.59
   2   1  -2    0.32    8.68
   2   1  -2    3.06    6.86
  -1   3  -1  423.29   20.67
  -1   3  -1  420.95   20.64
   1  -3   1  410.01   20.60
   0   1  -4 3651.08   88.15
   0   1  -4 3612.01   89.98
  -1   3   0  147.56   11.95
   1  -3   0  133.19   10.11
  -1   3   0  147.44   10.40
  -2   0  -1    3.03    5.13
   2   0   1    5.48    6.27
   2   0   1    1.97    8.88
  -1  -1   4  240.03   14.48
   1   1  -4  214.44   10.61
  -1  -1   4  230.88   12.42
  -1   2  -3 5672.68  132.86
  -2   2   0  357.45   18.54
  -2   2   0  321.75   17.15
   2  -2   0  317.16   18.33
  -1   0   4  150.94   10.66
  -1   0   4  130.46    9.93
   1   0  -4  138.80   10.20
   0   0   4  195.73   12.91
   0   0  -4  198.08   13.24
   0   0  -4  202.75   10.58
  -2   2   1 2298.72   59.35
  -2   2   1 2213.51   61.47
   2  -2  -1 2393.80   61.04
   2   0  -3 3372.24   84.92
  -2   0   3 3587.30   90.15
   2  -2   1  175.93   14.32
  -2   2  -1  194.26   10.35
  -2   2  -1  187.60   10.95
   0   2  -4  382.84   19.18
   0   2  -4  405.13   20.35
   0  -2   4  362.15   19.72
  -1   3   1  221.83   11.23
  -1   3   1  231.67   11.30
   1  -3  -1  235.43   11.76
   0   3  -3 4983.37  118.85
   0   3  -3 4681.34  112.73
   0   3  -3 5109.31  119.67
  -2  -1   3  155.12   11.18
   2   1  -3  141.59    9.96
   2   1  -3  131.73    8.77
   0  -3  -1  529.11   24.57
   0   3   1  478.30   23.11
   0  -3  -1  419.08   23.63
   1   3  -1   79.02    8.02
   1   3  -1   74.42    8.16
  -1  -3   1   85.99    7.88
  -1   2   3  148.37    9.87
   1  -2  -3  156.06   10.47
  -1   2   3  142.67   12.52
  -1  -3   2 2806.27   70.70
   1   3  -2 2708.95   68.14
   1   3  -2 2636.88   68.16
   1   2  -4  753.57   30.70
  -1  -2   4  672.93   30.20
  -1  -2   4  705.68   30.25
   2  -1   2 1705.51   62.43
  -2   2   2 5323.45  134.49
   2  -2  -2 5437.15  130.91
   1  -1  -4  173.23   11.06
  -1   1   4  142.83    9.77
  -1   1   4  145.67    9.93
  -1  -1  -3    5.78    6.41
  -1  -1  -3    6.30    5.50
   1   1   3    8.22    7.40
  -1  -2  -2  392.12   19.54
   1   2   2  404.92   20.66
  -1  -2  -2  399.68   19.95
  -2   0  -2  403.63   20.94
   2   0   2  348.10   24.96
   2   2  -2    2.09    6.14
   2   2  -2    4.76    5.49
  -2  -2   2    5.24    7.19
  -1  -3   0   49.17    7.80
   1   3   0   36.89    6.77
   1   3   0   47.39    7.52
   2   2  -1  528.93   25.20
  -2  -2   1  534.17   25.25
   2   2  -1  536.77   25.63
   2  -2   2 2711.39   70.25
  -2   2  -2 2784.59   74.19
   0  -1  -4  255.37   15.34
   0  -1  -4  241.56   12.06
   0   1   4  248.87   15.30
   1   3  -3   -2.17    6.69
   1   3  -3    2.35    5.42
  -1  -3   3    1.87    6.29
  -1   3  -3    6.41    6.72
  -1   3  -3    5.92    5.54
  -1   3  -3   11.02    8.68
   1  -1   4  964.32   38.86
  -1   1  -4  857.58   34.97
  -1   1  -4  777.25   30.73
  -1   3   2  458.65   21.73
  -1   3   2  458.67   22.71
   1  -3  -2  498.32   23.49
   2   0  -4 2150.30   55.19
  -2   0   4 2042.73   54.12
  -2   0   4 2133.04   59.46
  -2   3   0  235.16   11.18
   2  -3   0  224.62   12.18
  -2   3   0  232.88   11.39
   2   2  -3    4.43    7.01
   2   2  -3    2.99    5.58
  -2  -2   3   11.65    6.79
  -1   2  -4  281.54   16.08
  -1   2  -4  268.47   14.72
   1  -2   4  270.98   15.96
  -2  -1   4  609.65   29.87
  -2  -1   4  790.82   32.22
   2   1  -4  746.89   31.19
   0   3  -4  344.69   17.80
   0   3  -4  359.41   18.60
   0   3  -4  336.55   17.55
   0  -3  -2  333.41   17.45
   0  -3  -2  292.39   17.53
   0   3   2  321.41   17.68
  -2   3  -1   65.17    8.20
   2  -3   1   60.06    6.77
  -2   3  -1   65.25    8.30
  -1   0  -4    1.84    5.71
  -1   0  -4   -2.04    7.96
   1   0   4    0.27    6.53
  -1  -1   5  899.70   36.07
   1   1  -5  833.39   32.79
   1   1  -5  836.35   33.47
   2  -3  -1 5700.51  148.11
  -2   3   1 5629.44  136.95
  -2   2   3  141.98   10.60
   2  -2  -3  135.08   10.59
  -2   2   3  136.97   10.73
   0  -1   5   17.18    7.23
   0   1  -5   15.14    5.10
   0   1  -5   21.73    7.39
  -1   0   5  177.59   10.43
   1   0  -5  200.82   11.20
   1   0  -5  180.25   10.47
   0  -4   1    7.96    5.39
   0   4  -1   14.15    6.29
   0   4  -1    6.77    6.53
  -1  -3  -1 2749.83   71.09
   1   3   1 2675.35   68.52
   1   3   1 2608.46   66.89
   2  -1  -4 8767.03  110.51
   0   4  -2 1014.16   39.40
   0   4  -2  970.15   38.00
   0   4  -2  899.31   36.07
   1   3  -4   10.22    5.02
   1   3  -4    8.57    7.24
  -1  -3   4   14.02    8.45
   1  -4   1   34.42    8.15
  -1   4  -1   28.99    6.10
  -1   4  -1   26.20    6.75
  -2  -1  -2 3067.11   80.54
   2   1   2 2969.89   75.42
   2   1   2 2851.49   81.52
  -2   1  -3  147.31   11.01
   2  -1   3  134.31    9.72
   0   2  -5  815.78   32.66
   0  -2   5  801.40   32.60
   0   2  -5  749.18   30.22
   0   0   5  456.72   22.33
   0   0  -5  453.33   21.99
   0   0  -5  413.60   20.14
  -1  -2   5  448.88   23.77
   1   2  -5  358.40   18.85
   1   2  -5  344.02   18.43
  -2   3  -2 1275.71   48.57
  -2   3  -2 1230.02   45.71
  -1   4   0 2734.50   68.86
  -1   4   0 2829.78   70.63
   1  -4   0 2943.51   73.69
   0  -4   0 1466.76   56.31
   0   4   0 1474.62   53.66
   0  -4   0 1451.79   54.50
  -1   2   4   26.08    6.72
   1  -2  -4   20.51    7.83
  -1   2   4   26.58    6.44
  -1   4  -2  110.06   10.20
  -1   4  -2   96.11    7.94
  -1   4  -2   89.70    7.48
  -2  -2   4 1517.46   56.02
   2   2  -4 1495.89   54.44
  -3   1   1    2.30    7.91
   3  -1  -1    1.74    5.58
   3  -1  -1    3.59    5.30
   2  -3  -2   40.33    8.96
  -2   3   2   40.13    8.92
  -2   3   2   39.55    6.03
   3   0  -1  560.08   26.84
   3   0  -1  609.61   26.13
  -3   0   1  641.27   27.60
  -1   3  -4 3514.37   86.47
  -1   3  -4 3367.45   84.87
   1  -3   4 3473.21   84.88
   0   4  -3  234.35   10.80
   0   4  -3  229.04   12.08
   0   4  -3  224.69   11.49
   3   0  -2  285.77   15.79
   3   0  -2  270.19   15.39
  -3   0   2  306.32   17.50
   2   0   3   50.16   10.04
  -2   0  -3   44.76    5.93
  -2   0  -3   50.87    8.52
   1   2   3   66.63    9.43
  -1  -2  -3   53.03    7.99
  -1  -2  -3   59.15    7.50
   3  -1   0   -3.83    4.67
   3  -1   0    5.06    7.32
  -3   1   0    3.19    5.68
  -3   1   2    2.27    7.03
   3  -1  -2    3.83    5.92
  -3   1   2    4.59    5.98
  -1   3   3  191.89   11.25
  -1   3   3  202.52   11.70
   1  -3  -3  201.12   11.16
  -1  -1  -4 4736.10  113.71
  -1  -1  -4 4133.77  104.87
   1   1   4 4439.35  105.52
   0   2   4   56.42    7.98
   0  -2  -4   53.73    7.93
   0  -2  -4   47.79    6.97
  -1   1   5 1003.94   39.40
   1  -1  -5  964.57   38.60
   1  -1  -5 1015.50   39.49
  -3   0   0  861.66   34.49
   3   0   0  782.72   34.04
   3   0   0  852.66   34.28
   1  -4  -1 1820.52   48.76
  -1   4   1 1661.22   60.28
  -1   4   1 1842.68   49.86
   2   3  -2  499.52   23.57
  -2  -3   2  523.54   24.69
   2   3  -2  492.46   22.87
  -2  -1   5    4.45    6.24
  -2  -1   5   15.17    8.15
   2   1  -5    1.20    6.51
  -2   0   5   17.12    5.85
   2   0  -5   12.43    8.01
  -2   0   5   13.40    6.49
  -1   4  -3  364.75   18.85
  -1   4  -3  338.37   17.77
  -1   4  -3  327.58   17.58
   1   4  -2  725.93   30.03
   1   4  -2  788.96   31.69
  -1  -4   2  755.06   31.07
   3  -2  -1  586.16   26.76
  -3   2   1  595.38   27.42
  -3   2   1  576.35   26.09
  -3   0   3  141.61   10.06
   3   0  -3  138.37    9.42
  -2  -3   1   16.32    7.77
   2   3  -1   12.01    6.36
   2   3  -1   13.34    6.99
   3  -2   0 1711.98   63.67
  -3   2   0 1773.42   33.00
  -3   2   0 1764.92   32.94
   0   3  -5 1456.99   54.27
   0   3  -5 1471.14   53.95
   0  -3   5 1518.99   55.92
   0   4   1   27.32    8.36
   0  -4  -1   25.03    6.33
   0  -4  -1   26.92    7.05
   3   1  -2 1099.41   43.06
   3   1  -2 1110.78   42.44
  -3  -1   2 1120.58   43.27
   0   3   3    3.48    6.42
   0  -3  -3    1.05    7.84
   0  -3  -3   -0.26    7.47
   1   4  -1   70.14    8.12
   1   4  -1   61.86    8.07
  -1  -4   1   69.63    7.25
   2   3  -3   74.42    6.88
   2   3  -3   85.16    8.40
  -2  -3   3   69.64    8.78
  -3  -1   1  491.65   24.19
   3   1  -1  593.60   28.10
   3   1  -1  481.43   22.97
  -2   2   4  546.59   25.07
  -2   2   4  561.57   26.08
   2  -2  -4  548.14   25.27
  -1  -3  -2  510.58   24.47
   1   3   2  538.23   25.35
  -1  -3  -2  539.07   25.01
   1  -1   5  918.72   37.24
  -1   1  -5  796.67   31.77
  -1   1  -5  941.03   37.14
  -3   1  -1  307.95   17.86
   3  -1   1  300.53   16.75
   3  -1   1  245.68   10.97
   0   1   5  502.23   24.27
   0  -1  -5  506.10   24.38
   0  -1  -5  516.30   24.23
   2  -3   3  108.51    8.59
  -2   3  -3  138.64   10.59
   2  -3   3  132.96   10.40
   3  -1  -3 4754.58  113.84
  -3   1   3 4611.64  111.49
  -3   1   3 4688.70  119.48
  -1  -4   3  468.83   22.76
   1   4  -3  431.26   21.36
   1   4  -3  471.82   22.22
  -1   2  -5  467.78   23.42
  -1   2  -5  412.67   19.87
   1  -2   5  427.23   21.41
  -1  -3   5   65.00    7.10
   1   3  -5   68.91    7.77
  -3   2   2 1005.39   39.65
  -3   2   2  928.35   36.91
   3  -2  -2 1081.84   42.36
   0   4  -4 2250.63   61.22
   0   4  -4 2269.51   59.93
   0   4  -4 2076.76   55.31
   3   1  -3 2054.94   54.69
   3   1  -3 2005.09   55.48
  -2   4   0   24.72    6.04
   2  -4   0   17.49    5.68
  -2   4   0   22.72    7.78
  -2   3   3  728.33   30.29
  -2   3   3  701.07   29.30
   2  -3  -3  723.87   29.86
   3  -2   1   34.07    8.19
   3  -2   1   23.14    5.88
  -3   2  -1   28.55    6.96
  -3   0  -1 1948.99   52.61
   3   0   1 1850.37   49.78
   2   2  -5   38.66    8.07
  -2  -2   5   40.04    8.68
   2   3   0   75.13    8.92
   2   3   0   78.14    8.57
  -2  -3   0   64.24    7.69
   2  -1  -5 2304.05   60.57
  -2   1   5 2238.52   59.20
   2   1   3 1705.95   62.79
  -2  -1  -3 1711.12   63.43
  -2  -1  -3 1750.37   35.25
   3   1   0  775.50   31.38
   3   1   0  773.17   32.55
   1   4   0  246.73   11.99
  -1  -4   0  278.79   15.70
   1   4   0  261.27   15.07
  -1  -1   6  404.84   20.45
   1   1  -6  321.32   16.78
   1   1  -6  332.50   17.87
   2   2   2   65.48   10.18
  -2  -2  -2   52.07    7.88
  -1   0  -5  126.00    9.08
  -1   0  -5  127.18   10.06
   1   0   5  125.68   10.56
   2   3  -4  175.93   10.57
   2   3  -4  167.75   10.98
  -2  -3   4  189.60   12.61
  -1   4   2  978.60   38.31
   1  -4  -2 1004.16   39.16
  -2   2  -4   -1.10    8.26
  -2   2  -4    5.07    3.57
   2  -2   4    3.02    6.24
  -2   4   1  152.42    9.03
  -2   4   1  165.32   10.89
   2  -4  -1  191.10   10.88
  -3   0   4 2169.74   63.83
   3   0  -4 2057.08   55.76
  -3   0   4 2286.22   66.84
  -2   4  -2  251.84   14.97
   2  -4   2  193.04   13.96
  -2   4  -2  271.92   15.10
   0   1  -6   11.23    6.29
   0   1  -6   14.26    7.75
   0  -1   6    9.13    6.65
   1   4  -4  706.08   28.91
  -1  -4   4  723.45   30.21
   1   4  -4  694.44   28.82
   1   0  -6  827.25   33.17
  -1   0   6  801.55   34.57
   1   0  -6  771.52   32.32
   1   2  -6 1260.43   72.40
   1   2  -6 1579.61   57.29
  -1  -2   6 1576.50   59.80
  -1   4  -4 5042.37  121.44
  -1   4  -4 4746.72  118.78
  -1   4  -4 4850.23  115.05
  -1   3  -5 1804.10   49.12
   1  -3   5 1763.30   31.59
  -1   3  -5 1759.80   31.83
   0  -2   6   11.19    8.47
   0   2  -6    7.36    8.58
   0   2  -6    2.84    4.56
   3  -2  -3 1046.75   53.37
  -3   2   3 1229.48   49.81
  -3   2   3 1279.61   48.96
  -3   3   0  598.21   18.17
   3  -3   0  609.63   26.95
  -3   3   0  583.19   26.32
   3   1  -4  157.74   10.55
   3   1  -4  158.67   10.18
  -3  -1   4  185.39   12.11
   3  -1   2  893.37   40.46
  -3   1  -2 1078.02   42.33
   3  -1   2 1027.23   40.30
   0  -4  -2 2547.69   68.94
   0   4   2 2578.44   67.01
  -3   3   1   61.08    7.93
  -3   3   1   67.96    8.90
   3  -3  -1   68.41    8.47
  -3   1   4 3706.75   92.19
  -3   1   4 3836.45   99.70
   3  -1  -4 3698.61   90.78
  -1   2   5  954.46   38.27
   1  -2  -5 1012.52   39.52
   3   2  -2 2413.89   63.02
  -3  -2   2 2428.10   63.42
   3   2  -2 2461.35   63.59
   2   0   4  443.39   23.00
  -2   0  -4  387.61   19.17
  -2   0  -4  409.75   20.67
  -1   3   4    1.77    7.66
  -1   3   4    5.17    5.15
   1  -3  -4    2.85    6.45
   3  -2   2  100.71    9.76
   3  -2   2   81.92    7.99
  -3   2  -2   91.88    8.84
   0   0   6  408.44   22.88
   0   0  -6  462.03   24.03
   0   0  -6  470.03   22.65
   1   2   4  177.75   12.44
  -1  -2  -4  175.95   11.36
  -1  -2  -4  175.45   10.89
   3  -3   1   44.87    6.68
  -3   3  -1   44.67    7.86
  -3   3  -1   49.38    8.41
  -3  -1  -1 1927.71   52.85
   3   1   1 2018.53   55.00
   3   1   1 1639.34   81.68
  -3  -2   1 2702.67   69.58
   3   2  -1 2728.38   69.77
   3   2  -1 2518.51   70.81
   3   2  -3  853.64   34.47
   3   2  -3  741.01   33.84
  -3  -2   3  851.80   34.60
   2   3   1 1446.30   55.61
   2   3   1 1415.41   55.57
  -2  -3  -1 1395.88   58.95
   1   4   1 3941.80   98.69
  -1  -4  -1 4376.59  110.91
  -1  -4  -1 4054.57  108.14
  -2   3  -4   95.23    9.38
   2  -3   4  109.66   11.38
  -2   3  -4   94.19    9.09
  -2  -1   6   16.29    4.92
   2   1  -6   21.99    7.92
  -2  -1   6   16.62    7.37
   0   4  -5 1092.63   46.23
   0   4  -5 1289.77   48.17
   0   4  -5 1247.73   47.45
  -2   4   2  177.79   11.54
  -2   4   2  170.97    9.33
   2  -4  -2  195.50   12.35
   3   0   2  656.49   28.46
   3   0   2  774.69   33.53
  -3   0  -2  674.43   28.70
   0   5  -2 1762.70   31.83
   0   5  -2 1858.24   52.08
   0  -5   2 1795.44   49.89
  -1   5  -1 3501.00   91.91
  -1   5  -1 3683.88   90.37
   1  -5   1 3772.51   94.39
  -3   3   2  568.15   26.27
   3  -3  -2  617.64   27.27
  -3   3   2  487.75   26.18
   0   5  -1   99.61    8.93
   0   5  -1   83.03    8.07
   0  -5   1   85.50    7.56
  -1  -3  -3   16.90    5.50
   1   3   3   17.21    6.93
  -1  -3  -3   16.90    7.27
  -2   0   6  746.64   35.62
   2   0  -6  859.88   34.08
  -2   0   6  786.70   32.25
  -1   5  -2 2609.52   67.10
  -1   5  -2 2811.28   72.70
  -2  -3   5  427.53   22.05
   2   3  -5  464.85   22.25
   0   2   5   10.54    8.02
   0  -2  -5   14.72    5.86
   0  -2  -5    9.63    5.74
   0   3  -6 5528.40  129.81
   0  -3   6 5715.81  133.38
   0   3  -6 5756.72  134.78
  -1  -1  -5   20.23    6.24
  -1  -1  -5   16.38    5.76
   1   1   5   16.00    8.23
   2  -2  -5   20.23    7.91
  -2   2   5   19.55    7.85
  -2   2   5   19.51    5.68
   0   3   4  104.48    8.88
   0  -3  -4  107.99    8.90
   0  -3  -4   93.08    8.28
  -1   1   6 2225.40   66.51
   1  -1  -6 2557.48   65.25
   1  -1  -6 2506.95   63.36
   1   3  -6  913.06   35.36
   1   3  -6  954.07   36.74
  -1  -3   6  895.42   36.45
  -2   3   4 1749.54   32.84
   2  -3  -4 1866.94   50.52
  -2   3   4 1516.51   66.93
  -1   5   0  203.68   11.18
  -1   5   0  238.29   11.02
   1  -5   0  229.63   11.95
   0   5  -3  194.54   10.22
   0   5  -3  187.18   10.46
   0   5  -3  224.11   11.09
  -1  -4   5  117.59    9.68
   1   4  -5  136.12   10.49
   1   4  -5  129.49    8.27
  -3  -2   0  975.09   39.48
   3   2   0 1024.17   39.64
   3   2   0  938.32   37.32
   3   2  -4  380.19   20.28
   3   2  -4  343.39   18.20
  -3  -2   4  403.24   20.72
   2   2  -6 1205.70   45.57
  -2  -2   6 1144.26   50.20
  -2  -2   6  984.40   42.85
  -3   0   5  834.99   35.80
   3   0  -5  873.10   34.55
  -3   0   5  866.60   35.84
  -1   4   3  792.11   32.34
   1  -4  -3  812.13   33.50
  -2  -4   2 1715.41   62.47
   2   4  -2 1571.02   57.54
   2   4  -2 1808.23   48.73
   3  -3   2  562.33   26.04
  -3   3  -2  607.74   26.10
   3  -3   2  636.11   27.24
   0  -5   0  325.95   17.96
   0   5   0  298.01   16.30
   0  -5   0  244.46   11.26
  -3   2   4   66.33    8.82
  -3   2   4   67.66    8.81
   3  -2  -4   70.05    8.79
   2   4  -3  330.00   18.02
  -2  -4   3  308.51   16.96
   2   4  -3  319.03   16.64
  -1   5  -3 4073.08   98.64
  -1   5  -3 4246.56  107.59
  -1   5  -3 3903.23   96.55
  -2  -2  -3 4148.58  138.46
  -2  -2  -3 4834.04  117.97
   2   2   3 4663.10  113.21
  -3  -1   5  254.78   16.18
   3   1  -5  225.73   11.74
  -1   2  -6    0.13    7.24
  -1   2  -6    1.82    4.62
   1  -2   6    4.25    6.99
  -1   1  -6    3.43    4.97
  -1   1  -6    4.69    6.49
   1  -1   6    1.75    7.66
   1  -4   5  145.72   10.40
  -1   4  -5  157.47   10.58
  -1   4  -5  146.93   10.19
   2   4  -1 2393.77   67.75
   2   4  -1 2489.44   64.52
  -2  -4   1 2587.28   65.84
  -2  -1  -4  823.89   33.14
   2   1   4  794.91   33.04
  -2  -1  -4  764.22   34.96
   0  -1  -6  137.31   10.14
   0   1   6  140.39   11.43
   0  -1  -6  132.39    9.69
  -2   1   6    0.69    5.52
  -2   1   6    6.41    5.79
   2  -1  -6    6.61    6.66
  -3   1  -3  764.23   31.59
   3  -1   3  778.96   32.39
   3  -3  -3 2039.91   53.82
  -3   3   3 1969.09   52.83
  -3   3   3 2055.53   56.14
   3  -2   3  861.09   34.22
  -3   2  -3  873.24   35.25
  -3   1   5  726.62   30.35
  -3   1   5  712.48   29.99
   3  -1  -5  708.22   29.57
   1  -5  -1   23.30    8.11
  -1   5   1   21.93    7.81
   2  -2   5    1.29    6.76
  -2   2  -5   13.14    7.60
  -2   2  -5    7.57    5.92
   0   5  -4 2595.77   65.70
   0   5  -4 2622.98   67.08
   0   5  -4 2622.55   66.35
   3   1   2 2701.01  114.68
   3   1   2 3051.72   78.58
  -3  -1  -2 2910.18   81.09
   0   4   3   -0.35    7.86
   0  -4  -3   -0.17    6.27
   0  -4  -3   -1.46    7.27
  -2   1  -5  363.78   18.16
  -2   1  -5  395.44   20.41
   1   5  -2  412.44   20.31
  -1  -5   2  399.97   19.94
   1   5  -2  433.32   21.42
  -2  -4   4  116.46   10.77
   2   4  -4  101.85    7.72
   2   4  -4  113.87   10.37
  -2   4   3    5.93    4.75
   2  -4  -3    4.57    7.94
  -2   4   3   16.66    6.73
  -1  -4  -2  269.32   15.68
  -1  -4  -2  323.68   17.70
   1   4   2  293.97   16.91
  -2   5  -1  261.37   15.42
   2  -5   1  223.26   12.59
  -2   5  -1  259.60   14.96
  -3   4   0    8.27    5.05
   3  -4   0   -0.05    6.15
  -3   4   0    5.35    6.23
  -2  -3  -2  425.07   23.32
   2   3   2  530.49   25.31
  -2  -3  -2  555.40   26.43
  -2   4  -4   24.05    5.43
   2  -4   4   20.73    7.78
  -2   4  -4   24.81    6.51
   1   5  -3  718.99   30.04
  -1  -5   3  729.21   30.37
   1   5  -3  723.49   29.63
  -1  -1   7   82.84    9.03
   1   1  -7   81.67    8.02
   1   1  -7   82.06    9.02
  -2   5   0  420.78   21.33
   2  -5   0  319.01   19.45
  -2   5   0  401.22   19.97
  -1  -5   1  169.14   10.27
   1   5  -1  142.87   10.10
   1   5  -1  146.75   10.11
   1  -3   6  532.82   25.10
  -1   3  -6  540.43   24.76
  -1   3  -6  571.61   26.08
  -3   4  -1 1709.80   63.00
  -3   4  -1 1757.63   31.11
   3  -4   1 1703.47   70.35
   3   2   1   53.70    6.91
   3   2   1   65.13    9.17
  -3  -2  -1   74.23    8.74
   1   0   6  524.55   25.54
  -1   0  -6  593.74   27.62
  -1   0  -6  551.95   25.02
   0   5   1  228.14   11.84
   0  -5  -1  217.40   12.70
   0  -5  -1  204.42   14.37
  -3  -2   5  820.21   33.82
   3   2  -5  796.45   31.97
  -3   4   1  894.08   35.78
  -3   4   1  873.60   34.85
   3  -4  -1  732.95   35.77
  -3  -3   2 3141.59   78.50
   3   3  -2 3144.72   78.33
   3   3  -2 3284.82   83.53
   1   2  -7  896.26   35.52
   1   2  -7  951.12   37.03
  -1  -2   7  972.48   38.00
   2   4   0 1007.53   38.94
  -2  -4   0 1143.66   44.16
   2   4   0 1110.60   42.13
  -2   5  -2 1781.55   48.63
   2  -5   2 1529.44   77.99
  -2   5  -2 1864.55   52.39
   3   0   3 6813.71   83.07
  -1   5  -4 2203.43   58.63
  -1   5  -4 2112.15   56.15
  -1   5  -4 2164.19   57.39
   3   3  -3  274.82   15.37
   3   3  -3  275.55   15.69
  -3  -3   3  275.53   16.29
   2   3  -6  177.96   10.66
  -2  -3   6  197.92   11.79
   0   4  -6   -1.05    7.59
   0  -4   6    1.50    5.37
   0   4  -6   -6.66    6.30
  -2   3  -5 2211.17   67.81
   2  -3   5 2218.74   69.41
  -2   3  -5 2224.05   69.96
  -3   3  -3  444.00   20.83
  -1   3   5  393.15   18.92
  -1   3   5  419.28   19.93
   1  -3  -5  380.93   19.73
   0   1  -7  188.73   11.00
   0   1  -7  158.22    9.29
   0  -1   7  165.47   11.26
  -1   0   7  193.26   10.86
   1   0  -7  211.09   11.19
   1   0  -7  217.85   11.83
   0  -2   7  427.24   21.17
   0   2  -7  427.05   19.41
   0   2  -7  492.57   22.67
   4  -1  -1 2020.43   64.30
  -4   1   1 2001.99   64.08
   4  -1  -1 1795.56   65.74
  -4   1   2  121.36   10.28
   4  -1  -2  112.09    9.40
   4  -1  -2  119.55    9.24
  -2   0  -5 1136.35   43.99
   2   0   5 1181.06   45.07
  -2   0  -5 1014.27   56.64
  -3  -3   1   57.50    8.61
   3   3  -1   68.44    8.91
   3   3  -1   58.58    7.70
   1   5  -4  221.40   11.40
  -1  -5   4  208.85   11.59
   1   5  -4  246.03   14.68
  -2   5   1   52.13    7.79
  -2   5   1   47.91    6.15
   2  -5  -1   48.26    7.57
   4   0  -2  169.93   10.61
  -4   0   2  178.65   10.86
   4   0  -2  167.04   10.26
   1  -2  -6  723.55   29.92
   1  -2  -6  719.60   30.75
  -1   2   6  734.15   31.26
   1   4  -6  488.07   21.73
  -1  -4   6  503.22   21.82
   4   0  -1   11.96    5.43
   4   0  -1   11.04    5.65
  -4   0   1   10.64    6.88
   3   3  -4    5.34    4.69
   3   3  -4    5.55    8.02
  -3  -3   4   -0.38    6.47
  -3   4  -2    2.90    5.94
   3  -4   2    7.59    4.74
  -3   4  -2    4.62    6.98
  -1  -2  -5  147.82   10.03
  -1  -2  -5  132.37    9.79
   1   2   5  138.41    9.98
   1   5   0  181.07   11.33
   1   5   0  171.21   10.08
  -1  -5   0  165.97   10.49
  -2  -4   5  770.53   34.49
   2   4  -5  872.41   34.58
   2   4  -5  871.77   34.80
  -3   4   2  976.39   43.98
  -3   4   2 1032.89   40.21
   3  -4  -2 1132.31   45.27
  -1  -3  -4 1436.44   54.80
  -1  -3  -4 1313.30   57.61
   1   3   4 1463.61   55.01
  -2  -1   7  146.50   10.98
  -2  -1   7  138.98    9.26
   2   1  -7  128.84    9.55
  -3   2   5 1719.42   66.74
  -3   2   5 2065.95   67.62
   3  -2  -5 2072.84   66.40
   4  -1   0   70.99    7.88
  -4   1   0   83.91    9.18
   4  -1   0   77.89    9.35
  -1   5   2  243.59   13.99
   1  -5  -2  233.43   14.03
  -2   3   5  101.49    8.95
   2  -3  -5  101.64    9.91
  -2   3   5  101.99    8.78
   4   0  -3 1444.05   54.84
  -4   0   3 1430.33   54.50
   4   0  -3 1367.55   52.32
  -3   0   6 3386.54  103.64
  -3   0   6 3485.63  112.33
   3   0  -6 3416.72  102.21
   4  -2  -1  793.69   33.52
  -4   2   1  840.37   34.47
   4  -2  -1  782.48   33.18
   2  -5   3  517.70   27.16
  -2   5  -3  563.35   24.62
  -2   5  -3  518.96   22.68
   0   5  -5 3635.61  112.20
   0   5  -5 3542.31  106.63
   0   5  -5 3985.48  118.70
   3   1  -6 5645.83  178.19
  -3  -1   6 5403.24  174.32
  -3   3   4   18.77    6.48
  -3   3   4   20.47    7.68
   3  -3  -4   15.80    6.72
  -4   1   3 2985.78  102.95
   4  -1  -3 3220.10   97.50
  -4   1   3 3269.73  104.32
   1  -4  -4    1.60    6.09
  -1   4   4    0.23    6.25
  -1   4   4   -1.33    6.13
   1   3  -7  299.33   15.47
   1   3  -7  264.69   14.67
  -1  -3   7  306.12   18.00
  -4   2   2  599.14   25.63
   4  -2  -2  565.03   25.18
  -4   2   2  679.12   29.33
   2  -2  -6 2573.56   84.74
  -2   2   6 2700.41   86.08
  -2   2   6 2840.80   86.93
   0   0  -7  582.76   25.28
   0   0   7  585.44   25.09
   0   0  -7  569.53   24.62
  -2   0   7 7407.98  216.97
   2   0  -7 7390.36  212.36
  -2   0   7 6873.13  225.47
   0   3  -7  502.63   22.21
   0   3  -7  527.11   23.19
   0  -3   7  457.53   23.26
   4  -2   0 1138.78   45.24
   4  -2   0 1023.55   41.27
  -4   2   0 1119.50   44.30
   2   2  -7  455.60   20.51
  -2  -2   7  354.91   17.23
  -2  -2   7  460.87   20.69
   0  -3  -5 1652.36   54.29
   0  -3  -5 1490.53   68.13
   0   3   5 1586.23   29.61
  -4   0   0 2136.87   75.47
   4   0   0 2329.90   73.76
   4   0   0 2435.20   76.82
   3   3   0 4593.07  139.81
   3   3   0 4662.97  140.71
  -3  -3   0 4424.43  139.81
   2   4   1  578.07   24.77
   2   4   1  560.71   24.02
  -2  -4  -1  571.56   25.65
   4   1  -2 7253.83  222.57
  -4  -1   2 7728.67  226.38
   4   1  -2 8605.74  250.12
  -3   2  -4    5.03    6.97
   3  -2   4    9.61    7.51
   1  -4   6 8953.45  277.31
  -1   4  -6 9061.81  117.14
   0  -2  -6 1079.02   42.37
   0  -2  -6 1074.87   47.55
   0   2   6 1168.52   45.35
  -2  -2  -4   -0.72    5.21
   2   2   4    2.70    7.45
  -2  -2  -4    0.04    5.36
   0   5   2  501.24   22.53
   0  -5  -2  470.53   21.79
  -3   1  -4  318.78   16.95
   3  -1   4  312.80   17.84
   1   1   6 2615.06   84.28
  -1  -1  -6 2598.17   80.42
  -1  -1  -6 2187.33  105.49
  -3  -1  -3  203.05   11.55
   3   1   3  216.88   11.67
  -3  -1  -3  204.91   10.96
  -2   4   4  167.38   10.83
   2  -4  -4  122.15   10.09
  -2   4   4  160.43   10.10
   4   1  -3    4.94    6.53
   4   1  -3    4.40    4.87
  -4  -1   3    4.90    9.01
  -1  -5   5  334.37   17.61
   1   5  -5  325.22   15.95
   1   5  -5  329.51   16.55
  -3   1   6 4171.86  126.20
  -3   1   6 4170.90  123.86
   3  -1  -6 3900.78  122.70
  -2   5   2  202.21   10.08
  -2   5   2  198.84   11.68
   2  -5  -2  233.89   13.92
   3   2   2 4529.32  134.54
  -3  -2  -2 4610.11  144.04
   1  -1  -7 2124.06   85.48
   1  -1  -7 2478.35   76.41
  -1   1   7 2544.51   78.24
  -4  -1   1  246.66   14.95
   4   1  -1  294.33   16.54
   4   1  -1  252.46   13.89
  -1   5  -5 2526.09   79.32
  -1   5  -5 2219.85   70.64
  -1   5  -5 2430.99   75.17
  -3  -2   6   10.33    7.88
   3   2  -6    7.84    7.56
  -4   0   4  214.75   12.21
   4   0  -4  223.25   10.80
   4   0  -4  239.36   13.64
  -2   4  -5 2142.01   68.94
  -2   4  -5 2052.18   67.34
   2  -4   5 2113.64   67.53
  -3  -3   5 1659.61   54.20
   3   3  -5 1693.20   54.87
  -4   1  -1 1381.21   55.28
   4  -1   1 1430.32   54.91
   4  -1   1 1390.13   52.72
  -4   2   3   37.11    7.15
   4  -2  -3   46.51    8.13
  -4   2   3   41.96    8.19
  -1  -4  -3 1955.63   86.44
  -1  -4  -3 2363.42   75.35
   1   4   3 2112.48   75.49
  -2  -3  -3  162.16   10.81
   2   3   3  185.92   11.54
  -2  -3  -3  206.22   11.64
   3  -4   3   29.62    7.15
  -3   4  -3   32.56    7.62
   3  -4   3   31.70    5.81
   0  -4  -4  621.05   18.49
   0   4   4  624.50   18.79
   0  -4  -4  540.85   23.43
  -4   2  -1 1036.31   40.57
   4  -2   1  924.81   39.27
   4  -2   1 1071.46   42.60
  -4   1   4   -2.73    8.07
   4  -1  -4    2.67    7.70
  -4   1   4    3.46    6.08
  -1  -5  -1 1077.90   42.51
  -1  -5  -1 1093.31   45.57
   1   5   1 1117.21   43.27
  -3   4   3  820.54   33.31
   3  -4  -3  821.24   33.89
  -3   4   3  808.82   33.28
  -2  -1  -5 3674.58  125.94
  -2  -1  -5 3653.48  114.92
   2   1   5 3794.81  116.67
   3  -3   4 1660.15   54.84
  -3   3  -4 1657.34   54.86
   1  -6   2  787.17   39.66
  -1   6  -2  793.98   32.75
  -1   6  -2  763.90   32.28
  -4   3   1  337.25   17.09
   4  -3  -1  345.63   17.58
  -4   3   1  331.55   16.79
  -1   6  -1 1062.84   41.71
  -1   6  -1 1031.18   40.68
   1  -6   1 1135.76   45.20
  -1   2  -7 2494.79   77.89
   1  -2   7 2716.97   85.11
  -1   2  -7 2249.26   70.93
   0  -6   2  667.08   28.82
   0   6  -2  646.68   27.52
   0   6  -2  624.35   19.08
  -2   5  -4 3060.63   91.34
  -2   5  -4 3136.06   96.95
  -2   1   7    1.88    6.11
  -2   1   7   10.30    6.33
   2  -1  -7   11.58    6.81
   4   1  -4 2532.12   78.60
   4   1  -4 2633.29   80.87
  -4  -1   4 2571.77   79.79
  -2   2  -6 1618.87   52.64
   2  -2   6 1746.35   57.91
  -4   3   0 2257.33   72.80
   4  -3   0 2150.53   72.13
  -4   3   0 2014.60   66.41
   2   4  -6   -2.18    6.28
  -2  -4   6   -0.03    5.61
  -4   0  -1  119.27    9.56
   4   0   1  115.92    8.98
   4   0   1  116.08   11.07
   1  -1   7  161.78   11.58
  -1   1  -7  127.91   10.69
  -1   1  -7  147.52    9.80
  -2  -3   7   15.77    7.34
   2   3  -7   27.26    7.63
  -2  -3   7   14.36    8.93
  -3   0  -4  364.24   19.98
  -3   0  -4  394.66   18.52
   3   0   4  417.31   19.60
   2   5  -3   17.86    6.19
   2   5  -3   17.04    7.09
  -2  -5   3   18.55    6.66
   0   6  -3    7.40    7.25
   0   6  -3    8.81    5.62
   0  -6   1 1502.39   57.73
   0   6  -1 1557.14   27.83
  -2  -5   2  292.67   15.85
   2   5  -2  258.71   16.63
   2   5  -2  284.15   15.23
  -4  -1   0 1455.30   55.45
   4   1   0 1422.24   56.23
   4   1   0 1258.97   53.14
  -2   1  -6  938.26   37.72
  -2   1  -6 1029.18   40.46
   2  -1   6 1105.96   43.27
  -4   3   2 1056.96   41.70
   4  -3  -2 1016.54   44.19
  -4   3   2 1036.75   41.00
  -1   6  -3 1672.71   53.37
  -1   6  -3 1714.61   55.44
  -1   6  -3 1697.45   55.75
  -3   5   0  326.56   16.62
   3  -5   0  337.58   17.14
  -3   5   0  314.43   16.51
   0   1   7  312.12   17.16
   0  -1  -7  310.57   19.09
   0  -1  -7  341.21   16.82
  -1   5   3  126.71   10.26
   1  -5  -3  126.32   10.01
   3  -5   1  563.31   25.38
  -3   5  -1  626.91   17.73
  -3   5  -1  661.80   28.50
   3   3   1  155.05   10.56
   3   3   1  147.43    9.93
  -3  -3  -1  162.31   11.07
  -1   6   0  340.75   16.57
   1  -6   0  326.18   17.20
  -1   6   0  307.89   15.63
   0  -4   7 1960.42   62.12
   0   4  -7 1902.73   60.24
   0   4  -7 1640.22   60.46
   0   5  -6  923.89   37.26
   0   5  -6  887.43   36.31
   0   5  -6  800.44   33.53
   1  -3   7   -4.80    6.90
  -1   3  -7    1.82    4.68
  -1   3  -7    8.56    7.23
   1   4  -7  562.92   23.88
   1   4  -7  550.42   23.30
  -1  -4   7  497.64   22.45
  -2   3  -6 1723.12   56.66
  -2   3  -6 1556.68   29.01
   2  -3   6 1528.92   61.76
   2   5  -4  133.13   10.36
  -2  -5   4  137.61   10.07
   2   5  -4  131.37    9.11
  -4   3  -1    7.22    6.79
   4  -3   1   12.27    7.55
   4  -3   1   11.77    5.43
   4  -2  -4 2044.70   65.69
  -4   2   4 1931.51   66.25
  -4   2   4 2018.29   66.70
  -3  -4   3  371.70   18.40
   3   4  -3  317.95   17.40
   3   4  -3  353.29   17.16
  -3   3   5 3412.58  104.84
   3  -3  -5 3379.65  102.12
  -3   3   5 3167.72   97.91
   2   5  -1  791.62   32.59
  -2  -5   1  834.49   34.98
   2   5  -1  926.34   37.35
  -3  -4   2  119.52    9.89
   3   4  -2  113.26    8.96
   3   4  -2  113.66    9.83
  -3   5   1  896.08   35.55
   3  -5  -1  885.83   36.97
  -3   5   1  834.69   33.81
  -4   0   5  439.58   24.91
  -4   0   5  575.08   24.87
   4   0  -5  543.78   23.54
   4   2  -2    8.34    5.95
  -4  -2   2   -2.85    7.57
   4   2  -2    3.37    5.79
   1   1  -8  990.62   40.51
  -1  -1   8 1116.75   43.96
   1   1  -8 1047.92   41.26
   4   2  -3   47.65    7.46
  -4  -2   3   45.50    8.20
   4   2  -3   50.95    8.41
   1   2  -8    0.35    5.19
   1   2  -8   -0.51    5.98
  -1  -2   8    0.04    6.71
   0   6  -4  707.26   30.01
   0   6  -4  696.51   29.46
   0   6  -4  762.99   31.91
   3  -2  -6 1830.43   59.94
  -3   2   6 1661.88   55.14
  -3   2   6 1750.78   57.44
   4  -1   2   53.03    6.83
   4  -1   2   72.68    9.18
  -4   1  -2   64.89    9.94
   0   6   0   29.22    7.44
   0  -6   0   35.75    7.98
   0  -6   0   21.86    5.40
   4  -2   2  635.33   18.79
  -4   2  -2  799.54   32.82
   2   4   2  911.69   36.44
  -2  -4  -2  977.63   39.56
  -2  -4  -2  886.39   40.16
  -2   5   3 1663.46   53.73
   2  -5  -3 1652.83   55.61
   1  -3  -6  831.19   33.82
  -1   3   6  864.37   35.35
   3  -5   2  560.15   26.99
  -3   5  -2  629.37   17.07
  -3   5  -2  650.89   28.06
   1   5  -6 1230.44   47.72
   1   5  -6 1229.75   47.00
  -1  -5   6 1350.62   52.08
  -3  -1   7 1030.93   40.77
   3   1  -7  990.38   39.80
  -3  -1   7  878.07   37.59
  -3  -3   6  210.62   12.38
   3   3  -6  220.05   12.11
   1   0   7 1368.59   52.88
  -1   0  -7 1361.89   51.91
  -1   0  -7 1462.13   56.01
  -3  -4   4  226.11   14.03
   3   4  -4  243.95   14.75
   3   4  -4  223.53   10.44
   4  -3  -3   12.55    7.19
  -4   3   3   18.81    6.03
  -4   3   3   13.28    5.96
  -3   0   7  487.95   23.31
  -3   0   7  489.33   22.34
   3   0  -7  499.99   21.98
   2  -6   1   43.08    7.93
  -2   6  -1   51.52    9.33
  -2   6  -1   46.91    6.29
  -4   1   5 2792.56   88.38
  -4   1   5 2515.41   92.95
   4  -1  -5 2756.17   84.04
   4   1  -5  430.24   19.34
  -4  -1   5  477.45   21.28
   4   1  -5  497.87   21.85
   4   2  -1  159.07   10.16
   4   2  -1  176.57   10.72
  -4  -2   1  174.76   11.54
  -2   0  -6   36.60    5.97
   2   0   6   43.46    9.13
  -2   0  -6   30.88    9.38
  -1   6  -4    4.52    7.08
  -1   6  -4    2.54    6.57
  -1   6  -4    3.11    5.43
   0  -5  -3   13.78    7.37
   0   5   3   16.80    7.00
  -3   4  -4  112.95   10.40
   3  -4   4   53.33    6.88
   3  -4   4   98.62   10.43
  -3  -4   1    7.39    6.66
   3   4  -1   10.28    6.18
   3   4  -1   10.48    7.63
  -2   3   6 1508.04   59.74
  -2   3   6 1694.02   54.70
   2  -3  -6 1652.95   53.08
  -4  -2   4  713.21   30.26
   4   2  -4  682.20   29.39
   4   2  -4  708.14   29.93
  -2   6  -2 1087.35   43.38
   2  -6   2 1067.49   50.64
  -2   6  -2 1130.24   44.16
   1  -4  -5   60.52    8.65
  -1   4   5   46.38    6.24
  -1   4   5   56.89    9.72
  -1  -3  -5 1403.35   54.21
   1   3   5 1385.88   58.60
  -1  -3  -5 1565.53   32.59
   0  -2   8   65.03    7.85
   0   2  -8   59.42    9.48
   0   2  -8   59.39    7.02
  -3   4   4  204.82   11.48
   3  -4  -4  192.37   11.47
  -3   4   4  179.02   11.62
   4   1   1  285.47   16.15
  -4  -1  -1  275.92   15.58
   4   1   1  279.88   15.14
  -1  -5  -2    7.72    4.92
   1   5   2    7.50    7.32
  -1  -5  -2    6.72    6.50
   1  -6  -1   87.45    9.36
  -1   6   1   88.03    9.41
  -2   6   0   52.42    6.99
   2  -6   0   47.17    8.49
  -2   6   0   56.15    8.91
  -1  -6   2  306.78   16.39
   1   6  -2  300.82   16.28
   1   6  -2  294.78   15.60
   1  -5   6 1990.54   63.43
  -1   5  -6 1989.63   63.29
  -1   5  -6 2100.00   67.33
   1   6  -3  624.14   16.81
  -1  -6   3  587.35   25.04
   1   6  -3  627.52   17.93
  -1   0   8    9.10    6.02
   1   0  -8    8.78    5.92
   1   0  -8   10.89    6.03
   1  -2  -7 2704.05   82.13
   1  -2  -7 2604.11   83.25
  -1   2   7 2750.45   84.55
   0   1  -8   10.39    6.29
   0   1  -8    5.15    6.99
   0  -1   8    4.69    6.08
   2   5  -5 3846.50  115.76
   2   5  -5 3824.08  115.90
  -2  -5   5 3846.08  114.78
   2   1  -8  132.51    9.63
  -2  -1   8  126.13    9.11
  -2  -1   8  146.83   11.79
  -3  -2  -3  130.42    9.68
   3   2   3  140.57   11.28
  -3  -2  -3  156.13    9.63
  -3  -2   7  697.56   35.75
   3   2  -7  832.49   33.57
  -1  -2  -6 5205.74  157.28
   1   2   6 4742.14  151.98
  -1  -2  -6 5183.03  160.62
   4   0   2  671.21   31.22
  -4   0  -2  741.26   31.62
   3  -2   5  362.43   18.74
  -3   2  -5  271.17   18.10
   3  -5  -2  239.49   14.59
  -3   5   2  223.05   10.33
  -3   5   2  231.99   14.22
   1   3  -8   13.08    7.18
   1   3  -8   11.36    6.04
  -1  -3   8   11.96    5.26
   2   5   0 2629.78   83.37
   2   5   0 2669.35   87.84
  -4   3  -2  400.02   19.08
   4  -3   2  424.59   20.69
  -2   5  -5  292.55   15.61
  -2   5  -5  299.46   16.26
   2  -5   5  276.00   15.14
  -2   4   5 1345.46   52.15
  -2   4   5 1452.29   55.23
   2  -4  -5 1470.62   55.96
  -3  -1  -4   93.73    9.33
  -3  -1  -4  109.30    8.43
   3   1   4   94.59   10.15
   2   2  -8  628.67   17.40
  -2  -2   8  585.22   26.26
  -2  -2   8  658.30   29.67
  -2   2   7  194.74   11.02
  -2   2   7  194.60   11.25
   2  -2  -7  213.50   11.89
  -1   4  -7  142.48   11.23
   1  -4   7  147.63   10.33
  -1   4  -7  135.74    9.22
  -2   4  -6 2732.72   85.61
   2  -4   6 2944.22   92.58
  -2   4  -6 2759.20   83.80
  -4   4   0  129.86    9.85
   4  -4   0  123.38    9.49
  -4   4   0  138.05   10.02
   3  -1   5 3152.86  115.07
  -3   1  -5 2849.23   88.85
   1   6  -1   56.49    8.85
   1   6  -1   58.42    7.69
  -1  -6   1   47.78    6.20
  -4   4   1   38.48    8.48
   4  -4  -1   43.43    7.41
  -4   4   1   40.63    7.60
  -3  -4   5   13.43    8.51
   3   4  -5   10.41    4.68
   3   4  -5   13.07    7.45
  -2   6  -3 1098.32   42.84
  -2   6  -3 1129.78   44.16
   2  -6   3 1103.33   46.76
  -1  -6   4  695.16   29.65
   1   6  -4  669.81   28.32
   1   6  -4  680.45   29.54
  -3   5  -3 2373.34   73.84
   3  -5   3 2154.50   75.46
  -3   5  -3 2409.95   74.34
   0   3  -8  818.53   35.93
   0   3  -8  932.93   37.24
  -3   1   7  196.60   12.23
   3  -1  -7  199.74   11.90
  -3   1   7  241.14   13.59
   2   0  -8  122.19   10.66
  -2   0   8  128.69    9.63
  -2   0   8  113.21    9.77
  -1  -4  -4    8.04    5.88
   1   4   4   11.72    8.93
  -1  -4  -4   10.74    6.92
   0   6  -5    8.65    7.34
   0   6  -5   16.73    7.18
   0   6  -5   11.36    6.30
   0  -3  -6 1222.06   51.65
   0   3   6 1259.63   48.16
   0  -3  -6 1187.86   47.10
  -2  -4   7   95.29   11.30
  -2  -4   7   63.08    6.79
   2   4  -7   90.99    9.50
   0  -6  -1  588.45   26.18
   0   6   1  544.21   23.53
  -2  -2  -5  278.17   15.07
  -2  -2  -5  298.26   16.24
   2   2   5  306.41   17.93
   4   2   0 3690.67  113.88
  -4  -2   0 3730.97  112.54
   4   2   0 3612.14  109.71
  -3   3  -5  758.66   32.15
   3  -3   5  765.81   32.28
  -2  -3  -4 1025.19   41.86
   2   3   4 1058.23   41.81
  -2  -3  -4  961.82   38.50
   2  -6  -1  323.96   17.52
  -2   6   1  317.24   16.57
  -2   6   1  286.76   15.15
   3   3   2   58.52    8.17
  -3  -3  -2   53.28    7.98
   3   3   2   58.04   10.13
   4  -2  -5 1789.64   61.49
  -4   2   5 1800.85   58.94
  -4   2   5 1720.60   61.23
  -4  -2   5    9.15    9.00
   4   2  -5    7.21    8.18
   4   2  -5    7.67    5.29
   4  -4   1  192.84   11.50
  -4   4  -1  177.56   10.96
  -4   4  -1  193.19   11.17
  -3  -4   0   14.87    7.47
   3   4   0   15.37    7.89
   3   4   0    8.69    6.83
   4  -3  -4  472.55   22.29
  -4   3   4  447.06   20.83
  -4   3   4  457.61   21.01
   0   0  -8   12.79    6.91
   0   0   8    7.07    7.28
   0   0  -8    6.16    6.99
   0  -4  -5  425.87   20.49
   0  -4  -5  494.14   23.11
   0   4   5  471.00   22.06
  -4   4   2  835.16   34.53
   4  -4  -2  882.70   36.69
  -4   4   2  798.01   34.31
   4   0  -6   81.25   10.25
  -4   0   6   79.36   10.76
  -4   0   6   69.62    7.51
  -4   2  -3  200.38   13.11
   4  -2   3  186.78   11.15
   0  -2  -7 2281.05   75.13
   0  -2  -7 1996.13   63.26
   0   2   7 2047.67   68.57
  -1   6  -5 2405.37   73.46
  -1   6  -5 2486.53   76.92
  -1   6  -5 2401.65   74.95
   1  -5  -4 1004.43   40.38
  -1   5   4  945.42   37.48
   4  -1   3   78.64   10.83
  -4   1  -3   75.60   10.48
   4  -1   3   48.00    6.61
  -1  -1  -7   10.33    6.61
   1   1   7    8.38    7.01
  -1  -1  -7    6.24    7.34
   0   5  -7  419.87   19.83
   0  -5   7  435.28   20.06
   0   5  -7  420.49   19.75
  -4  -1   6 1940.87   60.69
   4   1  -6 1652.69   54.81
   4   1  -6 1871.06   58.24
  -2  -3   8  429.35   20.98
   2   3  -8  487.87   21.34
  -2  -3   8  451.37   21.42
   1   6   0  545.24   24.44
   1   6   0  537.57   22.58
  -1  -6   0  560.93   25.47
  -1   6   2 1035.93   41.80
   1  -6  -2 1028.57   40.21
   2   5  -6 1623.33   51.58
  -2  -5   6 1625.04   53.67
   2   5  -6 1555.00   28.30
   3   0   5  146.53   11.35
  -3   0  -5  134.23   11.73
  -3   0  -5  136.20    8.89
  -1  -6   5  780.97   32.62
   1   6  -5  810.85   33.81
   1   6  -5  820.22   34.05
  -1   1   8   54.98    7.92
   1  -1  -8   51.70    7.94
   1  -1  -8   56.60    8.32
   2   1   6  573.55   27.13
  -2  -1  -6  616.89   26.75
  -2  -1  -6  616.50   26.70
   3   3  -7  649.00   28.29
  -3  -3   7  628.91   21.15
  -2   5   4  560.14   25.16
   2  -5  -4  567.42   24.74
   3  -5  -3 1240.48   49.13
  -3   5   3 1216.81   46.68
  -3   5   3 1305.03   50.95
   4   3  -3  780.17   32.62
   4   3  -3  767.08   32.30
  -4  -3   3  729.79   31.22
   1   5  -7   -2.58    7.35
  -1  -5   7    3.81    5.98
  -2   6  -4 2108.80   66.14
   2  -6   4 2056.91   82.36
  -2   6  -4 2102.64   65.39
   4  -1  -6 2514.33   79.45
  -4   1   6 2236.50   83.62
  -4   1   6 2524.46   82.87
   2   5   1   80.37   10.54
  -2  -5  -1   78.94    8.21
   2   5   1   82.53    8.97
   4   1   2  162.97   10.40
  -4  -1  -2  195.12   12.86
   4   1   2  165.15   11.34
   3  -3  -6  394.51   20.11
  -3   3   6  438.61   20.99
  -3   3   6  400.29   19.81
  -4  -3   2  142.71   10.08
   4   3  -2  148.29   10.46
   4   3  -2  148.49   10.36
  -2  -4  -3 1355.59   52.13
  -2  -4  -3 1161.26   60.18
   2   4   3 1282.24   50.37
   2  -2   7  140.74   14.20
  -2   2  -7   93.23    7.59
  -2   2  -7  108.79   11.33
   4  -4   2  654.62   27.51
  -4   4  -2  683.94   29.89
  -4   3  -3 1042.10   41.78
   4  -3   3 1027.39   41.85
   1   4  -8 1042.06   40.77
   1   4  -8 1093.67   42.30
  -1  -4   8 1041.72   41.76
  -2   1   8  319.15   17.18
   2  -1  -8  313.88   16.52
  -2   1   8  331.94   16.66
  -3  -4   6 1457.51   56.45
   3   4  -6 1371.81   53.74
  -4  -3   4   59.97    9.61
   4   3  -4   57.06    7.50
   4   3  -4   55.13    8.98
   0  -4   8  102.19    9.32
   0   4  -8  110.34    9.53
   0   4  -8  109.67   10.54
  -1   2  -8    2.23    5.99
   1  -2   8   -3.33    6.86
  -1   2  -8    5.48    4.54
  -3   4  -5  118.27   10.51
   3  -4   5  118.25   11.39
  -4   4   3    3.33    7.87
  -4   4   3   -0.62    7.18
   4  -4  -3    4.69    6.57
   3  -5   4  136.87   11.47
  -3   5  -4  126.40   10.23
   3  -5   4  114.69    8.63
  -2   6   2  505.45   22.40
   2  -6  -2  528.22   24.00
   4   2   1 2076.28   70.52
  -4  -2  -1 1997.03   65.61
   4   2   1 1996.90   64.50
  -3   4   5    0.40    6.51
   3  -4  -5   -0.33    8.25
  -3   4   5    3.06    6.00
   2  -1   7  168.83   12.40
  -2   1  -7  164.78   11.55
  -2   1  -7  146.41    9.34
  -2   3  -7    4.66    4.39
  -2   3  -7    0.70    8.47
   2  -3   7   -4.76    9.28
   1   5   3  167.91   11.53
  -1  -5  -3  157.81   11.31
  -1  -5  -3  114.22    8.59
   4   0   3    4.95    4.61
   4   0   3   -2.79   10.26
  -4   0  -3    0.03    7.54
   3  -2  -7  494.36   22.88
  -3   2   7  503.60   22.51
  -3   2   7  514.89   23.26
   0   6  -6  459.80   21.50
   0   6  -6  429.30   19.97
   0   6  -6  446.52   20.71
   0  -5  -4 2347.70   75.19
   0   5   4 2316.42   74.45
   1  -1   8  165.64   10.93
  -1   1  -8  180.11   10.51
  -1   1  -8  151.82   11.35
  -3  -1   8  739.01   32.86
  -3  -1   8  843.49   35.87
   3   1  -8  785.71   32.13
   4   2  -6 1734.13   55.18
  -4  -2   6 1742.22   56.20
  -4  -3   1  169.72   12.42
   4   3  -1  168.69   11.31
   4   3  -1  165.26   11.24
   0   6   2    0.98    7.76
   0  -6  -2    3.35    7.93
  -1   3  -8  108.27    8.36
  -1   3  -8  101.79    8.63
   1  -3   8  127.91   11.56
  -3   6  -1 1821.09   65.01
   3  -6   1 1819.24   83.00
  -3   6  -1 1905.65   61.09
  -3  -4  -1  492.27   22.88
   3   4   1  448.64   20.53
   3   4   1  497.97   22.03
  -2   5  -6   10.33    8.49
  -2   5  -6    3.39    5.91
   2  -5   6   -0.67    8.22
   3  -6   0  798.73   32.50
  -3   6   0  910.21   32.73
  -3   6   0  877.62   31.20
   1  -5   7   56.52    8.08
  -1   5  -7   58.35    8.65
  -1   5  -7   47.53    8.41
   3   0  -8  282.34   13.52
  -3   0   8  246.40   12.09
  -3   0   8  266.94   12.42
   0  -1  -8  127.68   10.70
   0   1   8  125.12   10.14
   0  -1  -8  140.27   10.35
  -3  -2  -4  495.27   21.55
  -3  -2  -4  454.54   15.86
   3   2   4  497.89   22.32
   4  -3  -5  397.48   14.88
  -4   3   5  438.41   16.54
  -4   3   5  439.05   16.22
  -4  -3   5  962.81   33.77
   4   3  -5 1001.61   35.27
  -3  -2   8  238.87   13.23
   3   2  -8  240.06   11.44
  -5   1   2 1350.08   26.02
   5  -1  -2 1327.62   28.08
   5  -1  -2 1397.72   30.14
  -3   6  -2  932.80   34.12
   3  -6   2 1046.74   30.13
  -3   6  -2 1037.04   35.94
  -3  -5   3  266.43   13.68
   3   5  -3  291.64   14.37
   3   5  -3  262.74   11.64
   1   6   1  761.51   29.42
  -1  -6  -1  802.06   30.17
  -1  -6  -1  685.14   32.77
   2   6  -3 1149.64   25.33
   2   6  -3  971.69   40.69
  -2  -6   3 1024.62   37.66
  -1   7  -2  205.16   10.75
  -1   7  -2  198.76   12.74
   1  -7   2  210.44   13.32
  -1   3   7  160.43   11.51
   1  -3  -7  151.30    9.93
   1  -3  -7  178.72   12.08
   1   2  -9  692.65   26.55
   1   2  -9  681.31   26.40
  -1  -2   9  721.43   28.86
  -1   4   6   30.34    8.68
  -1   4   6   29.21    6.43
   1  -4  -6   36.93    8.63
   5  -1  -1  206.40   13.13
  -5   1   1  193.35   12.37
   5  -1  -1  180.22   10.97
  -1  -6   6  796.25   31.02
   1   6  -6  877.55   31.27
   1   6  -6  837.70   29.65
  -4   2   6 6325.03   75.38
  -4   2   6 6411.78  113.57
   4  -2  -6 6346.22   78.49
   2   6  -2  582.34   23.56
  -2  -6   2  582.87   23.45
   2   6  -2  573.44   23.32
  -3  -5   4  261.45   12.62
   3   5  -4  275.98   13.68
   3   5  -4  257.60   11.89
   1   1  -9    6.12    8.37
  -1  -1   9    9.03    7.07
   1   1  -9    3.26    7.72
   3   5  -2  919.84   32.40
   3   5  -2  855.02   31.10
  -3  -5   2  861.13   31.10
  -2   3   7   59.26    7.28
   2  -3  -7   77.61   10.68
  -2   3   7   60.13    7.53
  -1   6  -6  129.67   10.02
  -1   6  -6  136.78   10.14
  -1   6  -6  130.27   10.30
   3  -6  -1  263.62   13.57
  -3   6   1  252.89   13.91
  -3   6   1  266.08   12.20
  -5   0   2   79.98    9.09
   5   0  -2   88.90    8.72
   5   0  -2   90.55    9.65
   5  -1  -3   17.12    7.62
  -5   1   3   15.61    7.85
   5  -1  -3   21.31    7.62
  -1   7  -1  424.20   14.44
   1  -7   1  466.76   17.62
  -1   7  -1  472.81   17.27
  -4   5   0  501.71   20.95
  -4   5   0  516.95   20.87
   4  -5   0  498.89   21.88
  -3  -3  -3  445.33   16.47
  -3  -3  -3  439.20   16.37
   3   3   3  466.59   16.03
  -2   4   6   27.87    6.06
   2  -4  -6   33.27    9.08
  -2   4   6   28.66    8.27
   2   6  -4 2620.23   65.60
   2   6  -4 2739.57   41.12
   0   7  -2  836.87   29.97
   0  -7   2  838.52   30.77
   0   7  -2  863.34   31.41
   3  -2   6   74.00    9.64
  -3   2  -6   68.95    8.54
  -1   7  -3  737.27   27.91
  -1   7  -3  747.44   27.60
  -1   7  -3  712.72   27.59
  -2  -4   8  959.01   34.86
  -2  -4   8  782.81   40.17
   2   4  -8  971.98   33.97
   4  -4   3  974.30   35.07
  -4   4  -3  960.12   34.69
   0  -7   3  123.23   10.40
   0   7  -3  131.74    9.67
   0   7  -3  125.98   10.97
   5   0  -3 1107.52   24.17
   5   0  -3 1100.15   26.91
  -5   0   3 1130.71   26.33
   1   3   6  272.45   13.33
  -1  -3  -6  255.38   13.32
  -1  -3  -6  276.60   14.01
   5  -2  -2  701.60   27.96
   5  -2  -2  733.65   28.36
  -5   2   2  724.67   28.13
  -2   6  -5  133.17   10.08
  -2   6  -5  137.34   10.25
  -2   6  -5  128.17   10.76
   5  -2  -1   88.92   10.64
   5  -2  -1   91.70    8.43
  -5   2   1   90.66   10.19
   3   1   5   17.66    8.09
  -3  -1  -5   28.30    7.04
  -3  -1  -5   23.20    8.37
   4  -5  -1   35.18    7.85
  -4   5   1   25.15    8.19
  -4   5   1   35.33    7.89
  -2   0  -7   97.53   10.01
  -2   0  -7   99.77    9.07
   2   0   7  115.61   11.47
  -2   4  -7  456.99   15.17
  -2   4  -7  468.98   16.65
   2  -4   7  455.01   16.76
  -4   5  -1 2145.27   35.15
  -4   5  -1 2083.07   39.05
  -2  -5   7 1071.59   24.96
   2   5  -7 1074.05   22.46
   4  -2   4  706.66   29.03
  -4   2  -4  741.42   29.41
  -4   0   7 1102.52   26.78
   4   0  -7 1081.80   24.49
  -1   0  -8  338.43   14.44
   1   0   8  302.47   14.36
  -1   0  -8  326.12   13.95
   1  -6  -3  227.65   13.88
  -1   6   3  209.20   12.69
   4   3   0 1432.91   31.87
  -4  -3   0 1421.29   27.94
   4   3   0 1450.74   30.16
   5   0  -1 1094.06   24.90
  -5   0   1 1146.95   25.43
   5   0  -1 1097.63   26.32
  -3   5   4  777.33   28.59
   3  -5  -4  820.89   30.05
  -3   5   4  789.39   29.31
   4   1  -7 1003.96   35.18
  -4  -1   7 1010.17   35.97
   3  -3   6 1534.87   32.56
  -3   3  -6 1695.08   35.20
  -4   4   4 1396.03   30.92
  -4   4   4 1439.74   29.73
   4  -4  -4 1414.62   32.80
   0   7  -1 3225.66   42.93
  -3   1  -6   15.16    9.32
   3  -1   6    7.74    7.14
  -2  -1   9  245.71   11.79
   2   1  -9  248.03   13.47
  -2  -1   9  249.66   12.40
  -1   4  -8  295.27   12.30
  -1   4  -8  257.45   14.29
   1  -4   8  295.99   14.50
   1   3  -9 2690.83   42.60
  -1  -3   9 2607.25   49.55
   1   3  -9 2616.04   37.18
  -1  -4  -5  332.86   13.52
   1   4   5  316.33   15.33
  -1  -4  -5  335.19   14.79
   5  -1   0 1121.28   27.45
  -5   1   0 1171.07   28.15
   5  -1   0 1181.76   25.32
   2   5   2  652.26   26.63
  -2  -5  -2  709.26   27.89
  -2  -5  -2  674.11   27.87
   3  -6   3   68.99    8.41
  -3   6  -3   75.85    8.80
  -3   6  -3   75.21    9.87
  -2  -2   9 1270.61   25.37
   2   2  -9 1296.36   26.36
  -2  -2   9 1248.19   27.85
   4  -1   4  567.71   25.55
  -4   1  -4  512.56   22.11
   0  -2   9   58.40    8.79
   0   2  -9   49.17    7.74
   0   2  -9   72.79   10.01
   3  -1  -8   14.98    8.19
  -3   1   8   21.09    8.34
  -3   1   8   22.12    5.78
   3   4  -7  936.20   32.00
  -3  -4   7 1027.31   36.16
   2   6  -1  131.71   10.65
   2   6  -1  135.75   10.62
  -2  -6   1  120.24    9.57
  -5   2   3  175.13   11.93
  -5   2   3  157.62   10.83
   5  -2  -3  151.59   11.24
   5  -2   0 1230.94   28.56
  -5   2   0 1079.57   27.83
   5  -2   0 1112.44   23.46
   3   5  -5  431.23   15.91
  -3  -5   5  365.48   15.64
   3   5  -5  391.24   13.86
   1  -2  -8 1056.91   26.12
   1  -2  -8 1017.23   35.72
  -1   2   8 1064.19   24.54
   0  -7   4  688.82   27.21
   0   7  -4  658.02   25.09
   0   7  -4  644.55   25.21
  -3  -5   1 1204.66   26.20
   3   5  -1 1168.53   23.74
   3   5  -1 1150.04   26.71
  -1   7   0  906.91   31.86
   1  -7   0  946.35   34.12
  -2  -3  -5   50.67    9.01
   2   3   5   44.53    8.70
  -2  -3  -5   50.57    8.39
   2  -6  -3   46.88   10.83
  -2   6   3   43.28    9.52
   1   2   7  250.25   13.15
  -1  -2  -7  232.10   12.45
  -1  -2  -7  231.02   12.90
   4  -3   4   29.40    9.50
  -4   3  -4   24.35    6.96
   5   0  -4  532.34   21.49
   5   0  -4  537.15   21.99
  -5   0   4  502.69   23.01
  -5   1   4  953.52   33.47
   5  -1  -4  965.02   35.25
   5  -1  -4  963.10   34.29
  -2  -6   5  363.51   15.24
   2   6  -5  377.93   15.60
   2   6  -5  372.40   14.51
   2  -2  -8 1313.69   25.06
  -2   2   8 1253.60   28.87
  -2   2   8 1412.46   28.10
   4   1   3   31.86    6.20
  -4  -1  -3   32.15    8.83
   4   1   3   27.75    9.83
   1   0  -9   19.05    8.11
   1   0  -9   19.76    8.32
  -1   0   9   27.22    9.01
  -1   7  -4  237.22   12.24
  -1   7  -4  222.88   12.01
  -1   7  -4  240.25   12.36
  -1   5   5  181.21   10.95
   1  -5  -5  199.52   11.08
  -4   5   2   76.66    9.64
  -4   5   2   64.28    9.12
   4  -5  -2   65.35    9.48
   4   2   2 1637.40   42.04
   4   2   2 1710.69   34.94
  -4  -2  -2 1722.33   33.30
   0   1  -9 1164.81   25.97
   0  -1   9 1081.08   25.28
   0   1  -9 1031.76   35.64
  -3   5  -5   40.91    8.90
   3  -5   5   28.93    5.98
   3  -5   5   47.23    9.46
  -3  -3   8    5.15    7.85
   3   3  -8   -4.08    7.93
  -2  -2  -6   53.47    8.74
   2   2   6   66.93    8.58
  -2  -2  -6   57.39    8.87
  -4  -3   6  135.60   11.11
   4   3  -6  158.16   11.82
   4  -1  -7 1889.11   33.48
  -4   1   7 1951.60   37.19
  -4   1   7 1953.16   46.13
   2  -5  -5 1008.58   37.06
  -2   5   5 1083.32   24.10
   0  -5   8 1096.37   24.49
   0   5  -8 1088.55   23.98
   0   5  -8 1123.23   23.47
  -2   7  -1 1694.86   31.89
   2  -7   1 1659.06   36.89
  -2   7  -1 1663.84   30.65
  -4   5  -2  418.37   13.93
   4  -5   2  444.37   17.55
  -4   5  -2  429.01   16.64
  -2   7  -2   48.16    9.27
  -2   7  -2   47.37    7.10
   2  -7   2   49.54    9.25
   3  -6  -2 1436.78   29.26
  -3   6   2 1388.49   31.89
   5   1  -3   60.67    8.38
   5   1  -3   44.86    9.28
  -5  -1   3   47.42    9.95
   0  -3   9  135.59   11.74
   0   3  -9  111.83    9.12
   0   3  -9  117.94   10.31
   5   1  -2   15.62    7.60
   5   1  -2   19.73    9.60
  -5  -1   2   17.18    7.69
  -1  -5   8  457.87   15.75
   1   5  -8  500.92   20.31
   1   5  -8  514.76   22.01
   0  -3  -7    8.50    6.61
   0   3   7    4.79    7.86
   0  -3  -7    5.06    7.40
  -5   0   0  820.25   31.26
   5   0   0  775.78   30.40
   5   0   0  812.53   30.99
  -2   0   9  235.25   13.82
   2   0  -9  234.94   12.26
  -2   0   9  230.54   12.04
  -4  -2   7  417.68   16.39
   4   2  -7  388.45   14.65
   0  -4  -6  468.99   17.15
   0   4   6  489.10   21.17
   0  -4  -6  493.81   21.62
   5  -3  -1   91.59    8.88
   5  -3  -1  110.83   11.17
  -5   3   1   95.77   10.60
  -3  -4  -2  219.74   12.98
   3   4   2  212.57   11.34
   3   4   2  210.96   12.95
   0   6  -7   67.18    9.53
   0   6  -7   64.50    9.00
   0   7   0    7.57    5.94
   0  -7   0    3.98    4.69
   0  -7   0    5.35    8.55
  -2  -4  -4 1080.30   24.49
   2   4   4 1086.97   23.50
  -2  -4  -4 1047.45   29.13
   5  -3  -2 2215.45   43.15
  -5   3   2 2086.17   37.03
   0  -6  -3 1699.66   33.34
   0   6   3 1789.59   36.55
  -2  -3   9  785.88   31.33
   2   3  -9  895.80   31.80
  -2  -3   9  748.05   38.40
  -2   7   0   23.72    8.37
  -2   7   0   18.23    5.77
   2  -7   0   18.90    8.67
   3  -4   6 1754.41   33.58
  -3   4  -6 1788.65   31.30
   4   4  -3  886.07   31.93
   4   4  -3  782.75   31.04
  -4  -4   3  892.54   32.29
   5   1  -4   -9.84    8.05
  -5  -1   4    6.29    8.59
   5   1  -4    1.30    5.52
  -2   7  -3 1017.88   35.78
   2  -7   3 1027.03   39.86
  -2   7  -3 1007.33   35.16
  -5  -1   1  223.33   12.02
   5   1  -1  210.16   12.10
   5   1  -1  253.04   14.69
  -5   3   0   20.30    7.04
   5  -3   0   23.38    9.09
   5  -3   0   18.67    5.73
   5  -2  -4  720.02   27.01
  -5   2   4  651.90   26.90
  -5   2   4  712.42   27.52
  -3   3   7  586.83   23.92
   3  -3  -7  577.37   22.47
  -3   3   7  533.31   22.52
   5  -2   1  136.92   10.74
  -5   2  -1  125.64   11.27
   5  -2   1   98.97    8.73
  -1  -6  -2  112.63    9.85
   1   6   2  116.57   11.15
  -1  -6  -2   94.89    8.29
  -1  -7   3 2230.13   37.42
   1   7  -3 2204.29   33.56
   1   7  -3 2199.99   33.62
  -5   1  -1  107.87   11.02
   5  -1   1   97.52    8.75
   5  -1   1   95.19    8.12
  -4   0  -4  187.61   10.17
  -4   0  -4  212.82   11.31
   4   0   4  219.29   13.39
   3   0   6  954.57   33.26
  -3   0  -6  912.25   32.89
  -3   0  -6 1032.45   37.44
  -3   4   6  202.97   11.11
  -3   4   6  180.64   11.63
   3  -4  -6  211.04   12.58
   0   7  -5   51.28    8.74
   0   7  -5   40.21    7.79
   0   7  -5   53.53    8.96
   4   4  -4   57.63    7.18
  -4  -4   4   57.39    9.54
   4   4  -4   43.01    8.54
   2   6   0  366.09   14.69
  -2  -6   0  371.86   14.70
   2   6   0  362.81   14.63
  -1  -7   2  432.21   15.12
   1   7  -2  412.74   15.37
   1   7  -2  460.73   16.44
  -1  -5  -4   60.49    7.07
  -1  -5  -4   71.71    8.08
   1   5   4   62.48    8.82
  -4  -4   2  343.88   15.11
   4   4  -2  330.25   13.79
   4   4  -2  312.89   14.01
   1   6  -7  200.57   10.50
   1   6  -7  211.08   11.87
  -1  -6   7  192.24   11.28
   1  -7  -1  225.32   13.24
  -1   7   1  245.31   13.05
  -3  -5   6  197.81   13.11
   3   5  -6  173.03   11.66
   3   5   0  190.88   12.25
  -3  -5   0  227.19   13.70
   3   5   0  189.00   11.38
   5   0  -5  842.20   30.27
  -5   0   5  740.72   29.94
   5   0  -5  822.94   30.79
  -4  -3  -1 4858.61   67.91
   4   3   1 5264.79   69.78
   4   3   1 5055.93   56.23
   3  -6   4    4.47    5.23
  -3   6  -4   -0.92    7.60
  -3   6  -4    2.71    6.62
   1   4  -9  245.68   13.44
   1   4  -9  228.16   11.26
  -1  -4   9  273.69   13.81
  -4   3   6 1966.83   37.14
  -4   3   6 1995.61   41.44
   4  -3  -6 2005.26   35.46
   0   0  -9  277.84   14.26
   0   0  -9  266.77   12.84
   0   0   9  265.69   14.18
   4  -4   4   17.54    9.75
  -4   4  -4   10.09    8.26
   1   7  -4   96.72    9.50
  -1  -7   4   87.39    9.71
   1   7  -4   86.71    9.02
   0  -2  -8 1501.58   30.64
   0   2   8 1411.21   31.19
   0  -2  -8 1317.49   29.07
  -5   3   3 1483.15   27.79
   5  -3  -3 1505.72   32.89
  -5   3   3 1483.41   30.06
   2   6  -6   40.35    6.98
   2   6  -6   30.52    8.05
  -2  -6   6   34.55    9.45
  -5   1   5  123.73    9.28
  -5   1   5  118.46    9.10
   5  -1  -5  114.52    8.76
  -4   5   3 1120.27   24.82
   4  -5  -3 1112.23   27.42
  -4   5   3 1107.70   24.06
  -1   7  -5  362.76   14.31
  -1   7  -5  392.57   14.98
  -1   7  -5  389.30   15.25
  -2  -1  -7  422.38   17.73
   2   1   7  414.78   16.26
  -2  -1  -7  434.18   15.27
  -2   5  -7  189.23   10.25
  -2   5  -7  206.26   11.41
   2  -5   7  213.02   12.19
   0   5   5   82.43    9.72
   0  -5  -5  104.85    9.96
   1   1   8   69.67   10.02
  -1  -1  -8   66.00    8.39
  -1  -1  -8   68.85   10.28
   2  -6   6  939.49   33.75
  -2   6  -6 1027.51   35.67
  -2   6  -6  975.78   33.37
   4  -5   3   13.05    8.03
  -4   5  -3   17.58    8.96
   4  -5   3   13.54    6.02
   0   4  -9  218.68   11.14
   0  -4   9  224.26   12.80
   0   4  -9  195.01   11.13
   1  -6   7 1144.75   25.73
  -1   6  -7 1065.94   24.78
  -1   6  -7 1123.06   25.46
  -4   4   5   -1.91    6.58
  -4   4   5   -0.06    8.31
   4  -4  -5   -2.97    7.78
  -4  -4   5  162.01   10.29
   4   4  -5  181.72   11.70
   4   4  -5  142.50    8.89
  -5   3  -1   51.49    8.71
   5  -3   1   42.67    6.50
   5  -3   1   51.07    9.56
   2  -2   8  472.56   20.55
  -2   2  -8  401.17   13.67
  -2   2  -8  452.32   16.64
   1   7  -1  447.24   16.33
  -1  -7   1  461.32   15.73
   1   7  -1  478.21   16.80
  -3   2   8  215.47   11.75
   3  -2  -8  219.70   12.84
  -3   2   8  211.00   11.75
  -5   0  -1  142.76   11.48
   5   0   1  186.63   13.13
   5   0   1  142.92    9.58
  -1   5  -8   11.79    7.56
  -1   5  -8   17.74    7.28
   1  -5   8   16.23    8.12
   2  -7  -1  251.33   13.89
  -2   7   1  250.02   13.34
   1  -1  -9  857.91   31.62
   1  -1  -9  836.23   30.34
  -1   1   9  825.79   31.55
   5   1  -5  338.93   14.57
  -5  -1   5  359.69   15.35
   5   1  -5  339.85   13.28
  -4   2   7 2444.54   41.18
   4  -2  -7 2387.69   39.09
  -4   2   7 2385.33   55.43
   2  -7   4  380.90   16.33
  -2   7  -4  386.54   14.77
  -2   7  -4  393.52   15.13
  -3  -1   9  542.49   22.96
   3   1  -9  563.71   22.66
  -3  -1   9  439.11   23.14
   5   1   0  202.79   11.28
   5   1   0  238.26   13.04
  -5  -1   0  222.80   11.41
   4   4  -1  870.68   31.81
   4   4  -1  878.00   34.49
  -4  -4   1  815.19   35.31
  -2   1   9   10.06    7.40
   2  -1  -9   18.68    8.77
  -2   1   9   12.81    5.97
  -3   6   3    2.96    4.40
   3  -6  -3    6.23    8.39
  -3   6   3    9.41    8.26
  -2   3  -8  307.32   14.39
  -2   3  -8  283.96   12.10
   2  -3   8  349.10   16.06
  -2  -5   8   98.75   10.98
   2   5  -8   90.06   10.17
  -2  -5   8   57.87    7.40
  -3   5   5 1237.17   25.50
   3  -5  -5 1288.29   28.07
  -3   5   5 1281.28   27.89
   0   7   1   70.99   10.18
   0  -7  -1   62.38    9.54
  -5  -2   3 1338.91   32.77
   5   2  -3 1403.96   29.05
   5   2  -3 1423.84   28.55
   3   2   5  389.56   15.60
  -3  -2  -5  397.55   17.26
  -3  -2  -5  393.00   14.61
  -1   6   4 1128.44   27.01
   1  -6  -4 1161.88   27.03
   4   3  -7   94.30   10.48
  -4  -3   7   97.86   10.24
  -1  -7   5 1476.52   30.50
   1   7  -5 1449.28   29.87
   1   7  -5 1536.74   29.68
  -3  -2   9    2.67    8.54
   3   2  -9    1.86    6.92
   3   3   4  531.69   22.97
  -3  -3  -4  568.48   23.83
  -3  -3  -4  567.60   23.07
  -1   2  -9  968.76   35.87
   1  -2   9  965.87   34.87
  -1   2  -9  864.31   30.62
  -5  -2   2   22.66    6.65
   5   2  -2   23.19    8.09
   5   2  -2   20.77    8.47
   2  -1   8 1638.72   32.23
  -2   1  -8 1574.15   31.51
  -2   1  -8 1752.07   30.64
   3   4  -8  671.61   24.85
  -3  -4   8  703.05   27.84
   2  -6  -4  320.46   14.36
  -2   6   4  324.39   13.39
  -4  -1   8   74.69    8.45
   4   1  -8   59.11    8.50
   4  -2   5  773.54   31.80
  -4   2  -5  847.60   32.25
  -3   0   9   76.24    9.98
  -3   0   9   76.77    8.10
   3   0  -9   70.05    9.60
  -2  -5  -3  234.64   13.02
  -2  -5  -3  293.17   14.47
   2   5   3  251.13   12.74
  -5   2   5   21.02    7.07
   5  -2  -5   20.87    8.62
  -5   2   5   27.94    8.65
   5   2  -4   35.61    6.72
  -5  -2   4   44.69    8.52
   5   2  -4   35.19    8.07
  -4   0   8  106.46   10.25
   4   0  -8  107.59   10.11
  -4   0   8  114.96    9.61
  -5   4   1  578.77   24.06
   5  -4  -1  646.40   28.44
  -5   4   1  633.46   25.08
   5  -2   2  585.74   24.37
  -2  -4   9    4.00    4.66
   2   4  -9   -5.25    7.59
  -2  -4   9   -5.63    8.81
  -1   3  -9 1003.03   33.97
   5  -3  -4  101.81   11.00
  -5   3   4   87.67    9.75
  -5   3   4   83.14   10.01
   0   7  -6  249.95   11.51
   0   7  -6  254.42   11.73
   0   7  -6  240.12   12.63
   5  -4   0   10.75    6.62
  -5   4   0   11.88    7.70
  -5   4   0    4.26    7.72
   4   2   3    6.99    7.59
  -4  -2  -3    3.90    5.70
  -4  -2  -3   10.71    9.40
  -5   1  -2    7.47    8.21
   5  -1   2   -0.09    8.54
   5  -1   2    4.32    4.96
  -4   3  -5 1480.32   32.74
   4  -3   5 1508.33   30.39
  -1   1  -9  214.14   11.03
   1  -1   9  201.78   12.80
  -1   1  -9  203.63   11.61
  -2   4   7 1540.89   34.86
   2  -4  -7 1556.03   30.90
  -3   5  -6  188.81   11.86
   3  -5   6  211.37   12.33
   5  -4  -2  157.40   11.11
  -5   4   2  133.78   10.11
  -5   4   2  157.76   11.34
  -2  -6  -1 1343.77   28.46
   2   6   1 1252.98   27.16
  -2  -6  -1 1254.30   31.19
  -4   6   0  447.40   15.38
  -4   6   0  479.41   16.79
   4  -6   0  448.50   19.51
  -1   4   7   24.73    9.54
  -1   4   7   17.07    6.00
   1  -4  -7   25.70    6.87
   4  -1   5    0.85    8.99
  -4   1  -5    9.08    8.78
  -5   0   6  333.67   15.57
   5   0  -6  314.32   14.09
   5   0  -6  329.43   13.52
  -1   7   2  112.89   11.28
   1  -7  -2  111.90   11.82
  -4  -1  -4  108.42    8.71
  -4  -1  -4   95.38    9.84
   4   1   4  103.85    8.80
   1   7   0 1548.26   31.05
  -1  -7   0 1635.90   34.21
  -1  -7   0 1474.56   38.22
   4   4  -6   78.78   11.03
  -4  -4   6   74.39    9.99
  -4   6  -1 1090.87   25.08
   4  -6   1 1071.66   32.72
  -4   6  -1 1035.58   35.17
  -3  -5   7   -6.92    8.84
   3   5  -7    1.56    8.75
   3  -7   1  212.42   12.97
  -3   7  -1  220.97   12.98
  -3   7  -1  224.56   11.57
   3   5   1  389.25   15.51
   3   5   1  349.58   15.27
  -3  -5  -1  356.79   15.34
  -5  -2   1  374.36   15.95
   5   2  -1  350.55   14.21
   5   2  -1  380.85   15.67
  -2   4  -8  174.10   12.01
  -2   4  -8  162.83    9.78
   2  -4   8  175.75   11.61
   2  -3  -8  115.33    8.73
  -2   3   8  117.49   11.31
  -2   3   8  105.18    8.61
  -4  -2   8  356.53   15.27
   4   2  -8  351.55   13.78
  -3  -1  -6   71.59    8.63
  -3  -1  -6   64.06    9.83
   3   1   6   67.26   10.90
   3  -3   7  871.82   32.42
  -3   3  -7  838.56   32.88
  -5   3  -2 1579.90   28.27
   5  -3   2 1578.26   28.21
   1  -3  -8  245.79   11.51
   1  -3  -8  240.65   12.79
  -1   3   8  254.50   12.83
   4  -5  -4   81.11    9.37
  -4   5   4   92.07    7.94
  -4   5   4   74.75    9.12
   3  -6   5   23.43    8.24
  -3   6  -5   20.11    8.73
   3  -6   5    6.45    5.30
  -3   7  -2  237.26   12.72
  -3   7  -2  244.59   12.16
   2   6  -7  221.72   12.50
  -2  -6   7  216.86   12.04
   2   6  -7  197.96   10.23
  -4   6   1 2159.37   35.26
  -4   6   1 2314.09   37.73
   4  -6  -1 2195.73   51.76
  -1   7  -6   36.57    7.62
  -1   7  -6   42.39    7.97
  -1   7  -6   35.50    8.43
  -5   1   6   64.21    7.59
   5  -1  -6   68.84    8.78
  -5   1   6   57.70    9.09
  -3  -4  -3  790.76   35.83
  -3  -4  -3  864.41   31.62
   3   4   3  830.66   31.82
  -3   7   0  840.91   31.74
   3  -7   0  848.62   31.46
  -3   7   0  833.65   30.70
   0  -1  -9  571.16   22.80
   0  -1  -9  535.84   24.31
   0   1   9  578.25   23.51
   5   2  -5 1854.11   32.05
  -5  -2   5 1815.36   35.65
   5   2  -5 1762.43   32.49
   4   4   0  485.41   21.09
  -4  -4   0  487.13   22.54
   4   4   0  421.26   14.77
   1   2 -10  897.27   31.65
  -1  -2  10  853.30   33.57
   1   2 -10  924.96   33.29
   2  -7  -2    9.88    8.29
  -2   7   2   15.17    9.34
  -5  -1   6 2037.09   32.98
   5   1  -6 2033.90   36.12
   3   3  -9 1738.19   32.04
  -3  -3   9 1815.68   33.99
  -5   4  -1 2470.95   39.40
   5  -4   1 2437.22   45.76
   5  -4   1 2502.94   43.84
  -4   1   8   90.18   10.07
   4  -1  -8   82.44    8.53
  -4   1   8   71.71    7.97
   4   3   2  717.00   28.34
   4   3   2  618.00   24.82
  -4  -3  -2  677.64   26.76
  -2   7  -5   79.01    9.08
  -2   7  -5   60.21    8.04
   0   6  -8  180.71   11.51
   0  -6   8  177.72   11.09
   0   6  -8  173.27   12.00
  -1  -3  -7 3245.30   50.99
   1   3   7 2993.39   52.92
  -1  -3  -7 3028.84   46.08
  -4   5  -4  816.07   31.39
   4  -5   4  856.10   31.37
   5   1   1  631.95   25.79
   5   1   1  666.24   26.59
  -5  -1  -1  669.00   26.72
  -1  -4  -6    8.20    7.77
  -1  -4  -6    4.90    7.14
   1   4   6    8.51    7.11
   1   6   3  639.89   24.31
  -1  -6  -3  505.32   23.70
  -1  -6  -3  616.11   25.36
   2  -5  -6   -4.58    9.64
  -2   5   6   -3.87    7.98
   3   6  -3  441.14   15.02
  -3  -6   3  448.24   16.56
   3   6  -3  433.74   16.65
   3  -1   7  501.88   24.30
  -3   1  -7  613.19   24.19
   0  -6  -4   30.15    8.07
   0   6   4   26.01    9.23
  -1   5   6 1578.12   31.98
   1  -5  -6 1605.12   31.78
  -1  -7   6 1142.59   26.76
   1   7  -6 1119.75   24.41
   1   7  -6 1090.66   25.01
   4  -6   2   84.74    8.60
  -4   6  -2   90.13    9.07
  -4   6  -2   95.81    8.99
   1  -4   9  233.57   13.58
  -1   4  -9  267.74   12.73
  -1   4  -9  234.74   11.12
   3   6  -4   60.43    7.21
   3   6  -4   62.79   10.87
  -3  -6   4   61.06    9.17
   1   1 -10 1039.26   40.06
   1   1 -10 1028.30   35.41
  -1  -1  10 1110.26   24.77
   1   5  -9  342.18   14.77
   1   5  -9  322.49   13.78
  -1  -5   9  290.48   13.69
  -5   4   3  501.55   20.61
   5  -4  -3  462.95   17.69
  -5   4   3  502.71   22.28
   3  -1  -9  230.30   12.66
  -3   1   9  230.54   11.44
  -3   1   9  229.69   12.32
   5   0   2   28.47    8.90
   5   0   2   20.19    6.52
  -5   0  -2   32.46    7.71
  -1  -6   8  154.47   11.82
  -1  -6   8  161.60   10.69
   1   6  -8  148.18   10.61
   2   0   8   -6.11    8.85
  -2   0  -8    2.39    5.98
  -2   0  -8    5.84    8.97
   2   3   6  868.12   31.50
  -2  -3  -6  861.24   29.39
  -2  -3  -6  792.16   26.96
   0  -5   9  233.89   12.11
   0   5  -9  254.61   12.53
   0   5  -9  248.65   12.32
  -4   4  -5  527.33   23.37
   4  -4   5  500.23   23.22
   1   3 -10  575.40   23.64
  -1  -3  10  614.03   25.92
   1   3 -10  569.19   24.38
  -2  -2  10  358.00   15.04
  -2  -2  10  399.06   19.83
   2   2 -10  372.16   13.54
   3   6  -2   -2.24    8.13
  -3  -6   2   10.64    5.75
   3   6  -2    8.75    6.13
   2   1 -10    0.25    7.62
  -2  -1  10   -2.03    6.13
  -2  -1  10    4.54    6.03
   3  -7   3  227.64   12.28
  -3   7  -3  279.29   12.89
  -3   7  -3  273.53   12.80
  -3   7   1  109.51    8.64
   3  -7  -1  110.18    9.45
  -3   7   1   92.02   11.03
   0  -7  -2   27.14    7.05
   0   7   2   32.73    8.39
  -3   6   4  864.54   30.45
   3  -6  -4  809.13   29.92
   1   0   9  203.58   12.73
  -1   0  -9  213.38   12.32
  -1   0  -9  203.64   11.82
  -3   4  -7  270.21   12.47
   3  -4   7  294.82   13.47
  -2  -4  -5  384.11   18.88
  -2  -4  -5  394.22   18.67
   2   4   5  402.05   20.71
  -4   6   2  284.64   12.41
   4  -6  -2  292.62   13.88
  -4   6   2  298.02   14.05
  -4   0  -5   50.69   10.89
   4   0   5   52.52   11.97
   2   7  -3   10.66    9.68
   2   7  -3    4.82    6.40
  -2  -7   3    7.32    7.03
   3   6  -5  468.38   20.12
  -3  -6   5  492.38   22.04
   3   6  -5  528.23   22.90
   5   2   0   11.80    6.49
   5   2   0   22.63    6.99
  -5  -2   0   29.26   10.23
  -5   3   5   94.31    8.92
   5  -3  -5   92.37    8.77
  -5   3   5   84.43    8.93
  -4   3   7  568.12   24.62
  -4   3   7  579.66   24.55
   4  -3  -7  572.59   24.81
   2  -2  -9  191.83   10.95
  -2   2   9  181.01   11.15
  -2   2   9  208.45   12.12
   2   7  -4  727.84   25.49
   2   7  -4  753.26   25.29
  -2  -7   4  747.37   25.77
  -3   4   7  234.21   13.18
  -3   4   7  226.46   12.09
   3  -4  -7  244.82   13.71
  -4   4   6  686.20   27.52
  -4   4   6  677.15   27.76
   4  -4  -6  639.37   26.05
  -2  -2  -7  145.25   10.96
  -2  -2  -7  127.38   10.03
   2   2   7  138.06   11.74
   0   2 -10   13.92    7.36
   0   2 -10    9.96    6.34
   0  -2  10    5.49    5.45
  -2   6  -7  557.82   23.53
   2  -6   7  624.06   25.43
  -2   6  -7  591.91   23.78
  -1  -2  -8  112.76    9.43
  -1  -2  -8  103.01    9.91
   1   2   8  124.21   10.08
   1  -2  -9  952.02   31.53
  -1   2   9 1015.68   32.28
   1  -2  -9  887.69   34.15
   5  -2  -6  654.18   26.39
  -5   2   6  623.27   25.48
  -5   2   6  539.71   24.67
   0  -4  -7  248.71   12.42
   0  -4  -7  243.06   13.55
   0   4   7  240.53   12.99
   1   5   5  298.59   12.95
  -1  -5  -5  324.56   15.01
  -1  -5  -5  253.51   13.71
  -5   2  -3   57.84   11.24
   5  -2   3   48.89   10.24
  -2  -7   2  403.35   18.81
   2   7  -2  410.30   19.52
   2   7  -2  364.81   14.33
   5  -4   2  203.26   10.70
   5  -4   2  248.12   13.44
  -5   4  -2  254.20   13.98
   1  -8   2  902.62   31.00
  -1   8  -2  814.84   27.53
  -1   8  -2  868.73   29.44
   3  -3  -8  766.10   27.29
  -3   3   8  737.95   26.77
  -3   3   8  697.40   27.16
  -4  -3   8   76.80   10.78
   4   3  -8   67.09   10.53
  -5  -2   6  259.95   12.67
   5   2  -6  271.20   14.23
  -1  -7  -1   -1.47    9.57
   1   7   1   -4.18    8.22
  -1  -7  -1    1.27    5.09
  -2  -3  10 1896.09   70.64
   2   3 -10 2048.57   61.18
  -2  -3  10 2032.67   60.68
   0   3 -10  661.04   25.93
   0  -3  10  628.38   26.31
   0   3 -10  687.71   26.72
  -1   8  -3   67.48    9.36
   1  -8   3   66.95    9.73
  -1   8  -3   68.83    7.72
  -4  -4   7   86.55   11.27
   4   4  -7   86.98    9.81
   1   0 -10   61.55    8.68
  -1   0  10   57.35    9.14
   1   0 -10   61.35    9.56
  -1   6  -8  461.63   19.91
   1  -6   8  458.52   20.52
  -1   6  -8  400.48   18.98
   5   3  -3  443.33   20.84
   5   3  -3  494.55   21.61
  -5  -3   3  488.90   22.76
   0   7  -7   36.60    7.93
   0   7  -7   28.64    9.08
   0   7  -7   37.80    7.07
   0   3   8  287.67   13.40
   0  -3  -8  278.22   13.67
   0  -3  -8  271.36   12.91
  -2   0  10  352.34   14.71
  -2   0  10  376.51   16.03
   2   0 -10  367.99   13.57
   0   1 -10   68.57    9.41
   0  -1  10   65.07    9.32
   0   1 -10   55.12    8.00
   4   5  -3  149.61   11.65
  -4  -5   3  121.38   10.95
   4   5  -3  126.32    9.27
  -5  -3   4   14.32    9.67
   5   3  -4   10.05    5.80
   5   3  -4    8.54    7.79
   4   5  -4   21.91    7.55
   4   5  -4   13.47    6.23
  -4  -5   4   14.94    9.07
   3   6  -1  120.07    9.43
  -3  -6   1  126.69    9.96
   3   6  -1  153.59   12.71
   2  -5   8    5.13    7.94
  -2   5  -8    4.20    7.10
  -2   5  -8   -3.95    4.86
   5  -1   3   20.29    8.37
  -5   1  -3   27.66    8.76
   0   8  -3  351.70   13.96
   0   8  -3  368.42   15.86
   0  -8   3  354.58   14.57
   2   7  -5  483.81   21.73
   2   7  -5  470.30   20.30
  -2  -7   5  417.70   19.56
   1  -8   1   45.12    6.87
  -1   8  -1   45.88    9.00
   1  -8   1   48.95   10.69
   3   0   7   80.08   11.54
  -3   0  -7   82.83    8.26
  -3   0  -7   87.11   10.81
   5  -3   3    0.39    8.11
  -5   3  -3   -1.43   10.58
  -5   4   4   96.50    9.90
   5  -4  -4   91.80    9.64
  -5   4   4   87.12    9.49
   0   8  -2  193.53   11.73
   0  -8   2  171.82   10.10
  -3   5   6 2341.76   65.12
   3  -5  -6 2317.62   61.44
  -3   5   6 2228.67   66.14
  -2  -5   9  800.18   28.59
   2   5  -9  749.99   25.95
  -2  -6  -2  331.62   15.02
  -2  -6  -2  393.03   18.84
   2   6   2  389.80   19.05
  -5  -3   2  338.11   15.02
   5   3  -2  337.76   13.76
   5   3  -2  355.74   14.59
  -5   0   7    5.84    9.16
  -5   0   7    6.25    5.23
   5   0  -7    3.03    9.39
   4  -2  -8  112.13   10.89
  -4   2   8  106.44    9.79
  -4   2   8   94.07    9.31
   4   4   1 1284.04   40.69
   4   4   1 1246.02   37.76
  -4  -4  -1 1442.83   44.77
   1  -7  -3   66.10   12.42
  -1   7   3   57.41    8.59
   0   5   6  304.73   15.08
   0  -5  -6  301.84   14.75
   2  -6  -5  108.49   12.77
  -2   6   5  102.09   11.07
  -3   7  -4  380.53   18.27
   3  -7   4  354.98   15.95
  -3   7  -4  368.79   14.94
  -1  -4  10  194.22   12.26
   1   4 -10  186.51   11.00
   1   4 -10  173.10   13.25
  -1   6   5    9.80    7.24
   1  -6  -5   13.11   10.99
  -5   5   1  422.63   20.12
   5  -5  -1  382.00   20.70
  -5   5   1  381.52   18.53
  -5   5   0 1163.18   37.12
   5  -5   0 1200.86   40.35
  -5   5   0 1165.07   37.40
   3   5  -8 1049.09   34.17
  -3  -5   8 1104.39   36.36
   3   5   2    2.36    6.35
  -3  -5  -2    3.25    6.64
  -3  -5  -2    5.82    7.23
   3   6  -6  876.79   29.96
  -3  -6   6  925.55   30.54
   3   6  -6  839.86   28.59
   3   4  -9  862.72   30.92
  -3  -4   9  901.76   30.98
   4   5  -2  152.39   10.59
   4   5  -2  146.22   10.96
  -4  -5   2  144.95   11.36
  -1   8  -4 1267.86   39.01
  -1   8  -4 1286.72   40.14
  -1   8  -4 1275.93   38.88
  -3   7   2  716.07   21.22
   3  -7  -2  776.49   26.50
   0  -8   4  692.10   27.62
   0   8  -4  649.17   26.48
   0   8  -4  665.64   26.39
  -5  -1   7   88.42    9.16
   5   1  -7   75.63   10.06
  -2   7   3   48.80   10.57
   2  -7  -3   47.49   10.83
  -4   5   5  879.50   29.26
  -4   5   5  914.28   30.18
   4  -5  -5  851.86   28.88
   4   5  -5  116.89    8.67
  -4  -5   5  130.83   11.70
   4   5  -5  140.26   11.64
   2   7  -1  563.98   22.96
  -2  -7   1  628.52   25.45
   2   7  -1  603.70   25.05
  -1  -7   7  289.39   14.88
   1   7  -7  279.16   12.59
   1   7  -7  276.78   14.05
  -2   7  -6  792.31   27.59
  -2   7  -6  828.52   28.19
  -2   7  -6  804.85   27.00
  -2  -5  -4  469.52   22.41
  -2  -5  -4  499.69   22.24
   2   5   4  541.75   23.12
  -1   5  -9   22.07    6.83
   1  -5   9   27.08    7.77
  -1   5  -9   17.62    9.52
   5   1   2  171.51   10.89
   5   1   2  155.68   12.25
  -5  -1  -2  145.78   12.76
   5   3  -5  861.47   28.45
   5   3  -5  833.73   29.68
  -5  -3   5  844.00   29.66
   4  -6  -3  738.96   25.49
  -4   6   3  882.27   31.36
  -4   6   3  768.93   25.76
  -2  -6   8  124.41   12.46
  -2  -6   8  126.19    9.23
   2   6  -8  153.49   12.12
  -1   7  -7  593.36   23.23
  -1   7  -7  630.37   25.78
  -1   7  -7  674.76   26.68
  -5   1   7  784.30   26.61
   5  -1  -7  731.96   26.23
  -5   1   7  765.84   28.58
   4   1  -9  391.60   18.04
  -4  -1   9  404.07   18.83
   3  -6   6   25.41    6.50
  -3   6  -6   68.23    8.93
   3  -6   6   73.91   10.62
   0   8  -1   11.81    7.98
   0  -8   1   12.73    7.67
   0  -8   1   10.55    5.43
  -2   8  -2    6.45   10.26
   2  -8   2    9.20    6.18
  -2   8  -2   16.46    7.45
  -3  -3  -5  551.24   23.11
  -3  -3  -5  590.10   25.27
   3   3   5  561.24   24.16
   4   2   4   79.72   12.04
  -4  -2  -4   74.07    8.06
  -4  -2  -4   72.12    8.42
  -4   2  -6 2892.94   76.63
   4  -2   6 3226.46   54.57
  -5   5   2  688.54   26.95
   5  -5  -2  769.44   27.38
  -5   5   2  678.88   26.07
  -4   5  -5  471.38   20.29
   4  -5   5  456.86   21.41
  -5   5  -1  471.63   20.35
  -5   5  -1  506.72   22.28
   5  -5   1  460.96   23.25
   0   4 -10  722.01   20.31
   0   4 -10  710.53   26.79
   0  -4  10  765.29   29.73
  -3   2   9 1135.34   35.14
   3  -2  -9 1202.13   37.13
  -3   2   9 1069.67   34.76
   2  -8   1   99.67   11.26
  -2   8  -1   98.09   11.13
  -2   8  -1   95.60    8.68
  -1   8   0  606.35   25.64
   1  -8   0  682.37   27.77
  -4   3  -6 1420.23   46.54
   4  -3   6 1474.31   50.25
  -3  -1  10  123.71    9.67
  -3  -1  10  143.51   12.12
   3   1 -10  155.70   11.66
  -4   0   9    7.89    6.15
  -4   0   9   17.17    9.09
   4   0  -9   10.16   10.19
  -2  -1  -8   37.48    7.55
  -2  -1  -8   38.61    8.21
   2   1   8   35.53    8.07
  -5  -2  -1  151.59   12.09
   5   2   1  156.26   11.13
   5   2   1  133.83   10.24
   3  -5   7   20.87   10.38
  -3   5  -7   22.58    8.09
   5   3  -1  291.40   14.22
  -5  -3   1  283.93   14.32
   5   3  -1  306.79   13.75
  -3  -2  -6  720.15   20.85
   3   2   6  685.95   28.47
  -3  -2  -6  684.95   30.78
  -2   8  -3 1584.85   44.85
   2  -8   3 1603.40   51.49
  -2   8  -3 1712.33   50.92
   0   2   9  932.01   31.44
   0  -2  -9  971.35   31.58
   0  -2  -9  900.92   30.06
  -3  -2  10 1826.74   54.21
   3   2 -10 1663.58   49.52
   5   0   3  513.89   22.41
  -5   0  -3  453.30   21.80
   4   3   3    6.99    6.98
  -4  -3  -3    3.95    5.65
  -4  -3  -3   -1.20    5.76
   2   7  -6  236.76   11.90
   2   7  -6  222.77   12.78
  -2  -7   6  209.07   11.39
   0   0 -10  184.98   11.25
   0   0  10  195.33   12.50
   0   0 -10  192.94   11.08
   4   2  -9  138.90   11.43
  -4  -2   9  139.31   11.59
  -2   2  -9  461.30   21.92
   2  -2   9  476.85   22.19
  -2   2  -9  416.40   18.44
  -2  -4  10  669.86   31.18
   2   4 -10  826.70   28.43
  -2  -4  10  774.39   26.56
  -2   3  -9   69.46    7.56
  -2   3  -9   74.19   10.85
   2  -3   9   77.12   11.84
  -5   4  -3  522.78   22.22
   5  -4   3  505.79   21.78
   0  -8   5  431.49   20.12
   0   8  -5  411.99   19.41
   0   8  -5  419.94   19.21
  -1  -1  -9   98.65    9.99
   1   1   9  104.08   10.03
  -1  -1  -9   99.32    9.16
  -4  -1  -5 1035.12   34.74
   4   1   5  887.34   29.74
  -4  -1  -5  920.19   32.31
   4   5  -1   85.37   11.21
  -4  -5   1   75.54    9.27
   4   5  -1   81.03    8.49
   3   6   0    5.69    5.54
  -3  -6   0   -4.46    6.69
   3   6   0   -3.90    7.64
   4  -1   6  813.05   30.72
  -4   1  -6  805.74   27.71
  -4   6  -4  305.71   12.87
   4  -6   4  241.55   14.25
   4  -6   4  300.10   13.39
  -3  -4  -4    8.48    6.61
  -3  -4  -4   13.12    6.93
   3   4   4   10.07    9.64
  -5   3   6  422.84   20.23
  -5   3   6  380.18   17.49
   5  -3  -6  448.23   20.97
   5   2  -7   17.05    9.71
  -5  -2   7    3.94    6.74
   4   5  -6   -6.44    9.78
  -4  -5   6   -1.05    6.94
  -1   8  -5  421.82   18.25
  -1   8  -5  433.83   20.03
  -1   8  -5  443.92   19.74
   2  -8   0    0.46    8.70
  -2   8   0   -2.98    6.53
  -1  -6  -4 1796.25   54.05
   1   6   4 1792.00   51.66
   2  -1 -10  257.88   12.05
  -2   1  10  264.06   12.14
  -2   1  10  260.23   13.42
  -3   0  10  379.22   18.26
  -3   0  10  357.38   15.98
   3   0 -10  401.87   19.17
   0  -7  -3  388.71   20.01
   0   7   3  454.67   20.72
  -1   1  10   60.30    8.04
   1  -1 -10   54.67    8.23
   1  -1 -10   65.46    8.36
  -5  -3   6   21.54    8.80
   5   3  -6   17.64    9.32
   0  -6   9  479.70   20.64
   0   6  -9  448.85   19.97
   0   6  -9  435.05   20.95
   3  -6  -5  182.30   11.04
  -3   6   5  166.80   12.30
  -5   5   3  154.50   10.24
   5  -5  -3  146.61   11.34
  -5   5   3  156.49   12.32
   0   8   0   20.52    6.70
   0  -8   0   28.55    9.01
  -1  -8   3    6.56    6.51
   1   8  -3    0.56    7.05
   1   8  -3    0.69    5.17
   1   6  -9   -1.25    9.59
   1   6  -9   -2.10    5.48
  -1  -6   9    0.63    5.49
   5  -5   2  102.06   10.18
   5  -5   2  127.10   11.98
  -5   5  -2  131.44   11.73
   1   7   2    9.63   10.00
  -1  -7  -2    4.85    8.41
   2   7   0  320.27   14.86
  -2  -7   0  320.65   14.88
   2   7   0  297.69   12.57
  -4   4  -6    9.44    8.80
   4  -4   6   -1.97    7.31
   2  -4  -8   17.86    8.51
  -2   4   8   11.00    6.21
  -2   4   8    7.07    9.63
   5  -4  -5  346.69   15.91
  -5   4   5  331.74   14.02
  -5   4   5  346.34   14.69
   0  -6  -5 1193.29   39.07
   0   6   5 1105.53   35.98
   2  -8   4  628.78   29.03
  -2   8  -4  683.79   27.49
  -2   8  -4  677.65   26.91
  -3  -6   7  203.76   13.17
   3   6  -7  199.17   13.25
  -6   1   2    5.55    8.69
   6  -1  -2    3.87    6.15
   6  -1  -2   16.16    7.63
   4   4  -8 2320.78   64.31
  -4  -4   8 2363.73   63.14
  -2   1  -9  201.64   13.40
   2  -1   9  209.60   12.61
  -2   1  -9  200.01   10.88
  -1   2 -10  205.31   14.23
   1  -2  10  214.75   12.40
  -1   2 -10  222.22   11.76
  -5   2   7 2320.97   66.88
   5  -2  -7 2130.77   57.65
  -5   2   7 2232.84   61.34
  -1  -8   4  247.65   12.35
   1   8  -4  258.21   12.67
   1   8  -4  265.57   12.23
   3  -7   5  786.44   44.03
  -3   7  -5  977.90   31.53
  -3   7  -5  919.99   30.90
  -4   1   9  817.32   32.34
   4  -1  -9  864.20   28.07
  -4   1   9  869.66   30.00
  -3  -3  10  321.70   15.98
   3   3 -10  317.74   13.18
   6  -1  -3 1165.54   38.50
   6  -1  -3 1219.53   38.78
  -6   1   3 1161.89   36.46
  -1   3 -10   87.11    8.43
   1  -3  10   73.80    8.15
  -1   3 -10   93.76   11.49
   3  -2   8   94.60   12.63
  -3   2  -8   67.53   10.81
  -3   3  -8  203.02   13.37
   3  -3   8  182.89   12.31
   5  -2   4  494.35   22.51
  -5   2  -4  401.38   20.17
   1   8  -2 1447.82   42.91
   1   8  -2 1394.39   43.72
  -1  -8   2 1374.14   41.99
   2  -4   9  200.35   13.80
  -2   4  -9  178.85   12.93
  -2   4  -9  161.60    9.75
  -1   4   8  756.57   27.42
   1  -4  -8  768.89   27.25
  -1   4   8  640.78   26.30
   3  -7  -3  451.62   21.55
  -3   7   3  396.70   21.58
   6  -2  -2  248.59   13.70
  -6   2   2  233.58   14.33
   6  -2  -2  247.89   11.80
  -3  -1  -7    2.17    7.56
  -3  -1  -7    5.93    6.63
   3   1   7    5.71    9.81
   2  -5  -7  939.85   32.45
  -2   5   7  948.03   30.70
  -4   7  -1  719.75   19.93
  -4   7  -1  695.73   28.75
   4  -7   1  572.05   47.80
  -1   8   1  102.72   11.50
   1  -8  -1  114.64   11.56
  -4   7   0   51.26    7.58
  -4   7   0   61.81    7.66
   4  -7   0   52.45    7.91
   5   3   0  754.03   27.17
   5   3   0  774.14   30.51
  -5  -3   0  863.69   30.83
  -6   1   1  591.56   25.25
   6  -1  -1  541.93   23.09
   6  -1  -1  586.06   23.93
   0   7  -8  830.91   27.95
   0   7  -8  838.36   29.37
   0  -7   8  860.56   28.47
   5  -3   4  739.97   27.53
  -5   3  -4  773.58   26.64
   1   5 -10  425.91   19.53
  -1  -5  10  359.53   15.76
   1   5 -10  391.32   18.24
  -6   0   3  600.32   24.01
   6   0  -3  567.97   24.95
   6   0  -3  603.82   24.17
  -4   4   7   14.51    7.88
  -4   4   7   14.19    6.70
   4  -4  -7   13.61    9.45
   6  -2  -1   -1.52    8.34
   6  -2  -1    9.10    6.40
  -6   2   1    1.99    8.27
  -2   3   9  931.17   31.59
  -2   3   9  933.51   29.76
   2  -3  -9  908.86   31.17
  -4   6   4    5.84    4.74
  -4   6   4   12.34    9.77
   4  -6  -4    6.73    6.92
   6   0  -2   37.38    7.61
   6   0  -2   41.66    7.75
  -6   0   2   38.90    9.85
   4   4   2  466.43   20.65
   4   4   2  487.71   21.12
  -4  -4  -2  537.81   24.15
   6  -2  -3  497.89   21.80
  -6   2   3  465.45   20.11
   6  -2  -3  407.31   17.85
  -1   5   7   95.67   10.90
   1  -5  -7   98.53   12.11
  -4  -3   9   12.76    7.13
   4   3  -9    4.24    9.09
   2  -6   8  141.71   11.53
  -2   6  -8  152.43    9.89
  -2   6  -8  155.65   10.96
   5  -1   4    2.73   11.58
  -5   1  -4   -4.26    9.09
  -6   1   4  334.85   15.92
   6  -1  -4  341.89   14.11
   6  -1  -4  320.96   14.33
  -1   1 -10  121.18   12.52
   1  -1  10  111.73   11.04
  -1   1 -10  121.64    9.48
  -1  -8   5  203.89   11.95
   1   8  -5  202.08   11.71
   1   8  -5  200.01   11.32
  -4   3   8  576.17   23.61
   4  -3  -8  546.46   23.51
  -4   3   8  536.08   24.96
  -2   8   1  624.78   26.02
   2  -8  -1  579.80   24.98
  -4   7  -2   13.03    6.98
  -4   7  -2    8.90    7.95
   4  -7   2   10.10    7.45
  -1  -4  -7  135.57   11.05
   1   4   7  126.88    9.99
  -1  -4  -7  106.14    9.93
   0   8  -6  396.19   17.96
   0   8  -6  372.05   15.66
   0   8  -6  383.52   18.64
   1  -3  -9  698.19   28.22
   1  -3  -9  717.08   20.26
  -1   3   9  745.95   26.85
   0   5 -10   94.56   10.45
   0  -5  10  100.53    9.89
   0   5 -10   98.45    9.65
  -2  -7   7  294.95   15.79
   2   7  -7  301.34   12.59
   2   7  -7  329.79   14.19
   5   0  -8   68.89    8.12
  -5   0   8   29.65    6.51
  -5   0   8   65.30    8.66
   4   5   0  120.94    9.42
   4   5   0  120.37   11.38
  -4  -5   0  133.25   10.90
  -2  -6  -3  243.20   16.89
   2   6   3  327.30   15.65
  -2  -6  -3  303.76   15.52
   6   0  -4  271.98   12.51
   6   0  -4  300.53   13.87
  -6   0   4  265.48   14.07
  -4   7   1   96.91   10.66
  -4   7   1   98.80    8.72
   4  -7  -1   86.71    9.24
  -1  -7   8  112.11   13.63
   1   7  -8  110.25   11.07
   1   7  -8  106.18    9.24
  -3   1  -8  171.59   11.92
   3  -1   8  174.36   13.37
   4   0   6   27.97    9.24
  -4   0  -6   22.03    9.67
   5   1  -8   56.52    9.21
  -5  -1   8   69.06   11.29
  -2   7   4  294.15   14.05
   2  -7  -4  287.91   14.06
  -3   4  -8  791.13   26.81
   3  -4   8  878.90   30.13
  -1   7   4  301.42   14.34
   1  -7  -4  306.42   15.13
  -1  -8   1  173.29   10.66
   1   8  -1  181.12   11.99
  -1   4 -10    6.01    6.07
   1  -4  10   22.95   10.21
  -1   4 -10   11.67    8.46
  -1  -3  -8  390.29   18.61
   1   3   8  381.42   19.31
  -1  -3  -8  375.24   14.87
   2   3   7   27.40    9.39
  -2  -3  -7   21.50    7.67
  -2  -3  -7   20.95    7.81
  -2   7  -7  156.25   12.32
  -2   7  -7  162.62   10.83
   2  -7   7  153.81   11.59
  -4  -5   7  116.07   10.24
   4   5  -7  118.67   10.72
  -3   1  10   97.40    9.52
   3  -1 -10   84.96    8.53
  -3   1  10   92.98    8.56
   6   0  -1  770.13   27.79
   6   0  -1  656.85   26.89
  -6   0   1  676.15   28.32
   2   4   6  905.10   30.71
  -2  -4  -6  860.02   30.18
  -2  -4  -6  930.77   32.07
  -3  -5   9  118.09   10.41
   3   5  -9  117.56   11.05
   5   1   3  309.80   16.67
  -5  -1  -3  390.03   19.69
   5   1   3  369.69   16.48
  -3  -5  -3   87.58   10.01
  -3  -5  -3   84.63    9.28
   3   5   3   92.66    9.09
   5   4  -4  193.39   11.02
   5   4  -4  188.63   13.29
  -5  -4   4  179.30   12.21
  -1  -2  11   17.00    7.68
   1   2 -11   17.73    7.41
   1   2 -11    9.39    7.94
  -1   8  -6  938.14   29.98
  -1   8  -6  879.78   28.93
  -1   8  -6  937.76   31.53
   5   4  -3  166.69   10.92
  -5  -4   3  131.99   11.27
   5   4  -3  160.86   12.20
  -3   4   8 1011.86   31.95
  -3   4   8  986.90   32.53
   3  -4  -8 1025.12   34.33
   5   2   2  910.54   31.82
  -5  -2  -2 1021.74   33.92
   5   2   2  928.05   31.62
  -4   5   6   85.07   10.62
  -4   5   6   92.34    9.74
   4  -5  -6   75.93   10.81
   6  -2   0   29.21    6.68
  -6   2   0   33.76    9.59
   6  -2   0   32.43    9.14
  -1   6  -9  402.43   18.07
  -1   6  -9  386.65   17.72
   1  -6   9  394.63   19.62
  -2   8  -5 1965.65   56.24
  -2   8  -5 2065.92   59.28
   2  -8   5 2019.12   75.16
  -6   1   0  566.33   24.45
   6  -1   0  569.62   24.68
   6  -1   0  530.74   22.93
  -6   2   4  112.26   11.42
   6  -2  -4  130.66   10.02
   6  -2  -4  119.75    8.85
   0  -1 -10   10.76    7.31
   0  -1 -10   16.39    8.48
   0   1  10   18.92    9.01
   3  -8   1    8.04    7.52
  -3   8  -1    7.24    7.39
  -3   8  -1   14.97    9.35
   3   6   1  371.02   16.19
   3   6   1  372.00   16.00
  -3  -6  -1  388.91   19.54
  -5   5   4  569.46   23.47
  -5   5   4  525.94   22.28
   5  -5  -4  521.16   22.70
   6  -3  -2   93.34    8.36
   6  -3  -2   81.00    8.40
  -6   3   2   88.68   11.07
  -5   5  -3 1785.37   53.00
   5  -5   3 1784.56   52.29
  -3   8  -2  755.58   26.19
   3  -8   2  736.90   28.92
  -3   8  -2  781.67   27.03
   6  -3  -1  637.00   25.24
   6  -3  -1  683.15   27.31
  -6   3   1  626.79   25.97
   5   3  -7   62.66    8.08
  -5  -3   7   50.85   10.21
  -1  -5  -6 1025.89   43.87
   1   5   6 1204.16   38.15
  -1  -5  -6 1181.12   39.30
   0  -8  -1  306.96   15.07
   0   8   1  285.35   13.14
  -1   7  -8   49.34    7.70
   1  -7   8   35.68    8.05
  -1   7  -8   31.96    9.89
  -2  -6   9  913.93   34.18
   2   6  -9  899.21   29.90
  -2  -2  11  577.70   27.04
  -2  -2  11  556.85   24.79
   2   2 -11  575.86   24.88
   5  -4   4  304.85   14.82
  -5   4  -4  346.81   14.19
  -1  -3  11 1140.85   39.89
   1   3 -11 1139.76   36.85
   1   3 -11 1211.57   38.11
  -5   1   8  182.88   11.20
  -5   1   8  219.33   13.24
   5  -1  -8  209.89   12.10
  -2   0  -9  587.26   24.25
  -2   0  -9  590.16   26.79
   2   0   9  635.52   26.68
   4  -6   5  339.14   13.40
  -4   6  -5  344.24   14.06
   3  -5  -7   12.85    8.81
  -3   5   7   33.67   11.58
  -3   5   7   23.33    6.98
   1   1 -11  191.70   12.18
   1   1 -11  204.54   14.44
  -1  -1  11  195.59   11.85
  -6  -1   3  679.80   27.49
   6   1  -3  717.18   20.20
   3  -6   7  146.21   12.31
   3  -6   7   71.41   12.20
  -3   6  -7  127.61   11.37
   2   5 -10  660.02   26.78
  -2  -5  10  676.74   28.94
  -5  -4   5  456.35   17.84
   5   4  -5  436.81   15.18
   5   4  -5  437.40   16.38
   2  -6  -6   67.41   11.09
  -2   6   6   65.09   10.07
  -4   5  -6    4.04    8.95
   4  -5   6    5.90    8.57
   5   4  -2  186.91   11.32
  -5  -4   2  212.91   13.99
   5   4  -2  206.60   13.25
   4  -7   3  303.34   14.43
  -4   7  -3  345.72   13.99
  -4   7  -3  325.22   12.77
  -5   6   0 1310.82   54.18
   5  -6   0 1293.25   54.68
  -5   6   0 1340.01   56.57
   2   1 -11  123.80   10.03
  -2  -1  11  122.58   12.54
  -2  -1  11  120.72    9.93
  -2  -7  -1   75.32    9.19
  -2  -7  -1  107.10    9.52
   2   7   1   96.97   11.99
  -3   8   0  587.01   27.60
  -3   8   0  620.81   29.41
   3  -8   0  622.12   31.98
  -6   3   3  144.23   11.72
   6  -3  -3  141.72    9.90
  -3   3   9  143.76   10.95
   3  -3  -9  136.84   11.24
  -3   3   9  137.98   10.63
   6  -1  -5   14.39    8.44
   6  -1  -5    3.50    7.90
  -6   1   5    2.68    7.76
   3   4 -10  133.89   11.73
  -3  -4  10  125.74   12.11
   6   0  -5  714.18   33.85
   6   0  -5  738.68   33.49
  -6   0   5  714.64   32.33
   5   2  -8  288.09   14.30
  -5  -2   8  290.77   15.00
  -6  -1   2  866.55   37.89
   6   1  -2 1019.31   45.74
   6   1  -2  850.36   37.80
  -2   5  -9  347.74   14.01
   2  -5   9  404.22   16.15
  -2   5  -9  370.83   14.10
  -5   6   1  188.25   11.65
   5  -6  -1  187.76   12.28
  -5   6   1  207.89   13.24
   6   1  -4  266.74   14.03
  -6  -1   4  234.63   13.31
   6   1  -4  236.30   12.54
  -1   6   6  182.14   11.63
   1  -6  -6  163.79   12.51
   3   7  -4    2.40    6.26
  -3  -7   4   -2.66    6.36
   3   7  -4    1.74    6.62
  -1  -8   6  741.78   33.63
   1   8  -6  761.54   33.89
   1   8  -6  715.15   32.28
  -4   2   9   -0.44    8.32
   4  -2  -9    2.76    9.11
  -4   2   9    7.56    6.72
  -4   7   2  144.11    9.65
  -4   7   2  155.35   10.87
   4  -7  -2  149.65   12.30
   3  -8   3  143.95   11.91
  -3   8  -3  175.36   10.75
  -3   8  -3  156.80   11.33
  -6   3   0   12.49    9.77
   6  -3   0   10.55    6.19
   6  -3   0   18.85   10.00
  -3  -7   3  391.44   15.82
   3   7  -3  366.04   16.31
   3   7  -3  377.32   14.70
  -2  -2  -8  486.70   24.27
   2   2   8  467.66   18.58
  -2  -2  -8  448.87   18.56
  -5   0  -4   10.96    9.30
   5   0   4   -0.32   10.24
   0  -4  -8  176.53   12.08
   0  -4  -8  209.54   13.18
   0   4   8  193.03   13.31
  -5   6  -1   -4.60    8.52
   5  -6   1   -1.33    6.36
  -5   6  -1   -4.49    8.24
  -3  -6   8 1123.42   47.89
   3   6  -8 1176.33   50.60
  -2  -3  11   17.47    9.64
  -2  -3  11    9.99    6.64
   2   3 -11    9.57    9.35
  -2   2  10 1713.04   69.92
  -2   2  10 1919.25   77.96
   2  -2 -10 1973.81   80.28
   2   5   5   77.59   10.95
  -2  -5  -5   72.71    8.51
  -2  -5  -5   86.76   10.38
   6   0   0  328.50   15.37
   6   0   0  273.80   13.64
  -6   0   0  280.22   14.37
  -5   3   7    6.48    6.92
   5  -3  -7    2.43    9.83
  -5   3   7    3.14    6.15
  -1   8   2  363.52   15.31
   1  -8  -2  361.42   16.77
  -1   0 -10 1351.49   56.03
   1   0  10 1359.44   57.22
  -1   0 -10 1228.56   52.18
   5   3   1  171.01   13.14
   5   3   1  136.39    9.11
  -5  -3  -1  191.60   14.84
  -4  -2  -5    7.85    7.31
  -4  -2  -5    6.12    6.73
   4   2   5   12.41    7.09
  -5   4   6  331.22   14.50
   5  -4  -6  348.36   15.18
  -5   4   6  345.16   15.02
   3  -7   6  179.37   11.70
  -3   7  -6  174.46   11.55
   3  -7   6  119.84   11.20
  -1  -2  -9  103.31    9.35
   1   2   9  107.57    9.91
  -1  -2  -9  115.89   10.59
  -1  -8   0 1090.74   46.34
   1   8   0 1172.80   50.61
  -1  -8   0 1029.84   48.53
  -3  -7   5 1187.05   50.59
   3   7  -5 1178.65   49.77
   3   7  -5 1102.65   47.06
  -4  -3  -4   62.66    8.27
   4   3   4   64.87   11.28
  -4  -3  -4   59.72    9.48
   1  -2 -10   22.24    8.99
  -1   2  10   24.14    6.96
   1  -2 -10   25.63    7.52
   0  -2  11  540.43   27.57
   0   2 -11  550.41   25.80
   0   2 -11  549.68   27.22
   0   5   7  569.96   28.56
   0  -5  -7  587.00   29.41
  -2   8   2  259.85   12.49
   2  -8  -2  273.87   15.62
  -4  -1  10   28.44   10.53
   4   1 -10   19.17    8.36
   6  -2   1  331.40   15.35
   6  -2   1  393.86   16.20
  -6   2  -1  392.53   16.91
  -3   7   4  207.90   11.29
   3  -7  -4  219.55   13.85
  -3   0  -8  273.14   13.35
   3   0   8  283.23   14.65
  -3   0  -8  316.35   14.24
   0   3 -11    9.16    7.46
   0  -3  11   10.63    6.76
   0   3 -11   20.27    8.69
  -5   6   2  968.64   42.75
   5  -6  -2 1032.06   45.32
  -5   6   2 1014.01   44.47
  -1  -7  -3  325.58   14.19
   1   7   3  328.44   15.51
   4   6  -4  315.71   13.59
  -4  -6   4  319.95   15.12
   4   6  -4  320.92   13.37
   0   7   4   16.59    8.08
   0  -7  -4   12.13    9.41
   3   7  -2    5.43    6.38
  -3  -7   2    5.95    7.00
   3   7  -2    5.78    7.89
   6  -2  -5  433.40   16.48
  -6   2   5  415.60   15.45
  -6   2   5  359.09   17.99
   4  -3   7  117.36   13.37
  -4   3  -7   89.89    9.46
   6   1  -1   78.09   11.79
   6   1  -1   78.09    8.47
  -6  -1   1   82.39    9.16
  -3   5  -8  176.06   13.33
   3  -5   8  162.64   12.12
  -4   2  -7  409.28   15.54
   4  -2   7  497.72   28.59
  -5  -4   6  336.88   13.79
   5   4  -6  362.74   15.68
   0  -3  -9  243.55   14.13
   0   3   9  252.69   12.24
   0  -3  -9  272.96   14.20
  -6  -1   5  455.90   18.53
   6   1  -5  537.49   26.76
   6   1  -5  546.17   26.70
   0   8  -7   -1.43    6.72
   0   8  -7    4.85    9.34
   0   8  -7    7.75    8.36
  -1  -4  11 1307.56   58.62
   1   4 -11 1383.03   58.35
   1   4 -11 1415.22   58.60
   4   6  -3   84.09   10.70
  -4  -6   3   80.47    9.96
   4   6  -3   85.96    9.60
   6  -1   1   20.14    9.93
  -6   1  -1   28.45    8.27
   6  -1   1   20.96    6.61
   4   4  -9  124.60   10.22
  -4  -4   9  121.45   10.45
  -3  -3  -6   78.56    8.30
  -3  -3  -6   90.12    8.79
   3   3   6   79.68    9.74
   3  -8  -1  854.80   40.17
  -3   8   1  853.91   37.83
  -6   3   4   64.06    7.41
   6  -3  -4   67.79    7.97
  -6   3   4   69.83   10.02
   5   4  -1 1097.11   49.72
  -5  -4   1 1066.57   49.65
   5   4  -1 1156.82   49.96
  -1   5 -10  167.00   12.96
  -1   5 -10  152.51   10.24
   1  -5  10  145.19   11.57
  -2   0  11  327.81   14.52
   2   0 -11  351.82   15.38
  -2   0  11  314.64   14.55
   4   2 -10   33.71    7.88
  -4  -2  10   26.09   10.57
   4   5   1   -0.85    8.68
  -4  -5  -1    1.69    8.33
   4   5   1   -1.54   10.13
  -1   0  11  654.58   32.71
   1   0 -11  620.96   28.83
   1   0 -11  666.83   31.45
   4   0 -10  180.24   13.20
  -4   0  10  187.82   11.69
  -4   0  10  155.12   10.69
   5  -6   2  592.31   30.23
  -5   6  -2  775.09   34.48
  -5   6  -2  730.23   34.45
  -4   6   5  811.60   36.11
  -4   6   5  774.66   35.33
   4  -6  -5  855.67   37.54
  -4  -6   5  357.74   16.10
   4   6  -5  348.72   13.80
   4   6  -5  362.45   14.08
  -3   6   6    5.32    8.18
   3  -6  -6    8.04   10.44
   2   7  -8 1078.43   45.66
  -2  -7   8 1246.83   53.97
   2   7  -8 1202.38   50.37
  -3   8  -4   13.31    7.83
   3  -8   4    8.00    7.12
  -3   8  -4    5.72    8.08
  -5   2   8  457.31   17.57
   5  -2  -8  442.73   15.21
  -5   2   8  477.21   19.12
   0  -1  11  460.93   17.36
   0   1 -11  420.71   15.97
   0   1 -11  468.84   18.96
   6  -3   1  135.91    9.37
   6  -3   1  161.74   12.98
  -6   3  -1  169.80   11.51
  -3  -4  -5  392.22   14.55
  -3  -4  -5  431.71   16.26
   3   4   5  459.68   18.28
  -1  -6  -5   70.02   10.88
   1   6   5   72.37    9.61
  -4  -5   8   82.77   11.99
   4   5  -8   88.11   10.94
  -6   4   1    3.05    6.91
   6  -4  -1    2.82    7.62
   6  -4  -1    4.37    7.00
  -2   8  -6 1049.16   45.08
  -2   8  -6 1136.25   49.04
  -2   8  -6 1131.99   49.06
  -4   7  -4   90.94   11.39
   4  -7   4   63.81    8.50
  -4   7  -4   86.29    9.16
  -2  -8   4  244.80   12.50
   2   8  -4  235.73   11.57
   2   8  -4  230.88   13.58
  -4  -1  -6   12.20    6.57
  -4  -1  -6   -2.54    9.80
   4   1   6    9.06    8.40
   5  -2   5   42.30   13.35
  -5   2  -5   50.90   11.72
   2   8  -3  955.37   40.83
  -2  -8   3  903.51   39.89
   2   8  -3  854.23   37.35
  -6   4   2  353.65   15.98
  -6   4   2  375.61   15.61
   6  -4  -2  347.76   15.34
  -3  -7   6  116.72    9.77
   3   7  -6   90.18   10.76
   3   7  -6  127.35    9.10
   6   0  -6   41.90    7.26
  -6   0   6   49.64    8.53
   6   0  -6   45.36   11.57
  -5   3  -5  475.68   17.00
   5  -3   5  447.57   17.74
  -1   8  -7  430.32   16.57
  -1   8  -7  421.49   16.77
  -1   8  -7  391.52   15.61
  -3  -2  -7   91.32   10.23
  -3  -2  -7   96.91   10.11
   3   2   7   89.48   10.38
   3  -2 -10   32.16    7.43
  -3   2  10   25.68    8.43
  -3   2  10   31.58    9.08
  -4  -4  -3  428.61   17.11
  -4  -4  -3  458.62   18.14
   4   4   3  427.92   15.90
  -5   5   5  288.88   14.26
   5  -5  -5  312.00   16.06
  -5   5   5  298.07   13.80
   4   6  -2  129.65   11.20
  -4  -6   2  132.65   11.83
   4   6  -2  127.63    9.87
  -4   4  -7 2851.09   45.46
   4  -4   7 2686.24  109.81
  -3  -2  11   -2.30    8.49
   3   2 -11   -3.36    9.44
   1   6 -10  173.15   10.59
   1   6 -10  165.71   12.00
  -1  -6  10  124.51    9.93
  -5   5  -4   45.46    9.80
   5  -5   4   34.72   11.09
   3   1 -11   76.08   10.93
  -3  -1  11   63.60    8.46
  -3  -1  11   68.30   12.06
  -6   1   6  729.98   33.64
   6  -1  -6  741.94   34.48
   6  -1  -6  762.28   34.24
   4  -1   7  324.95   16.55
  -4   1  -7  323.76   16.61
  -2  -4  11  265.52   15.23
  -2  -4  11  233.20   12.72
   2   4 -11  279.37   13.69
   0   4 -11  102.80    9.27
   0  -4  11   97.23    9.89
   0   4 -11  100.44   11.86
   0   7  -9   45.46    8.98
   0   7  -9   34.72   10.37
   0  -7   9   29.18    8.36
  -4   7   3  343.08   13.36
   4  -7  -3  386.91   17.57
  -4   7   3  371.99   16.29
  -6   4   0  505.22   25.49
   6  -4   0  480.76   16.06
   6  -4   0  456.73   15.84
   0  -6  10  161.83   11.28
   0   6 -10  174.17   12.94
   0   6 -10  186.64   11.90
   0   8   2    5.64    7.68
   0  -8  -2    1.31   10.05
  -5  -3   8  129.61   11.07
   5   3  -8  151.25   12.88
   6   2  -3   -3.09    8.92
  -6  -2   3   -1.09    7.41
   6   2  -3    1.58    7.39
   1   8  -7  496.64   25.59
   1   8  -7  509.15   25.04
  -1  -8   7  447.72   16.01
   2   8  -5  165.11   11.28
   2   8  -5  171.03   11.25
  -2  -8   5  171.38   11.76
  -3  -7   1   29.52    8.29
   3   7  -1   44.28   10.95
   3   7  -1   30.42   11.03
   6   2  -4  389.63   15.23
  -6  -2   4  389.95   16.66
   6   2  -4  425.66   15.24
   5  -6  -3   13.25    7.35
  -5   6   3   29.50    8.45
  -5   6   3   23.07    7.61
   0   6   6  115.38   10.14
   0  -6  -6  120.29   11.52
   6   0   1   89.32    8.91
  -6   0  -1   87.38    9.74
   6   0   1  108.27   15.22
   2   8  -2   41.54    7.99
   2   8  -2   44.98   10.36
  -2  -8   2   32.97    7.94
   1   7  -9   24.87    8.12
  -1  -7   9   31.84    9.50
  -1  -7   9   23.66    6.61
  -3  -6  -2   -4.55    8.58
  -3  -6  -2    6.71    8.06
   3   6   2   -6.77    6.67
  -4  -6   6   38.96    8.19
   4   6  -6   37.45    8.38
  -6   4   3   68.48   10.55
   6  -4  -3   57.72    8.11
  -6   4   3   67.36    9.52
  -6  -1   0  344.14   15.94
   6   1   0  355.90   14.44
   6   1   0  360.19   17.22
   5  -1   5  732.90   36.26
  -5   1  -5  684.80   33.44
   2   1   9  117.71   10.68
  -2  -1  -9  109.27   11.07
  -2  -1  -9   96.08   10.11
  -1   9  -3    9.05    9.43
   1  -9   3    5.37    7.67
   5   2   3    0.16    8.71
   5   2   3    3.82    6.92
  -5  -2  -3    1.99   10.22
   6   1  -6    3.37    6.83
   6   1  -6    0.84    6.98
  -6  -1   6   11.44   10.83
   5   1  -9   62.60   10.61
  -5  -1   9   42.74    9.48
  -4  -3  10   -0.38   11.90
   4   3 -10   13.18    8.13
  -1   9  -2  565.29   28.03
   1  -9   2  502.68   25.50
   1  -9   2  626.77   30.41
  -2   7   5   22.20   12.08
   2  -7  -5   30.47   11.62
   6   2  -2  376.98   15.72
  -6  -2   2  365.45   14.47
   6   2  -2  386.04   14.93
   5   0  -9  469.22   16.86
  -5   0   9  498.99   24.92
  -2   3 -10 1284.79   53.40
   2  -3  10 1342.96   59.33
  -2   3 -10 1145.25   49.44
   4  -4  -8  240.32   13.55
  -4   4   8  251.47   13.49
  -4   4   8  231.85   13.82
   2   6   4   40.57   11.80
  -2  -6  -4   42.09    8.08
  -2  -6  -4   57.88    8.10
  -2   7  -8 1313.91   55.22
   2  -7   8 1255.21   54.27
  -2   7  -8 1160.97   50.28
   5   4  -7   36.17    8.23
  -5  -4   7   32.47   11.06
  -4   1  10  153.69   10.71
  -4   1  10  194.35   14.26
   4  -1 -10  169.45   12.07
  -2   2 -10  998.07   43.37
  -2   2 -10 1180.78   51.11
   2  -2  10 1140.07   49.40
   1   8   1  129.96   10.19
  -1  -8  -1  126.45   12.66
  -2  -7  -2  256.07   11.96
  -2  -7  -2  219.01   12.61
   2   7   2  224.27   13.65
  -3   8   2  382.12   14.85
   3  -8  -2  381.38   16.54
  -5  -1  -4  211.32   12.31
   5   1   4  205.69   13.41
  -5  -1  -4  209.66   12.60
  -6   3   5   40.22    8.56
   6  -3  -5   46.81   10.07
  -6   3   5   40.47    9.97
   3   3 -11  853.78   38.29
  -3  -3  11  799.60   39.03
   1  -7  -5   81.97   12.14
  -1   7   5   85.39    9.97
   5  -4   5   16.63   10.38
  -5   4  -5   26.44   11.35
  -6   2  -2    1.77   10.37
   6  -2   2    6.51   10.41
   0  -2 -10  236.98   12.65
   0   2  10  205.87   15.05
   0  -2 -10  207.28   12.77
   4  -6   6 1130.95   48.04
  -4   6  -6 1087.79   46.90
  -3   0  11  249.59   12.12
  -3   0  11  281.09   15.21
   3   0 -11  287.78   12.80
   5  -6   3  170.60   12.90
  -5   6  -3  200.74   11.29
   5  -6   3  212.26   12.88
   5   4   0 1225.84   53.07
  -5  -4   0 1060.16   50.32
   5   4   0 1257.10   54.03
   6   2  -5  189.73   12.72
  -6  -2   5  173.27   13.37
   6   2  -5  161.68   10.27
  -2   6  -9  421.97   17.39
   2  -6   9  407.49   16.65
  -2   6  -9  444.37   15.44
  -1   9  -4  108.69   10.14
  -1   9  -4  120.67   11.44
   1  -9   4  108.93   12.04
  -6   2   6  444.31   15.44
  -6   2   6  454.10   16.67
   6  -2  -6  475.35   17.00
   0   9  -3 1139.36   49.48
   0   9  -3 1210.48   51.31
   0  -9   3  995.85   48.61
   3   5 -10 1273.20   54.01
  -3  -5  10 1198.25   51.74
  -3  -5  -4   18.40   10.69
  -3  -5  -4   17.88    9.07
   3   5   4    8.33    9.84
  -6   4  -1   13.51    8.83
   6  -4   1    2.88    6.77
   6  -4   1    2.21    5.77
  -2   4   9  970.13   41.70
  -2   4   9  913.34   40.65
   2  -4  -9  926.95   40.41
  -4   5   7   73.68    8.19
  -4   5   7   90.47    9.57
   4  -5  -7   89.54   10.99
  -2   5   8    9.35    7.63
   2  -5  -8    4.52   10.59
   4   6  -1  599.53   29.99
   4   6  -1  621.00   29.40
  -4  -6   1  579.65   28.75
  -1   9  -1  531.82   25.60
   1  -9   1  516.07   26.94
   0   0 -11   68.17    9.86
   0   0  11   79.23    9.20
   0   0 -11   73.77   11.25
  -1  -1 -10   87.85   11.58
  -1  -1 -10   82.14    9.53
   1   1  10   88.02   11.70
   2  -8  -3   79.90   11.98
  -2   8   3   70.58   12.47
   3  -3   9 1795.10   81.38
  -3   3  -9 1593.56   64.97
  -1   8   3  434.00   17.15
   1  -8  -3  399.93   17.94
   3  -8   5    3.38    7.73
  -3   8  -5   -0.37    8.36
  -3   8  -5    1.43    9.64
  -2   1  11    6.48    7.95
   2  -1 -11    7.18    8.68
  -2   1  11   12.73    9.91
   0  -9   4   48.24    9.17
   0   9  -4   41.59   11.00
   0   9  -4   40.76    7.59
  -6   3  -2  126.20   12.24
   6  -3   2  135.22   10.27
  -6   1  -2   20.35   11.26
   6  -1   2   23.00   11.39
   5   3   2  435.32   17.84
  -5  -3  -2  416.77   18.83
   5   3   2  420.63   17.30
   2   8  -6  309.21   14.96
   2   8  -6  326.66   14.16
  -2  -8   6  326.35   16.46
  -4   3   9  396.11   16.99
   4  -3  -9  408.51   17.91
  -4   3   9  435.01   16.39
   0  -9   2  454.20   16.33
   0  -9   2  509.54   27.61
   0   9  -2  508.85   25.18
  -3  -7   7    6.66    7.21
   3   7  -7   16.88    8.27
   1   5 -11  164.30   11.31
   1   5 -11  153.19   12.55
  -1  -5  11  167.93   11.94
   3   6  -9   56.78   11.62
  -3  -6   9   55.05   12.05
  -5  -2   9   -4.09    9.45
   5   2  -9    4.81   10.83
   3  -2   9 1994.67   82.32
  -3   2  -9 1998.32   81.81
  -2   4 -10 1014.08   44.79
  -2   4 -10  870.99   38.41
  -1   7  -9  327.19   14.66
  -1   7  -9  333.15   13.92
   1  -7   9  325.01   15.72
   2   6 -10   79.54   10.95
  -2  -6  10   80.30   12.34
   2   8  -1  576.17   28.74
   2   8  -1  585.87   29.07
  -2  -8   1  536.65   30.10
  -2   9  -2  118.59   11.57
  -2   9  -2  113.99    8.96
   2  -9   2   79.81    8.97
  -5   1   9  444.71   16.07
   5  -1  -9  449.12   15.65
  -5   1   9  422.97   18.74
   3   1   8  265.69   15.72
  -3  -1  -8  287.45   13.75
  -3  -1  -8  241.23   12.38
   1  -1 -11  277.87   13.14
   1  -1 -11  283.50   13.91
  -1   1  11  283.46   15.63
  -6  -2   1   14.95   10.56
   6   2  -1   26.72    8.50
   6   2  -1   19.42    8.53
  -1   4   9  126.72   10.25
  -1   4   9  134.46   12.40
   1  -4  -9  123.02   12.47
   6  -4  -4  124.18   12.14
  -6   4   4   96.83    9.19
  -6   4   4  117.67   10.43
  -1   5   8  397.10   15.06
   1  -5  -8  371.83   14.49
   4  -5   7  318.16   16.04
  -4   5  -7  306.74   15.42
   2  -9   3  147.61   12.40
  -2   9  -3  141.21   11.56
  -2   9  -3  127.29   10.95
  -3   7  -7  264.98   12.47
   3  -7   7  213.63   16.00
   3  -7   7  263.86   14.08
  -3   6  -8  164.69   13.47
   3  -6   8  191.57   11.51
   2  -1  10   87.81    9.53
  -2   1 -10   98.89    8.85
  -2   1 -10  103.93   11.76
   4   0   7  300.65   16.35
  -4   0  -7  308.89   14.25
   0   8  -8  407.26   14.86
   0   8  -8  429.16   16.72
   0   8  -8  445.11   15.74
  -1   3 -11 1385.83   58.55
  -1   3 -11 1326.42   55.35
   5  -4  -7   11.48   10.07
  -5   4   7    3.70    9.27
  -5   4   7    6.38    7.54
   4  -7   5   70.65   10.82
   4  -7   5   40.95    7.61
  -4   7  -5   64.58    8.89
  -2   9  -1  323.38   13.86
   2  -9   1  322.47   16.66
  -4  -6   7  289.28   13.66
   4   6  -7  297.18   14.96
  -5  -5   4  352.66   16.06
   5   5  -4  382.09   16.62
   5   5  -4  366.78   14.75
  -1   2 -11  114.72   10.26
  -1   2 -11  127.53   12.54
   1  -2  11  120.88   12.10
   6   0  -7  504.56   25.10
   6   0  -7  539.97   26.71
  -6   0   7  529.74   26.81
   3  -4   9   46.63    8.58
  -3   4  -9   43.94    9.52
   0   5 -11  327.71   14.19
   0   5 -11  343.07   14.43
  -1   6 -10  231.06   12.41
  -1   6 -10  238.40   12.50
   1  -6  10  244.87   14.48
   3  -7  -5  134.56   12.73
  -3   7   5  136.81   11.07
  -3  -7   0  132.88   10.69
   3   7   0  120.00   11.65
   3   7   0  108.98   13.27
  -4   8  -1  165.46   11.23
  -4   8  -1  162.03   11.14
  -1   9  -5   11.76    7.64
  -1   9  -5   23.40    7.59
  -1   9  -5   16.05   10.48
   4   5   2    3.43    6.84
  -4  -5  -2   -0.90    8.71
   4   5   2    5.18    6.73
   0   9  -5  545.48   27.21
   0   9  -5  557.17   26.71
   0  -9   5  596.85   28.99
   5  -3  -8  517.75   25.21
  -5   3   8  603.88   28.61
  -5   3   8  509.24   24.74
  -5  -5   3   31.91    9.62
   5   5  -3   17.56    9.46
   5   5  -3   27.37    9.07
  -2   3  10  240.59   12.97
   2  -3 -10  239.96   13.63
  -2   3  10  277.12   12.93
  -5   6   4  156.72   11.65
  -5   6   4  165.34   10.90
   5  -6  -4  163.05   10.70
  -6  -2   6  468.31   18.72
   6   2  -6  465.98   17.37
   5   0   5   21.60    8.60
  -5   0  -5   10.67   10.02
   0  -9   1  852.25   41.06
   0   9  -1  847.55   38.34
  -1  -4  -8  463.71   17.16
  -1  -4  -8  450.98   16.35
   1   4   8  449.54   16.64
  -5  -5   5    7.58    9.80
   5   5  -5    4.77    9.54
   2  -6  -7  102.37   12.73
  -2   6   7   78.93   11.26
  -2  -4  -7    6.51    7.94
  -2  -4  -7    2.64   10.60
   2   4   7   -2.81    8.93
   3  -4  -9   19.73   11.80
  -3   4   9   26.74   10.04
  -3   4   9   20.03    6.84
  -2   8  -7  400.52   15.42
  -2   8  -7  396.72   16.33
  -2   8  -7  417.66   15.49
   6  -1  -7    2.53    9.86
  -6   1   7    7.34    9.20
  -6   1   7    6.63    6.18
  -4   8   0  481.78   16.48
   4  -8   0  477.54   19.12
  -4   8   0  457.72   17.17
   3  -5  -8  212.10   14.54
  -3   5   8  160.17   10.58
  -3   5   8  176.47   11.54
  -1   9   0   88.32   11.43
   1  -9   0  103.05   10.20
  -4   7   4  329.91   16.50
   4  -7  -4  339.69   16.46
   6   1   1   14.80    6.86
  -6  -1  -1   17.75   10.60
   6   1   1    9.52   10.80
   4  -8   2   35.79    9.13
  -4   8  -2   25.57    9.62
  -4   8  -2   35.22    7.97
  -2  -7   9  437.39   18.71
  -2  -7   9  345.87   14.56
   2   7  -9  421.92   15.07
   2   5 -11  421.24   16.57
  -2  -5  11  405.64   17.85
  -6   5   1   57.57   10.24
  -6   5   1   48.77   10.81
   6  -5  -1   57.74   10.13
   4   5  -9   13.25   10.55
  -4  -5   9   19.79   12.86
  -3   1  -9   54.34    9.18
   3  -1   9   64.92   12.05
  -2   9  -4    8.45    6.78
   2  -9   4   11.65    9.45
  -2   9  -4    7.93    8.95
   6   1  -7  171.31   12.95
  -6  -1   7  182.61   14.17
   1   7   4  364.50   16.91
  -1  -7  -4  357.47   16.10
   3   4 -11 1818.69   72.91
  -3  -4  11 1912.25   78.15
   1   5   7   18.86   10.78
  -1  -5  -7    4.80    7.07
  -1  -5  -7   11.50    7.27
   2   3   8  398.74   16.89
  -2  -3  -8  397.80   16.16
  -2  -3  -8  401.61   16.66
   1   8  -8   92.42    9.93
   1   8  -8   84.51   10.20
  -1  -8   8   74.79   10.89
   4  -6  -6  236.70   14.84
  -4   6   6  264.29   15.07
  -4   6   6  238.48   11.93
   6  -4   2  754.90   34.59
  -6   4  -2  729.79   35.30
  -6   0  -2  837.43   37.41
   6   0   2  656.54   36.56
   6   0   2  889.79   39.88
   5  -5  -6   31.15   10.18
  -5   5   6   21.48    7.19
  -5   5   6   19.52    7.77
   1  -4  11   89.94   13.06
  -1   4 -11   82.14   10.29
  -1   4 -11   87.76    8.90
  -1   3  10   31.41    9.23
   1  -3 -10   35.17    9.47
   1  -3 -10   30.06    8.33
  -3   1  11  123.43   10.53
  -3   1  11  125.07   12.77
   3  -1 -11  140.69   10.54
  -6   5   0  596.95   28.73
   6  -5   0  567.02   28.36
   6  -5   0  632.59   30.24
  -5   7   0 1170.18   49.90
   5  -7   0 1106.04   50.01
  -5   7   0 1105.88   47.28
   6  -5  -2  542.91   29.00
  -6   5   2  491.76   26.14
  -6   5   2  522.04   26.54
  -4  -4  10  925.24   42.13
   4   4 -10  921.79   39.82
  -5   5  -5  738.64   33.54
   5  -5   5  783.09   35.60
  -1   8  -8   -0.17    6.51
  -1   8  -8   -2.73    8.09
  -1   6   7  471.76   18.42
   1  -6  -7  489.83   24.76
   4   3   5  188.53   15.45
  -4  -3  -5  175.72   11.73
  -4  -3  -5  165.02   13.85
   2  -9   0   44.08   11.02
  -2   9   0   48.72    8.87
   0   7   5  422.75   15.88
   0  -7  -5  415.63   15.92
  -1   1 -11  375.15   15.04
  -1   1 -11  395.37   16.70
   1  -1  11  374.86   14.63
  -1  -3  -9  107.10   11.05
   1   3   9  119.12   13.04
  -1  -3  -9  109.36   11.30
  -5  -5   2  696.25   32.06
   5   5  -2  690.55   32.36
   5   5  -2  737.22   34.28
  -5   7  -1   49.33   10.25
   5  -7   1   41.13    9.52
  -5   7  -1   46.13   11.39
   2   8  -7   15.26    8.18
  -2  -8   7   12.32    7.19
   2   8  -7   10.90    6.32
  -5   6  -4   39.37    9.02
   5  -6   4   47.46   11.87
  -5  -4   8  138.12   11.33
   5   4  -8  142.89   12.23
   3  -8  -3  909.28   35.32
  -3   8   3  962.96   39.34
   6  -3  -6   16.08    9.55
  -6   3   6    8.80    7.23
  -6   3   6    6.58    9.26
   4   6   0  243.21   13.68
  -4  -6   0  231.00   13.95
   4   6   0  239.29   14.81
   0  -8  -3  199.66   14.04
   0   8   3  196.99   14.00
  -2  -5  -6  152.67   13.53
   2   5   6  149.82   12.72
  -2  -5  -6  128.86   11.14
  -4   2  10   71.51   10.03
  -4   2  10   79.78   11.37
   4  -2 -10   76.24   11.86
  -5   7   1  288.86   13.59
  -5   7   1  289.08   15.61
   5  -7  -1  305.75   16.26
  -5  -3   9  474.93   23.26
   5   3  -9  426.57   22.83
  -2   5 -10   17.76    6.38
  -2   5 -10   26.28    8.08
   2  -5  10   30.42    9.53
  -4  -2  -6   31.24    9.75
   4   2   6   42.97   12.81
  -4  -2  -6   27.53    7.77
  -4   8   1 1046.94   38.98
   4  -8  -1 1134.19   40.90
  -4   8   1 1005.92   36.58
   5   5  -6  503.52   25.92
  -5  -5   6  469.34   26.11
   6   3  -4 1148.75   39.99
   6   3  -4 1152.45   41.22
  -6  -3   4 1089.58   38.16
   5   4   1  175.92   13.26
  -5  -4  -1  159.73   12.19
   5   4   1  188.23   14.85
  -6  -2   0  325.20   17.24
   6   2   0  305.70   15.24
   6   2   0  291.72   15.97
  -2  -8   0   35.82    8.57
  -2  -8   0   22.96    8.79
   2   8   0   31.29    7.89
   6   3  -3  252.15   14.29
   6   3  -3  260.38   14.24
  -6  -3   3  213.47   14.79
  -1  -2  12  977.21   38.40
   1   2 -12  898.53   37.68
   1   2 -12  911.47   32.75
  -4   8  -3  204.70   11.75
   4  -8   3  212.38   13.33
  -4   8  -3  218.43   13.09
  -1  -9   3   -1.00    5.71
   1   9  -3    2.94    9.19
   1   9  -3    7.04   10.92
   1   9  -4 1371.52   45.90
  -1  -9   4 1389.40   48.13
   1   9  -4 1420.57   48.88
  -3   3  10  378.83   21.11
  -3   3  10  361.78   19.77
   3  -3 -10  364.05   18.97
   6  -2   3  885.84   32.87
  -6   2  -3  901.61   33.35
  -1  -8  -2    8.72   10.39
   1   8   2    8.91   10.44
  -2  -2  12   57.97    9.02
   2   2 -12   51.10    8.80
  -2  -2  12   65.87   10.16
  -5   2   9  321.57   14.63
  -5   2   9  321.86   16.19
   5  -2  -9  287.34   13.17
  -6   4   5  556.62   27.49
   6  -4  -5  533.97   25.13
  -6   4   5  557.62   26.40
  -3   6   7  820.49   32.25
   3  -6  -7  754.79   28.60
   1   3 -12 1712.24   55.12
  -1  -3  12 1555.25   53.40
   1   3 -12 1715.77   55.21
   3   7  -8   76.88   12.09
  -3  -7   8   82.87   13.20
   0  -9   6    6.73   10.93
   0   9  -6   10.11    9.64
   0   9  -6   14.48    6.66
  -6   5  -1   86.06    9.10
   6  -5   1   94.92   11.31
   6  -5   1   76.74    8.61
  -6   2   7  153.40   11.77
   6  -2  -7  153.04   12.39
  -6   2   7  139.39   10.77
   4   1 -11   26.88   11.14
  -4  -1  11   18.92   12.12
   5  -3   6  636.25   26.17
  -5   3  -6  702.44   28.12
  -4  -4  -4  281.13   15.38
   4   4   4  272.69   15.55
  -4  -4  -4  277.19   14.95
   3  -8   6  277.35   20.51
  -3   8  -6  329.94   15.65
  -3   8  -6  319.53   15.57
   0  -9   0  701.56   28.64
   0   9   0  701.54   28.75
   6  -3   3  123.22   13.55
  -6   3  -3  124.46   14.52
  -3   5  -9   37.15    9.83
   3  -5   9   23.13    8.29
  -6   5   3  202.95   12.44
   6  -5  -3  226.89   15.18
  -6   5   3  220.52   12.08
  -3  -6  -3    8.54    6.77
  -3  -6  -3   11.44    6.71
   3   6   3   10.35    8.62
   6   3  -5  100.33    9.92
  -6  -3   5  114.08   13.99
   6   3  -5  116.43   11.21
   5  -2   6  152.88   13.23
  -5   2  -6  144.47   12.31
  -5   7  -2  226.97   11.20
  -5   7  -2  237.74   14.26
   5  -7   2  186.26   13.16
   4  -3   8  556.96   29.35
  -4   3  -8  488.78   26.43
  -2   0 -10   90.96   10.80
   2   0  10   85.25    9.90
  -2   0 -10   99.25    9.95
   0  -1 -11   -1.80    7.53
   0   1  11    3.50    8.28
   0  -1 -11    3.68    9.38
  -1   9  -6  260.54   15.32
  -1   9  -6  225.49   13.83
  -1   9  -6  240.01   14.33
   4   2 -11  570.97   27.18
  -4  -2  11  607.30   24.93
  -2   9  -5  275.66   13.56
   2  -9   5  216.34   20.29
  -2   9  -5  276.97   14.25
  -1  -9   2  663.92   26.73
   1   9  -2  733.09   29.67
   1   9  -2  716.22   28.13
  -2  -1  12  272.01   14.04
   2   1 -12  278.29   13.60
  -2  -1  12  267.94   13.23
  -2  -3  12  414.44   21.99
  -2  -3  12  479.31   25.37
   2   3 -12  510.20   24.69
   1   9  -5   53.66    9.86
  -1  -9   5   65.40   10.14
   1   9  -5   52.26   11.01
   4  -2   8  466.05   25.34
  -4   2  -8  420.95   21.78
   6   3  -2 1254.98   43.18
   6   3  -2 1049.91   37.10
  -6  -3   2 1225.91   43.75
   0  -4  -9  446.39   24.11
   0   4   9  498.86   25.81
   0  -4  -9  521.75   25.95
  -6  -2   7  636.84   26.84
   6   2  -7  649.04   27.35
  -1  -1  12  748.31   32.24
   1   1 -12  633.21   29.61
   1   1 -12  706.07   28.09
   0  -5  -8   22.86    6.33
   0   5   8   35.40   10.37
   0  -5  -8   21.88    9.61
   4   6  -8   58.73   12.26
  -4  -6   8   54.38   12.05
  -6   1  -3  157.91   12.08
   6  -1   3  202.51   17.59
  -2  -7  -3  119.48   10.71
   2   7   3  125.12   13.35
  -2  -7  -3   77.20    9.04
  -2  -2  -9   16.91    9.93
   2   2   9   -2.91   10.86
  -2  -2  -9   -0.44    7.47
  -5   7   2 1329.24   45.60
  -5   7   2 1405.29   48.48
   5  -7  -2 1339.87   51.87
   0   7 -10  523.07   25.47
   0  -7  10  509.01   25.90
   0   7 -10  499.95   23.76
   1   6   6    6.59    8.04
  -1  -6  -6    1.73    7.15
  -1   9   1  697.54   27.91
   1  -9  -1  676.97   31.85
   5   2   4  127.58   13.83
  -5  -2  -4  121.73   11.39
  -5  -2  -4  141.56   10.22
  -1  -7  10  129.07   13.56
   1   7 -10  120.67   11.36
  -1  -7  10  111.32   10.28
   3   3   7 1365.19   46.51
  -3  -3  -7 1450.84   50.93
  -3  -3  -7 1424.47   49.66
   3   4   6  416.13   21.30
  -3  -4  -6  397.17   21.39
  -3  -4  -6  449.43   23.67
  -2   8   4  368.05   21.06
   2  -8  -4  428.45   22.03
   5   5  -1   11.76   10.95
   5   5  -1    1.38    8.93
  -5  -5   1    6.22    9.26
  -2   2  11  164.77   11.74
   2  -2 -11  165.95   13.27
  -2   2  11  165.14   12.97
   3  -9   2  654.42   30.16
  -3   9  -2  705.87   28.34
  -3   9  -2  685.50   27.67
   4   0 -11    7.95   11.78
  -4   0  11    6.25    6.88
  -4   0  11    1.03    5.33
   2  -9  -1    6.02    8.35
  -2   9   1   13.15    9.47
   4  -4   8  280.13   15.75
  -4   4  -8  293.41   16.82
   4  -6   7  106.44   13.59
  -4   6  -7   88.78   11.35
   3  -9   1 1262.91   44.99
  -3   9  -1 1209.97   42.76
  -3   9  -1 1196.86   42.12
   3   7   1  147.27   11.79
  -3  -7  -1  139.91   13.74
  -3  -7  -1  132.28   10.89
   1  -5  11   13.75   11.85
  -1   5 -11    9.76    7.62
  -1   5 -11    2.74    8.54
  -5   4  -6 1075.23   41.37
   5  -4   6 1098.91   40.18
   1   6 -11  173.19   14.12
   1   6 -11  148.15   10.77
  -1  -6  11  134.49   10.73
   3   0   9   68.65   12.91
  -3   0  -9   78.58    9.25
  -3   0  -9   94.38    9.45
  -5  -1  10  101.62   13.07
   5   1 -10  115.15    9.41
  -2   7   6 2479.75   80.15
   2  -7  -6 2562.74   86.01
   1  -8  -4  162.29   11.67
  -1   8   4  153.91   14.28
   4  -8  -2 1333.65   46.81
  -4   8   2 1243.11   42.31
  -5  -3  -3   16.04    8.66
   5   3   3   12.86    9.86
  -5  -3  -3   16.79    9.23
   4   1   7  649.62   26.86
  -4  -1  -7  718.00   29.29
  -5   6   5  134.64    9.85
  -5   6   5  142.30   12.31
   5  -6  -5  108.65   10.15
  -1  -4  12  451.66   24.88
   1   4 -12  498.37   24.16
   1   4 -12  498.78   23.67
  -4   7  -6  104.50   11.10
   4  -7   6  101.85   11.49
   5  -1   6   23.20   10.92
  -5   1  -6   29.91   10.56
   5   5  -7   84.54   11.84
  -5  -5   7   71.71   13.30
  -2   7  -9  410.06   20.94
   2  -7   9  399.16   20.46
  -2   7  -9  390.46   21.37
   1   2  10   -3.90    7.78
  -1  -2 -10   -0.25    9.09
  -1  -2 -10    2.58    9.16
   6   0  -8   33.15    7.62
  -6   0   8   46.91    9.18
  -6  -3   6 2195.15   72.42
   6   3  -6 1966.70   63.19
   3  -9   3   48.20    9.56
  -3   9  -3   48.44    8.94
  -3   9  -3   62.46    9.33
  -4   8  -4   94.57   11.19
   4  -8   4   62.11    7.82
  -4   8  -4   87.72   10.65
   5   0 -10   15.85    9.72
  -5   0  10   19.38    8.92
  -5  -1  -5  124.40   11.64
   5   1   5  135.63   14.91
  -1   0 -11  246.60   13.43
   1   0  11  263.61   15.22
  -1   0 -11  239.21   15.47
  -6   4  -3  471.56   25.39
   6  -4   3  457.38   25.14
  -3  -6  10  968.77   37.26
   3   6 -10 1011.07   37.34
   1  -2 -11   25.55    8.92
   1  -2 -11   23.31    9.00
  -1   2  11   36.37    8.85
   0   3 -12  719.13   29.81
   0  -3  12  700.21   29.79
   0   3 -12  735.20   28.97
  -2  -6  -5  234.65   12.35
  -2  -6  -5  165.80   12.32
   2   6   5  218.46   14.90
   0  -6  11  309.29   15.09
   0   6 -11  335.08   15.40
   0   6 -11  326.53   14.01
   0   2 -12   50.77   10.32
   0  -2  12   62.11   11.68
   0   2 -12   48.98   12.92
   6  -5   2  245.64   16.06
  -6   5  -2  262.09   15.48
  -4  -3  11    6.80   11.25
   4   3 -11   10.79    8.01
   6   1   2  326.01   15.72
  -6  -1  -2  313.81   18.27
   6   1   2  322.32   16.45
   1   9  -1  340.50   13.84
  -1  -9   1  356.02   17.83
   3   8  -4   86.45    9.19
   3   8  -4   79.67    9.70
  -3  -8   4   70.21   10.16
   5  -7   3  612.76   29.11
  -5   7  -3  729.31   28.46
  -5   7  -3  721.53   29.29
   4  -1   8   84.12   10.98
  -4   1  -8   97.22   12.47
   0   3  10   -3.07   10.60
   0  -3 -10    2.42    9.31
   0  -3 -10    2.86    8.30
   1  -7  -6  514.08   24.92
  -1   7   6  484.41   24.19
   1   9  -6 1074.16   37.19
   1   9  -6 1107.83   38.80
  -1  -9   6 1122.40   40.64
  -4  -7   4  859.87   32.95
   4   7  -4  902.83   34.72
   4   7  -4  860.85   31.44
  -6  -1   8    7.13   10.90
   6   1  -8    3.22   10.18
   6  -5  -4   13.30    9.22
  -6   5   4    1.50    9.17
  -6   5   4    5.10    9.49
  -3   9   0  145.15   11.99
   3  -9   0  160.31   13.60
   0   6   7  744.16   30.23
   0  -6  -7  811.63   31.03
   0   8  -9   42.40    9.09
   0   8  -9   43.46    8.16
   0  -8   9   44.90    9.20
  -5  -2  10  233.83   15.27
   5   2 -10  227.73   13.25
   6   3  -1  572.16   27.81
  -6  -3   1  515.80   25.08
   6   3  -1  472.51   23.13
  -2  -8   8   83.84    9.25
   2   8  -8   88.26    9.36
   2   8  -8   72.52    8.07
  -3  -2  -8  116.36   10.59
  -3  -2  -8  130.88   12.06
   3   2   8  118.23   12.67
  -2   0  12  275.11   15.56
   2   0 -12  260.84   13.81
  -2   0  12  275.06   15.09
   2   4 -12  590.05   17.41
  -2  -4  12  598.46   26.32
  -4   4   9  432.81   24.03
   4  -4  -9  470.31   23.77
  -4   4   9  382.97   21.20
  -6   1   8  195.84   14.44
  -6   1   8  269.51   13.08
   6  -1  -8  255.99   14.61
  -4   7   5  242.61   15.15
   4  -7  -5  277.71   15.90
   3   8  -5  513.26   25.45
  -3  -8   5  511.92   25.92
   3   8  -5  503.54   24.09
   3   8  -3  127.00   12.05
   3   8  -3  140.21   10.81
  -3  -8   3  117.46   10.88
  -4  -7   5 1150.88   40.66
   4   7  -5 1084.16   38.33
   4   7  -5 1103.92   42.36
  -3  -5  11 1035.05   42.42
   3   5 -11 1161.37   40.79
  -3  -2  12  195.55   15.27
   3   2 -12  244.46   14.10
  -3  -5  -5  401.29   21.81
   3   5   5  399.07   22.41
  -3  -5  -5  448.71   23.74
  -4   5   8  140.27   10.09
   4  -5  -8  146.90   10.66
  -4   5   8  151.04   11.15
   6   2   1   29.51    8.44
   6   2   1   34.74   10.65
  -6  -2  -1   48.33   11.87
   4   7  -3  115.49   11.00
   4   7  -3  104.08   12.24
  -4  -7   3  114.98   12.16
   3  -7   8  313.80   14.06
  -3   7  -8  301.41   13.48
   4   6   1   43.40    7.63
  -4  -6  -1   27.63    9.51
   4   6   1   48.11    9.57
  -3   2  11  384.72   19.59
   3  -2 -11  420.30   22.82
  -3   2  11  447.14   24.25
  -4  -5  -3  277.42   13.79
  -4  -5  -3  300.54   16.41
   4   5   3  269.18   15.73
   0  -9   7   57.75   11.05
   0   9  -7   46.82   10.84
   0   9  -7   48.00   10.67
  -2   8  -8  482.09   24.69
  -2   8  -8  419.44   20.70
   2  -8   8  466.54   23.76
  -3  -1  12 1060.56   37.82
   3   1 -12 1031.25   36.02
  -3  -1  12  963.50   37.60
  -5   7   3  436.28   21.71
   5  -7  -3  463.08   23.94
  -5   7   3  429.35   21.77
  -2  -8  -1  188.58   13.58
  -2  -8  -1  166.41   11.60
   2   8   1  213.04   12.13
  -6   0  -3   -0.62   11.20
   6   0   3  -11.72   11.97
  -1   0  12   -1.75   10.39
   1   0 -12   -2.69    8.96
   1   0 -12   -3.40    8.87
  -5   6  -5  371.23   21.33
   5  -6   5  364.41   19.22
   0   9   1  167.94   13.44
   0  -9  -1  161.31   11.28
  -5   4   8   79.16   10.86
  -5   4   8   93.32   11.06
   5  -4  -8   70.48    9.52
   1   8  -9  529.48   25.97
  -1  -8   9  548.64   26.20
   2  -9   6    4.42    9.68
  -2   9  -6   26.71   10.32
  -2   9  -6   12.97    7.60
   2  -6  10    4.36    9.00
  -2   6 -10    0.99    5.65
  -2   6 -10    2.83    8.76
  -3   9  -4    6.89    9.31
  -3   9  -4    5.86    8.31
   3  -9   4    4.34    6.72
  -3   7   6   63.83   11.32
   3  -7  -6   77.99   10.03
  -3   8   4   41.26   11.65
   3  -8  -4   38.60   11.94
  -6   3   7  527.77   27.77
   6  -3  -7  468.22   23.43
  -6   3   7  537.35   26.60
   5   4  -9  206.83   11.93
  -5  -4   9  204.58   12.06
   1  -7  10  -10.76   10.04
  -1   7 -10   -4.30    7.14
  -1   7 -10   -8.08    9.48
   0  -4  12 1006.94   37.46
   0   4 -12 1030.91   38.43
   0   4 -12 1088.68   38.74
   2   6 -11  586.69   19.05
  -2  -6  11  625.11   27.24
   0   1 -12  379.28   19.97
   0   1 -12  372.57   21.08
   0  -1  12  347.80   15.77
  -4   1  11  119.01    9.69
   4  -1 -11  137.24   12.57
  -4   1  11  132.61   11.86
   6  -4  -6    8.55    9.84
  -6   4   6   -2.71    6.91
  -6   4   6   10.45    9.95
   4   5 -10  156.90   13.13
  -4  -5  10  167.37   13.33
  -5   1  10   43.18   10.22
   5  -1 -10   36.70    9.58
  -5   1  10   30.67    7.95
  -1   9  -7   -0.00    9.01
  -1   9  -7   -3.62    9.20
  -1   9  -7    1.37    8.14
  -2  -7  10   83.88   13.21
   2   7 -10   74.79   12.00
  -4   5  -8   -1.62    9.77
   4  -5   8   -2.32    8.60
  -3  -3  12  469.01   25.35
   3   3 -12  500.60   24.08
   5   4   2  238.43   13.45
   5   4   2  264.22   15.76
  -5  -4  -2  209.95   13.71
   4   7  -6   15.36   10.89
  -4  -7   6    4.20    8.70
  -5   5   7    3.33    9.88
   5  -5  -7    7.17   10.68
  -5   5   7    3.90    6.60
  -3  -8   6  102.36    9.59
   3   8  -6   95.39    8.66
   3   8  -6   89.62   12.01
   3   8  -2  175.11   11.15
  -3  -8   2  175.88   12.66
   3   8  -2  167.95   11.26
  -5  -5   0   -5.46    9.02
   5   5   0    0.88    9.63
   5   5   0   -1.09    8.64
   5  -5   6  443.66   21.86
  -5   5  -6  442.41   22.44
  -3   6  -9   18.87    9.63
   3  -6   9    6.84   11.73
  -6   6   1 1206.07   41.59
   6  -6  -1 1238.92   49.19
  -6   6   1 1155.17   41.76
   3   7  -9  453.14   22.41
  -3  -7   9  497.94   24.56
   5  -3  -9  323.69   15.79
  -5   3   9  310.87   14.21
  -5   3   9  326.90   16.41
  -6   6   0  215.48   13.88
   6  -6   0  168.13   13.08
  -6   6   0  206.19   13.15
  -4   3  10   81.33    9.72
   4  -3 -10   85.22   11.87
  -4   3  10   92.50   10.77
  -1   8  -9  554.11   25.88
  -1   8  -9  573.69   27.61
   1  -8   9  553.44   25.89
   4   7  -2  181.90   13.39
  -4  -7   2  170.09   12.70
   4   7  -2  195.00   13.45
   6   3  -7   25.49    7.94
  -6  -3   7   23.72    8.49
  -3   9   1  438.50   23.49
   3  -9  -1  493.42   27.04
   6   2  -8   13.88    7.99
  -6  -2   8    3.52   10.24
  -2   5   9  455.43   24.84
   2  -5  -9  426.66   22.82
  -2   9   2  337.06   14.60
   2  -9  -2  305.98   15.48
  -1   9   2   89.81    9.72
   1  -9  -2   95.49   10.97
  -6   2  -4    5.41    9.86
   6  -2   4   13.50    8.74
   4  -6  -7   15.37   10.92
  -4   6   7    2.54    7.22
  -4   8   3  191.82   14.14
   4  -8  -3  216.68   13.03
   2  -3  11  719.41   30.39
  -2   3 -11  760.99   33.34
   3  -8   7  185.74   14.16
  -3   8  -7  168.09   10.82
   3  -8   7  149.82   11.46
   5   0   6  114.63   12.76
  -5   0  -6  121.86   11.24
  -6   3  -4    6.99   11.35
   6  -3   4   11.81    8.29
   0  -8  -4  595.14   25.29
   0   8   4  633.04   25.97
  -2  -1 -10  254.69   13.64
   2   1  10  265.81   15.97
  -2  -1 -10  251.48   14.72
   1   8   3    8.33    9.80
  -1  -8  -3    8.09    8.05
   3   0 -12    8.63   10.57
  -3   0  12   -2.42    7.58
  -3   0  12   -4.37    7.23
   7  -1  -3  495.93   24.78
   7  -1  -3  491.09   23.75
  -7   1   3  453.81   23.68
  -1  -9   0  280.18   15.48
   1   9   0  320.30   15.57
   1   5 -12   -2.66    7.32
  -1  -5  12    2.70    6.63
   1   5 -12   -1.85    6.37
  -1  -7  -5   11.57   10.99
   1   7   5    2.50    8.52
  -5  -3  10  162.45   13.84
   5   3 -10  165.46   13.20
  -4  -6   9  493.38   25.97
   4   6  -9  471.03   22.60
  -6   6   2  344.71   16.82
   6  -6  -2  320.08   15.19
  -6   6   2  346.65   15.95
  -5  -5   8  411.93   22.61
   5   5  -8  392.25   22.32
  -6   2   8  336.61   16.48
  -6   2   8  263.22   13.87
   6  -2  -8  312.68   16.79
   2  -4 -10   22.25    9.49
  -2   4  10   33.55    7.29
  -2   4  10   37.85    8.29
  -1  -9   7  414.05   22.83
   1   9  -7  380.03   20.66
   1   9  -7  390.59   23.07
  -7   1   2  296.52   14.90
   7  -1  -2  314.80   13.76
   7  -1  -2  308.91   13.67
   3  -3  10  450.29   25.49
  -3   3 -10  397.71   20.41
   2  -2  11  440.81   22.31
  -2   2 -11  382.81   19.42
  -2   2 -11  409.63   23.16
  -7   2   2   69.97   11.86
   7  -2  -2   67.89   10.15
   7  -2  -2   62.94    9.14
   6  -5   3   11.95   10.72
  -6   5  -3    0.06   11.26
  -6   6  -1  375.70   21.19
  -5   7  -4   95.02   11.23
   5  -7   4   83.48   11.58
   7  -2  -3  657.47   26.55
   7  -2  -3  631.09   27.50
  -7   2   3  617.29   25.98
   6   3   0  996.71   37.41
  -6  -3   0  960.54   35.95
   6   3   0 1094.81   39.02
   4   4 -11   13.62    9.80
  -4  -4  11   12.34   10.15
  -6  -4   4   -1.32   10.30
   6   4  -4   -7.56    8.76
   6   4  -4   -1.10    7.23
  -4   0  -8    7.92   11.13
   4   0   8    1.77    9.66
   7  -1  -4  573.02   26.46
   7  -1  -4  498.28   23.83
  -7   1   4  539.59   27.45
   1  -6  11    7.44   10.38
  -1   6 -11    7.76    8.00
  -1   6 -11   14.63    9.02
   6  -5  -5  267.05   14.50
  -6   5   5  266.65   14.44
  -6   5   5  265.87   15.08
   2   9  -4    2.35    7.02
   2   9  -4    3.84    9.56
  -2  -9   4    0.83    6.90
  -2   4 -11   76.53   10.20
   2  -4  11   67.92   11.20
  -3   2 -10   -5.37   11.11
   3  -2  10   -1.60   11.08
  -2   6   8   11.59   11.04
   2  -6  -8    8.81   11.73
   0  -2 -11   -1.91    7.85
   0  -2 -11    4.08    8.33
   0   2  11    8.05    9.74
  -1   5   9  179.57   11.79
   1  -5  -9  199.24   14.01
   7   0  -3    5.90    8.34
   7   0  -3    4.83    6.25
  -7   0   3   -1.03   10.49
   6   4  -3  322.52   13.71
   6   4  -3  322.05   15.30
  -6  -4   3  285.45   14.53
  -6   1  -4   60.54   13.47
   6  -1   4   73.43   12.99
  -3   9  -5    6.89   10.93
  -3   9  -5    9.50    9.97
   3  -9   5   -7.41    5.39
  -6  -4   5  335.55   17.10
   6   4  -5  381.34   20.65
   0  -7  -6  221.09   14.51
   0   7   6  213.23   15.29
  -5  -6   4  259.44   13.10
   5   6  -4  266.76   12.26
   5   6  -4  295.97   15.60
  -3  -7  -2   -2.02    7.15
  -3  -7  -2    8.11   10.52
   3   7   2   10.21    9.82
   2   9  -3  349.48   15.44
  -2  -9   3  343.42   14.45
   2   9  -3  366.33   19.71
   3  -4  10 1584.07   58.20
  -3   4 -10 1391.53   48.73
  -7   2   1    1.37   10.68
   7  -2  -1    1.36    9.42
   7  -2  -1   -3.49    6.68
  -3  -1  -9   -0.57    9.68
   3   1   9   -6.74   11.26
  -3  -1  -9   -3.46    6.03
  -3   5   9   44.72   10.56
   3  -5  -9   46.44    9.44
   4   7  -7  315.84   16.07
  -4  -7   7  334.08   15.55
  -2  -9   5  634.61   26.26
   2   9  -5  644.72   25.54
   2   9  -5  646.04   27.28
  -7   1   1  364.54   20.77
   7  -1  -1  365.05   19.20
   7  -1  -1  320.75   16.02
  -5  -6   5   -0.32    9.28
   5   6  -5   -5.19    9.21
   2  -1 -12  469.24   23.95
  -2   1  12  448.45   24.28
  -2   1  12  467.49   24.92
   2   5 -12 2880.23   89.02
  -2  -5  12 3090.83   53.46
   4   3   6  651.05   27.73
  -4  -3  -6  560.78   27.74
  -4  -3  -6  626.28   26.08
   6  -4   4  792.31   32.24
  -6   4  -4  820.79   31.33
   3   8  -7  374.52   21.36
  -3  -8   7  420.49   21.73
   7  -2  -4   90.21   12.13
   7  -2  -4   77.33   10.92
  -7   2   4   74.72   12.01
  -7   0   4  515.11   26.00
   7   0  -4  551.01   27.32
   7   0  -4  538.60   26.50
  -3  -6  -4 1851.40   62.58
   3   6   4 1667.38   54.49
  -3  -6  -4 1737.61   63.38
   1  -4 -10  631.82   26.99
  -1   4  10  533.28   25.63
  -1   4  10  542.29   26.69
   3   8  -1  184.93   13.27
  -3  -8   1  183.64   11.79
   3   8  -1  206.12   12.75
   0   5 -12  229.84   13.63
   0  -5  12  212.33   12.88
   0   5 -12  213.75   13.97
  -1  -1 -11  371.16   21.55
  -1  -1 -11  332.75   15.21
   1   1  11  333.96   16.59
   3   4 -12  132.99   13.52
  -3  -4  12  112.91   14.52
   7   0  -2  620.20   27.39
   7   0  -2  554.21   26.87
  -7   0   2  498.35   26.28
   5  -7  -4  196.65   12.48
  -5   7   4  213.98   14.65
  -5   7   4  199.38   11.17
  -5   6   6   21.23    9.25
   5  -6  -6   13.03   10.67
  -5   6   6   11.55    6.81
  -3   4  10  507.50   25.59
   3  -4 -10  522.90   26.85
  -3   4  10  533.89   25.72
   0   0 -12   -2.03    9.35
   0   0 -12    5.59    9.77
   0   0  12    0.81   11.08
   5   6  -3  142.28   11.51
   5   6  -3  144.26   14.00
  -5  -6   3  138.16   11.89
   6  -6  -3  747.24   38.80
  -6   6   3  829.05   32.64
  -6   6   3  833.51   31.82
   2   4   8  145.92   13.16
  -2  -4  -8  144.56   11.32
  -2  -4  -8  151.89   10.70
   4   7  -1   45.69   12.00
   4   7  -1   37.20    9.16
  -4  -7   1   29.40    9.20
  -7   3   2  149.44   12.62
   7  -3  -2  173.75   12.68
   7  -3  -2  158.85   11.23
   2  -8  -5    7.83   10.10
  -2   8   5   -8.71   10.72
  -2  -7  -4  719.79   29.98
   2   7   4  732.55   29.36
   4   4   5   34.32    9.04
  -4  -4  -5   40.04   10.56
  -4  -4  -5   30.45   10.63
  -5   3  -7    4.54   11.53
   5  -3   7   -2.52   13.70
   1  -6  -8  304.01   16.06
  -1   6   8  287.48   15.78
   2   8  -9    4.48    8.12
  -2  -8   9   -4.22   11.04
   5  -2 -10   -0.28    9.05
  -5   2  10    1.20    7.63
  -5   2  10    9.31    6.59
   4  -7   7   75.96    9.65
  -4   7  -7   74.19   11.73
   0   9  -8  479.06   24.16
   0   9  -8  459.93   23.79
   0   9  -8  438.46   23.25
  -6  -1  -3  156.30   13.22
   6   1   3  138.59   11.90
   6   1   3  171.75   13.92
  -6   0   9    4.70    8.56
   6   0  -9    6.13   11.50
  -1  -4  -9   28.70    8.49
  -1  -4  -9   33.97    9.07
   1   4   9   28.14    9.86
  -2   1 -11  564.68   29.55
   2  -1  11  638.49   27.27
  -2   1 -11  555.41   26.51
  -1   3 -12  866.44   31.89
   1  -3  12  831.74   32.24
  -1   3 -12  781.86   33.82
  -1  -5  -8  170.73   13.50
  -1  -5  -8  159.83   10.92
   1   5   8  175.74   14.48
  -7   1   5  195.43   13.94
   7  -1  -5  194.08   13.17
   7  -1  -5  201.41   13.13
  -7   3   3  431.76   23.05
   7  -3  -3  478.54   24.13
   7  -3  -3  453.76   23.19
   1  -1 -12   55.87    8.74
  -1   1  12   59.83   11.04
   1  -1 -12   77.25   11.21
  -6   6  -2  435.67   23.95
   6  -6   2  390.87   20.12
  -6  -2  -2   65.93   13.35
   6   2   2   61.95   12.46
   6   2   2   53.90    8.80
   2   9  -2   15.37   11.11
  -2  -9   2   12.56    7.21
   2   9  -2   13.29    9.04
  -3   6   8   83.56   13.47
   3  -6  -8   75.99   13.35
  -6  -4   2    5.36    8.25
   6   4  -2   15.48    8.91
   6   4  -2   11.53    7.66
   7  -3  -1   59.93   11.37
   7  -3  -1   56.55    7.66
  -7   3   1   57.82    8.72
   2  -3 -11  282.53   14.55
  -2   3  11  252.26   14.10
  -2   3  11  281.64   15.70
  -3   9   2   26.64    9.59
   3  -9  -2   29.20   11.15
   2   5   7   35.49   10.86
  -2  -5  -7   40.11    7.78
  -2  -5  -7   36.58    8.49
  -6  -4   6  259.32   15.84
   6   4  -6  282.56   16.90
  -2   9  -7  218.44   13.72
  -2   9  -7  205.28   14.14
  -2   9  -7  212.78   13.44
   0   9   2 1138.35   38.28
   0  -9  -2 1132.50   38.89
   4   2   7   11.55    9.12
  -4  -2  -7   19.06    6.57
  -4  -2  -7   13.81   10.73
  -6  -1   9  886.83   34.23
   6   1  -9  900.18   31.17
  -5  -6   6  588.95   23.69
   5   6  -6  715.15   28.24
   5  -2   7  673.20   28.20
  -5   2  -7  686.15   26.41
   5   2   5   93.82   10.16
  -5  -2  -5   95.68    9.19
  -5  -2  -5  114.40   13.13
   1 -10   3  289.27   17.27
  -1  10  -3  278.60   14.17
   1 -10   3  239.84   14.15
   1  -2  12 2579.02   44.58
  -1   2 -12 2444.77   72.90
  -1   2 -12 2581.33   45.15
   7   0  -5    0.08    7.43
   7   0  -5    6.44    6.74
  -7   0   5    0.61   10.37
   5   3   4  110.52   13.25
  -5  -3  -4  116.65   10.67
  -5  -3  -4  124.44   13.91
  -5   8   0  244.94   13.50
  -5   8   0  241.68   13.55
   5  -8   0  239.79   14.79
   5  -8   1    5.57    6.36
  -5   8  -1   19.50    7.77
  -5   8  -1   22.13    9.33
   2   9  -6    6.58    8.48
   2   9  -6   15.13    9.47
  -2  -9   6    7.41   10.33
  -1   8   5  361.48   25.79
   1  -8  -5  359.78   26.19
  -4   2  11    0.90    8.86
  -4   2  11    3.97    7.57
   4  -2 -11    5.72   10.79
  -4  -6  -2   12.18    7.45
   4   6   2    8.36    8.78
  -4  -6  -2    9.26    8.63
   3  -1  10  169.02   14.34
  -3   1 -10  169.14   14.29
  -2  -8  -2   27.24    7.74
   2   8   2   30.90   11.56
  -7   2   0  169.74   14.19
   7  -2   0  173.13   14.92
   7  -2   0  116.58    9.79
  -4   6  -8  823.02   29.07
   4  -6   8  833.20   29.56
  -2  -3  -9  138.84   11.22
  -2  -3  -9  147.14   12.88
   2   3   9  108.44   10.93
  -1  -7  11   14.87    7.53
   1   7 -11   25.76    7.35
   7   0  -1  225.15   15.69
   7   0  -1  174.23   11.84
  -7   0   1  178.72   15.15
   6   3  -8   12.34    9.98
  -6  -3   8    9.38   11.85
  -1  10  -2  561.48   19.72
   1 -10   2  601.07   25.60
  -5   4  -7  203.90   13.08
   5  -4   7  201.49   13.19
   2  -5  11  677.54   28.92
  -2   5 -11  551.38   19.78
  -4   9  -1  649.77   24.13
   4  -9   1  704.36   29.30
  -4   9  -1  652.09   24.68
  -5  -5  -1 1256.72   48.61
   5   5   1 1155.22   42.58
   5   5   1 1203.72   41.68
  -3   1  12   96.00   10.71
  -3   1  12   97.92   11.66
   3  -1 -12   90.15    8.94
  -1   4 -12    6.58   11.03
  -1   4 -12    5.72    7.45
   1  -4  12   -0.54   10.18
   0   7 -11   53.47    9.74
   0   7 -11   54.53    9.73
   0  -7  11   64.49    8.81
   5   6  -2  407.69   26.66
  -5  -6   2  381.79   27.23
   5   6  -2  316.20   21.84
   7  -2  -5  309.68   22.71
  -7   2   5  284.93   14.35
   7  -2  -5  307.61   21.60
  -4   7   6  228.67   15.96
   4  -7  -6  248.49   15.44
  -1   9  -8  727.14   25.84
  -1   9  -8  743.13   28.80
  -1   9  -8  689.05   25.15
   7  -1   0   14.36    7.00
   7  -1   0   43.29   11.67
  -7   1   0   18.51   10.61
  -6   1   9   -3.03    7.81
   6  -1  -9    1.51   10.57
  -6   1   9    2.83    6.44
  -4   9  -2  202.11   14.28
  -3   5 -10  158.07   14.43
   3  -5  10  179.36   15.16
  -5   6  -6   34.04    9.80
   5  -6   6   34.97    9.77
  -6   4   7  210.23   13.52
   6  -4  -7  243.57   15.81
  -6   4   7  231.45   14.47
   7   1  -3  368.81   25.95
  -7  -1   3  318.73   22.02
   7   1  -3  321.07   22.56
   7  -3  -4    6.84    8.37
  -7   3   4    4.46   10.34
   7  -3  -4    0.84    7.19
  -7  -1   4  268.47   14.48
   7   1  -4  322.29   22.79
   7   1  -4  279.45   15.64
  -3  -6  11  492.19   33.04
   3   6 -11  451.56   29.25
  -1  -9  -1  116.71   12.91
   1   9   1  124.49   12.80
  -5   8   1  508.43   31.17
   5  -8  -1  559.95   19.92
  -5   8   1  487.92   30.67
  -5   8  -2  869.68   29.89
  -5   8  -2  837.71   29.32
   5  -8   2  740.35   38.73
  -4  -1  12  194.13   12.71
   4   1 -12  223.43   15.28
  -4   3  -9  216.10   14.16
   4  -3   9  269.51   18.99
   4   2 -12   62.57   11.55
  -4  -2  12   67.47   11.59
   1  -3 -11   92.73   11.63
   1  -3 -11   89.12    9.73
  -1   3  11   99.23   11.22
   0   8 -10   84.08    9.80
   0  -8  10   80.76    9.24
   0   8 -10   90.42   12.39
   4  -8  -4 2134.23   67.75
  -4   8   4 2079.45   64.87
  -5  -1  11   49.18   12.86
   5   1 -11   44.41    9.92
   2  -7  -7  134.54   15.14
  -2   7   7  132.19   13.23
   7  -3   0   56.42   11.36
  -7   3   0   57.01    9.35
   7  -3   0   41.02    7.60
  -6   0  -4  493.73   31.39
   6   0   4  492.73   31.08
  -2   9   3    5.43    8.92
   2  -9  -3    6.72   10.36
   1   9  -8   24.56   11.22
   1   9  -8   27.44    8.82
  -1  -9   8   26.57   12.48
   0  10  -3  493.89   31.39
   0 -10   3  417.98   27.47
   0 -10   3  503.12   32.93
  -3   8   5   32.73   10.64
   3  -8  -5   17.48   11.98
  -6   3   8   82.44    8.96
  -6   3   8   62.88   10.04
   6  -3  -8   71.71    9.71
  -4   9   0  672.21   26.28
  -4   9   0  646.71   24.82
   4  -9   0  754.30   30.27
   3  -3 -11   16.08   10.86
  -3   3  11   10.49    8.15
  -3   3  11   10.75   10.05
  -1  -3 -10  118.55   10.94
   1   3  10  121.48   10.72
  -1  -3 -10  113.75   11.13
   0 -10   4  451.99   29.22
   0  10  -4  419.98   28.19
   0  10  -4  438.53   28.42
  -5  -4  10   13.02   12.17
   5   4 -10   23.86    9.31
  -1  -6  -7  159.74   14.34
   1   6   7  154.10   14.14
  -2   7 -10  108.92    9.89
   2  -7  10  109.63   12.92
  -2   7 -10  123.71   10.74
   6   3   1 1761.82   55.34
   6   3   1 1950.78   62.33
  -6  -3  -1 1610.76   52.28
  -1  -8  10   48.23    8.43
  -1  -8  10   75.42   13.30
   1   8 -10   48.80   11.38
  -6  -2   9    7.23   10.53
   6   2  -9    1.31    8.10
  -2  10  -2  293.18   20.54
   2 -10   2  300.14   22.48
   2 -10   3  122.18   13.02
  -2  10  -3  102.83    9.27
  -2  10  -3  107.88   12.24
  -2   8  -9  105.14   12.10
   2  -8   9  114.42   12.30
  -2   8  -9  121.84    9.88
   1  -9  -3  746.69   31.32
  -1   9   3  765.77   29.58
  -5  -5   9  390.12   26.99
   5   5  -9  415.49   26.96
   5   1   6    3.63   12.09
  -5  -1  -6   10.79    8.63
  -4   2  -9   36.46   12.43
   4  -2   9   52.39   11.44
   4   7  -8  249.24   16.50
  -4  -7   8  282.96   16.88
   4  -8   6    4.60   10.62
  -4   8  -6   -5.95   11.08
   4  -8   6    2.93    6.45
   1 -10   1  406.72   26.37
  -1  10  -1  443.15   29.42
   5  -7   5   -2.24   10.57
  -5   7  -5   11.88    7.94
  -7  -1   2    1.48    8.02
   7   1  -2    6.80    5.62
   7   1  -2   -2.37   10.02
  -3  -4  -7  491.01   31.67
  -3  -4  -7  418.91   27.36
   3   4   7  501.93   32.93
  -5   1  -7  327.28   24.99
   5  -1   7  331.32   22.76
   6  -6  -4  133.24   12.71
  -6   6   4  143.79   12.19
  -6   6   4  127.10   11.95
  -6   5  -4 1772.43   54.28
   6  -5   4 1752.17   56.78
  -4  -5  -4 1306.04   45.07
   4   5   4 1242.92   42.54
  -4  -5  -4 1336.31   45.65
  -4   4  -9  742.25   27.40
   4  -4   9  785.59   31.02
  -5   0  11  659.64   25.24
   5   0 -11  686.77   27.62
  -5  -2  11   -4.72   12.18
   5   2 -11   -0.31    8.56
  -4   9  -3  535.69   32.43
   4  -9   3  451.90   40.01
  -4   9  -3  526.20   32.91
  -5  -4  -3  381.01   25.77
   5   4   3  337.60   23.27
  -5  -4  -3  313.62   21.91
   1  -1  12 1576.23   54.65
  -1   1 -12 1336.34   43.80
  -1   1 -12 1500.36   51.25
   3   8  -8   22.40   11.25
  -3  -8   8   33.05   12.30
   7   1  -5   -1.88    7.95
  -7  -1   5   -4.82    9.71
   7   1  -5   -5.26    9.10
  -2  -9   1  427.48   31.95
   2   9  -1  532.08   33.12
   5   6  -7   66.37   11.44
  -5  -6   7   69.35   11.53
  -1  10  -5    7.33    8.03
   1 -10   5    4.21    8.44
  -1  10  -5    5.63    8.24
   3   7 -10  361.50   25.58
  -3  -7  10  378.65   26.29
   6   4  -1   23.24   10.66
   6   4  -1   26.93   11.69
  -6  -4   1   22.67    8.22
   0  10  -2  486.80   31.26
   0 -10   2  461.21   31.79
  -3  -8   0  207.08   13.61
   3   8   0  235.17   14.49
   3   8   0  242.63   15.52
  -1  -6  12  217.54   14.39
   1   6 -12  188.54   15.36
   1   6 -12  209.18   12.92
   6   4  -7   31.61   10.27
  -6  -4   7   32.02    9.42
  -2  -2  13  345.62   23.83
   2   2 -13  359.86   25.30
  -2  -2  13  292.92   21.56
   7  -1  -6  225.60   12.90
   7  -1  -6  262.07   15.71
  -7   1   6  245.39   13.46
   3  -7   9  312.63   22.38
  -3   7  -9  316.93   22.74
  -2  -6  -6   15.84    8.98
  -2  -6  -6   18.01    7.63
   2   6   6    9.34    9.54
  -6   5   6  626.00   25.57
  -6   5   6  701.42   27.76
   6  -5  -6  670.55   29.77
  -7   0   6    6.43    9.12
   7   0  -6    3.42    6.29
   7   0  -6    1.76    8.14
   7  -4  -2   91.82    9.98
  -7   4   2  100.12   11.38
   7  -4  -2  100.91   12.55
  -3  -3  -8    6.93    9.26
  -3  -3  -8   -2.34    6.87
   3   3   8   -0.22    9.53
   1   2 -13  142.52   11.40
   1   2 -13  157.82   13.39
  -1  -2  13  137.75   10.35
   0  -5  -9  282.98   21.05
   0  -5  -9  401.68   27.82
   0   5   9  398.94   25.93
  -1  -3  13    0.50    6.74
   1   3 -13   11.46   11.46
   1   3 -13   -6.35    8.01
   0  10  -5  176.72   11.09
   0  10  -5  191.41   13.31
   0 -10   5  197.55   13.78
   4   0 -12   -1.12    7.56
  -4   0  12    2.52   11.61
  -4   0  12    0.64    6.61
  -1   7   7  651.58   27.80
   1  -7  -7  652.69   27.34
   2   9  -7 1105.85   37.20
  -2  -9   7 1143.44   39.07
   2   9  -7 1059.33   35.45
   7  -4  -1  478.77   30.34
   7  -4  -1  421.98   27.69
  -7   4   1  438.86   27.83
   2 -10   1    5.85   10.20
  -2  10  -1    8.42    7.99
   6  -6   3   10.39    8.60
  -6   6  -3    6.98    8.01
  -4  -7   0    4.99    7.60
   4   7   0   -3.40    8.79
   4   7   0    2.45    7.07
  -2  10  -4  329.92   22.00
  -2  10  -4  321.12   22.15
   2 -10   4  276.84   17.20
  -4  -3  12    9.98    9.85
   4   3 -12    1.70    9.09
  -2  -3  13  803.00   29.83
   2   3 -13  807.36   30.45
  -2  -3  13  737.54   30.99
   4   5 -11  187.81   14.88
  -4  -5  11  173.15   15.80
   4   6 -10   18.87   12.27
  -4  -6  10   12.73    9.80
  -5   4   9    0.75    5.90
   5  -4  -9    6.84    7.86
  -5   4   9    2.01    6.98
   7   0   0  392.09   27.56
  -7   0   0  478.82   30.17
   3  -8   8    5.26   10.30
   3  -8   8   -3.46    7.73
  -3   8  -8   14.28    9.24
   4   1   8   -0.75    9.66
  -4  -1  -8    2.35   12.12
  -6   3  -5  382.04   26.44
   6  -3   5  346.17   24.87
  -3   7   7  110.02   10.05
   3  -7  -7  114.37   13.68
   5  -8  -2    9.32    8.74
  -5   8   2    4.96    6.18
  -5   8   2    2.81   12.12
  -5   5   8   52.91    8.53
  -5   5   8   45.73   11.02
   5  -5  -8   54.97   13.10
  -5   8  -3   35.84    9.10
  -5   8  -3   41.47    9.05
   5  -8   3   28.73    7.70
  -2  -7  11  687.88   28.87
   2   7 -11  651.32   25.62
  -7   2  -1  400.38   28.43
   7  -2   1  439.05   30.09
   4  -5  -9 1328.92   42.84
  -4   5   9 1470.99   47.47
  -4   5   9 1375.94   45.17
   4  -9  -1    7.61   11.31
  -4   9   1    6.42   12.20
  -3  -5  12   96.70   14.38
   3   5 -12  108.25   13.04
   0  -4 -10  265.11   15.86
   0  -4 -10  232.46   14.77
   0   4  10  258.28   16.28
  -3  -5  -6  385.50   27.23
   3   5   6  413.27   28.21
  -3  -5  -6  445.81   28.88
  -6   2  -5  277.42   16.40
   6  -2   5  318.44   23.95
   7  -4  -3    5.80    9.04
   7  -4  -3   10.19    7.06
  -7   4   3   -0.43   11.63
   5  -5   7  900.25   32.52
  -5   5  -7  889.16   32.44
   2   0  11   45.16   11.70
  -2   0 -11   52.60    8.32
  -2   0 -11   53.92    9.38
  -1   5 -12    9.67   10.44
  -1   5 -12    6.97    7.01
   1  -5  12    9.67   12.82
   5   6  -1    3.25    9.05
   5   6  -1   -1.63    7.70
  -5  -6   1    2.08    9.81
  -2  -1  13  301.31   22.97
  -2  -1  13  243.99   13.65
   2   1 -13  321.87   22.11
   7  -3  -5  201.86   13.09
  -7   3   5  208.40   12.96
   7  -3  -5  211.17   14.43
  -5   7   5  137.40    9.80
  -5   7   5  140.30   10.79
   5  -7  -5  152.34   13.80
   0  -6  12   32.11    9.77
   0   6 -12   25.52   10.81
   0   6 -12   24.42    9.76
   2   2  10  120.05   13.05
  -2  -2 -10  114.50   10.46
  -2  -2 -10  115.92   11.48
   1   8   4  336.81   24.96
  -1  -8  -4  350.89   23.94
  -4   4  10   16.77    9.27
   4  -4 -10   20.74   10.36
  -4   4  10   20.50    8.25
  -6   2   9 1137.95   54.55
   6  -2  -9 1094.48   36.73
  -6   2   9 1209.84   46.44
   0  -1 -12  505.35   32.21
   0  -1 -12  531.44   32.77
   0   1  12  529.25   34.29
   1  -8  10   12.77    9.43
  -1   8 -10    7.29    8.31
  -1   8 -10    5.00   10.09
   7   1  -1  515.30   31.98
   7   1  -1  470.23   29.66
  -7  -1   1  479.72   31.55
  -7   2   6   37.83    9.86
   7  -2  -6   44.14   12.82
   7  -2  -6   47.15    8.80
  -7   3  -1  580.54   25.32
   7  -3   1  576.40   24.38
   0  -6  -8  586.22   25.57
   0   6   8  602.41   24.76
   7  -4   0   28.55    7.29
  -7   4   0   32.02    9.43
   7  -4   0   27.50   10.83
  -3   9   3  551.55   18.09
   3  -9  -3  546.23   18.43
   7  -1   1  131.22   15.11
  -7   1  -1  100.96   15.06
  -3   0 -10  599.98   25.16
   3   0  10  585.84   23.99
   0 -10   1   50.71   12.54
   0  10  -1   60.95   10.27
   1   1 -13   68.57   11.43
  -1  -1  13   79.37    9.91
   1   1 -13   70.39   10.10
   0   8   5   36.89   11.39
   0  -8  -5   24.65   13.27
  -1   7 -11  284.59   14.80
   1  -7  11  307.39   22.62
  -1   7 -11  298.35   20.92
   4  -1   9   47.36   11.04
  -4   1  -9   57.48   11.10
  -2   2  12   17.21   10.26
  -2   2  12    2.18    9.73
   2  -2 -12   12.87   10.32
  -2  -6  12  201.47   13.72
   2   6 -12  210.09   13.10
   7   1  -6  993.94   35.56
  -7  -1   6  980.35   35.64
   1   4 -13    0.65    8.12
  -1  -4  13    1.95    8.69
   1   4 -13   -1.92   10.71
  -6   7   0   10.57   11.95
   6  -7   0   26.90    7.54
  -6   7   0   22.23    8.56
   1 -10   0   60.09   11.54
  -1  10   0   43.53    8.81
  -4   9  -4   -2.35    7.87
   4  -9   4    6.78    8.91
  -4   9  -4    3.48   11.14
   6  -4   5  113.33   11.91
  -6   4  -5  100.76   16.02
   5  -1 -11  138.85   11.02
  -5   1  11  114.19   11.13
  -5   1  11  141.65   10.96
   5   3 -11  121.79   12.45
  -5  -3  11  113.04   12.73
   3   7   3  113.40   10.39
  -3  -7  -3  112.13   11.28
  -3  -7  -3  114.85   14.44
  -4   5  -9  244.29   13.56
   4  -5   9  251.73   14.32
  -6   7   1   22.82    9.21
  -6   7   1    7.41    7.19
   6  -7  -1    0.62    7.70
   4  -6  -8  188.22   15.50
  -4   6   8  170.93   13.73
  -1  10  -6  570.76   18.49
  -1  10  -6  648.34   26.00
  -1  10  -6  594.05   22.89
  -5   3  10   96.06   10.14
  -5   3  10   89.36   11.11
   5  -3 -10   94.18   12.41
  -2  10   0 1041.94   36.73
   2 -10   0  949.75   39.03
   0  10  -6    4.02    7.49
   0 -10   6    2.15    6.18
   0  10  -6    1.06    6.22
   2 -10   5   86.24   12.24
  -2  10  -5  102.53    9.71
  -2  10  -5  110.55   10.85
  -2   6 -11  332.58   22.55
   2  -6  11  348.73   25.18
   2   4 -13   53.36   11.90
  -2  -4  13   32.33   12.52
   0   9  -9   13.50   11.56
   0   9  -9   23.31   10.69
   0   9  -9    2.11    7.74
   7  -4  -4   54.42    9.65
  -7   4   4   37.74    8.57
  -7   4   4   51.84    9.56
  -3  -2  -9   13.68    7.03
  -3  -2  -9   24.43   10.25
   3   2   9   23.20   10.10
   6  -1   5  232.96   16.00
  -6   1  -5  232.23   16.91
   7   2  -4  191.09   11.93
   7   2  -4  203.25   15.61
  -7  -2   4  192.99   12.82
  -6   7  -1  547.67   17.20
   6  -7   1  427.49   41.52
  -6   7  -1  541.30   34.03
   3  -6  10  369.07   25.47
  -3   6 -10  367.98   24.24
  -5   6   7    7.86    6.83
  -5   6   7    4.48   10.50
   5  -6  -7    6.82   11.02
   2  -9   8  238.68   13.79
  -2   9  -8  219.76   13.41
  -2   9  -8  231.00   15.47
  -3  -2  13  354.35   25.57
   3   2 -13  337.23   23.74
  -6  -3   9    5.48    8.84
   6   3  -9   -4.60   10.62
  -1  -2 -11  132.43   10.01
   1   2  11  128.83   12.91
  -1  -2 -11  148.31   12.38
   7   2  -3  152.04   11.78
   7   2  -3  156.99   12.52
  -7  -2   3  146.74   11.57
   0  -9  -3   17.99   12.06
   0   9   3   14.15   10.12
  -2  -8  10   62.00   12.67
   2   8 -10   56.66   11.40
  -5  -6   8  896.59   31.84
   5   6  -8  879.40   33.35
  -1  -7  -6    9.32   10.34
   1   7   6    6.10    8.42
   6   2   3  427.10   31.03
  -6  -2  -3  511.66   34.13
   6   2   3  519.39   32.78
   0   3 -13 2150.11   66.73
   0  -3  13 1849.79   62.11
   0   3 -13 2109.73   63.99
   1  10  -4  178.50   15.83
   1  10  -4  213.33   13.07
  -1 -10   4  182.18   12.75
   2   9   0  184.20   15.82
  -2  -9   0  207.97   15.16
   5   0   7  150.28   12.32
  -5   0  -7  136.78   13.67
  -1   2  12  117.72   14.51
   1  -2 -12  104.96   13.52
   1  -2 -12  131.69   11.12
   6   4   0   45.44   10.06
   6   4   0   40.36   10.57
  -6  -4   0   45.31    8.93
  -6   7   2  218.19   12.98
  -6   7   2  201.28   14.24
   6  -7  -2  208.67   14.99
   0  -3 -11  429.09   28.49
   0  -3 -11  460.87   29.75
   0   3  11  468.95   29.24
  -1   0 -12    1.65    9.43
   1   0  12   10.18   11.47
  -1   0 -12    5.39    6.42
  -7  -2   5  813.14   30.65
   7   2  -5  898.29   33.44
   7   2  -5  766.13   28.25
  -1 -10   3  670.12   26.38
   1  10  -3  776.20   29.44
   1  10  -3  754.81   27.45
  -4   1  12   14.57    8.13
   4  -1 -12   17.99   11.05
  -4   1  12   19.63    9.25
  -3   2  12  566.15   18.57
  -3   2  12  521.60   33.31
   3  -2 -12  489.63   30.11
  -6  -4   8  575.64   25.86
   6   4  -8  595.05   25.60
  -6   6   5    0.60    8.16
   6  -6  -5    3.31   11.58
  -6   6   5   -0.78   11.21
   0   2 -13 1222.63   39.36
   0   2 -13 1273.75   42.10
   0  -2  13 1260.33   43.06
   7   0  -7  156.91   13.12
  -7   0   7  139.44   14.46
  -3  -1  13   34.64    7.73
   3   1 -13   40.89   10.72
  -3  -1  13   28.02   11.17
   4  -9  -2  281.28   15.95
  -4   9   2  301.55   22.18
  -6  -1  -4   39.84   10.09
   6   1   4   45.60   11.90
   5   5   2   -7.67   11.88
   5   5   2    5.78    7.57
  -5  -5  -2    0.10   11.34
   4   4 -12  238.43   14.41
  -4  -4  12  243.17   16.24
   1   9   2  215.55   16.27
  -1  -9  -2  211.78   13.79
  -5   8   3  352.64   25.14
  -5   8   3  325.48   21.97
   5  -8  -3  359.45   26.07
  -5   8  -4  102.33   10.84
   5  -8   4   76.60    9.73
  -5   8  -4   84.72    9.72
   3   3 -13  222.15   15.19
  -3  -3  13  225.79   17.24
   7  -1  -7  315.27   22.30
   7  -1  -7  297.07   20.56
  -7   1   7  299.97   22.84
   6   5  -4    0.66    7.09
  -6  -5   4    0.86   10.68
   6   5  -4    3.00    7.68
   4  -3 -11   52.31    9.44
  -4   3  11   43.64    7.51
  -4   3  11   41.78    9.49
  -3  10  -2  114.98   10.07
  -3  10  -2  129.03   13.99
   3 -10   2  101.55   13.66
   7  -4   1  601.17   24.87
  -7   4  -1  542.40   35.29
   1  10  -5  207.40   11.83
  -1 -10   5  207.49   13.10
   1  10  -5  195.00   14.73
  -2   0  13   81.13    9.98
  -2   0  13   69.17   10.06
   2   0 -13   74.90   10.15
   4   7  -9  455.21   28.79
  -4  -7   9  463.76   29.57
   2   9  -8   37.92    8.00
   2   9  -8   34.22    8.75
  -2  -9   8   55.22   14.35
   2   8   3  198.31   13.12
  -2  -8  -3  204.56   14.61
   6   5  -5  262.72   13.74
  -6  -5   5  257.36   16.80
   1   9  -9  116.69    8.85
   1   9  -9  109.99   10.09
  -1  -9   9  128.97   13.97
  -4   7  -8  105.46    9.99
   4  -7   8   96.77   12.11
  -6  -1  10  -13.82   10.95
   6   1 -10   -6.67   11.21
   6   0 -10  261.27   14.22
  -6   0  10  266.01   15.07
  -3  -6  -5   89.98   10.54
  -3  -6  -5  121.94   12.55
   3   6   5  114.88   13.98
  -2   8   6   40.56   11.74
   2  -8  -6   24.42   12.74
  -4  -6  -3  885.08   33.38
   4   6   3  860.15   31.49
  -4  -6  -3  887.64   33.66
   7   0   1  311.94   22.24
   7   0   1  452.80   30.93
  -7   0  -1  393.37   26.20
  -7  -2   2   45.35   10.95
   7   2  -2   42.98    9.19
   7   2  -2   44.52   10.21
  -3  -8   9  537.41   33.17
   3   8  -9  554.76   20.22
  -3  10  -3    2.03   10.88
  -3  10  -3   -3.58    6.46
   3 -10   3   -8.07   11.19
   4   8  -4  593.73   23.64
  -4  -8   4  601.32   24.90
   4   8  -4  617.70   24.18
  -4   8   5   19.90   11.92
   4  -8  -5   19.44   11.46
  -1   9  -9   20.27    6.82
   1  -9   9   27.33   10.23
  -1   9  -9   14.06   11.83
   4   8  -5   16.37   12.16
  -4  -8   5   25.80   11.72
   4   8  -5   29.93    6.71
   7   1   0   52.34   11.26
   7   1   0   49.23    8.54
  -7  -1   0   52.15   12.62
   0   4 -13  843.99   32.90
   0   4 -13  887.39   31.59
   0  -4  13  838.51   32.74
   3 -10   1    9.76    8.27
  -3  10  -1    5.08   11.17
  -3  -8  -1   72.12   12.07
   3   8   1   65.69   10.37
  -3  -8  -1   52.65    9.72
  -3   9  -7  329.41   22.95
   3  -9   7  220.73   16.11
   6  -7   2  187.78   13.25
  -6   7  -2  199.93   12.96
   6  -7   2  179.94   12.77
   6   3   2  205.67   12.56
  -6  -3  -2  171.73   11.76
   6   3   2  227.60   14.36
   6  -6   4  326.65   23.87
  -6   6  -4  344.97   24.44
  -7   3   6  114.43   10.21
  -7   3   6  129.14   13.42
   7  -3  -6  122.77   13.88
   2   7   5   -1.20   12.30
  -2  -7  -5    1.16   10.61
   0  10   0  213.63   14.19
   0 -10   0  204.29   13.12
   6   5  -3  339.30   23.37
   6   5  -3  309.27   22.95
  -6  -5   3  289.92   14.84
  -2   5  10  124.63   12.71
   2  -5 -10  109.70   10.61
   2  -9  -4  240.20   16.78
  -2   9   4  260.81   16.50
  -7   2  -2  937.60   39.63
   7  -2   2 1054.66   37.47
   1  10  -2  302.87   21.71
  -1 -10   2  307.11   23.41
   0   7   7   25.13   12.37
   0  -7  -7   27.39   13.80
   6  -4  -8   65.22   10.51
  -6   4   8   84.72   11.91
  -6   4   8   88.42   10.39
  -5  -6   0  294.42   22.29
   5   6   0  279.83   14.55
   5   6   0  264.25   14.86
  -5   7  -6  172.11   13.54
   5  -7   6  164.12   12.81
   1   0 -13  462.46   28.85
   1   0 -13  528.64   34.54
  -1   0  13  409.63   26.73
   7   1  -7    9.86    7.55
  -7  -1   7   13.02   10.38
   7  -5  -1  264.54   15.25
  -7   5   1  257.28   16.92
   7  -5  -1  236.97   15.11
   4   7   1  186.25   12.48
  -4  -7  -1  180.98   13.16
   4   7   1  182.67   12.01
   6  -5   5    4.87    9.31
  -6   5  -5   20.66   12.35
  -7   5   2  305.17   21.44
   7  -5  -2  280.90   14.25
   7  -5  -2  316.74   23.00
   4  -8   7   89.67    9.62
  -4   8  -7   86.85   11.40
  -7   3  -2  178.50   15.80
   7  -3   2  182.18   15.34
   5   5 -10  143.31   11.77
  -5  -5  10  135.48   15.91
   1   5 -13  290.99   14.01
  -1  -5  13  233.20   15.18
   1   5 -13  250.39   15.82
  -6  -5   6   10.45   11.98
   6   5  -6    1.32   11.99
   4  -9   5   88.39   10.42
  -4   9  -5   82.19   10.22
  -4   9  -5   73.99   10.03
   7   2  -6   71.34   11.27
  -7  -2   6   49.49   14.25
  -4  -8   3  572.46   22.49
   4   8  -3  563.66   21.99
   4   8  -3  576.16   21.56
   5  -6   7   47.90   10.07
  -5   6  -7   55.50   10.58
   2  -6  -9  662.59   26.67
  -2   6   9  676.32   25.25
   3   9  -4   73.16   11.52
   3   9  -4   84.18    9.19
  -3  -9   4   73.39    9.76
   2 -10  -1   31.13   11.81
  -2  10   1   51.32   10.06
  -1  10   1  872.51   30.09
   1 -10  -1  811.12   33.86
   4   8  -6  466.73   19.40
  -4  -8   6  448.32   16.97
   5   3   5   19.89   12.59
  -5  -3  -5   19.27    8.19
  -5  -3  -5   23.44   10.05
  -1   6 -12  456.60   16.43
   1  -6  12  496.58   21.97
  -1   6 -12  423.14   16.32
   2 -10   6  947.90   37.02
  -2  10  -6  831.68   29.26
  -2  10  -6  944.88   34.19
   7  -4  -5    2.46   11.32
  -7   4   5    0.40    9.62
  -7   4   5   -5.85    9.68
   0   1 -13  734.99   26.55
   0  -1  13  761.17   29.50
   0   1 -13  826.96   28.12
  -3  -9   5  238.79   13.58
   3   9  -5  265.84   15.83
   3   9  -5  249.55   12.90
   1  -8  -6   51.50   10.49
  -1   8   6   57.72   12.76
   4  -7  -7  177.18   12.05
  -4   7   7  153.12   11.00
   1  -9  -4   29.31    9.84
  -1   9   4   27.45    9.20
   1  10  -6  340.61   15.26
   1  10  -6  325.00   16.80
  -1 -10   6  335.11   16.26
   0  10  -7   70.14    8.33
   0  10  -7   75.40   10.34
   0 -10   7   60.71   11.32
  -4  -3  -7  418.14   20.19
  -4  -3  -7  435.45   17.78
   4   3   7  430.75   17.46
   7  -2  -7  391.93   16.48
  -7   2   7  376.55   15.76
   7  -2  -7  411.42   17.17
   4   4   6   99.22   14.98
  -4  -4  -6  110.44   12.53
  -4  -4  -6  103.15    9.54
  -6  -2  10   73.04   13.84
   6   2 -10   79.68   12.10
  -6   7   3  435.07   16.57
  -6   7   3  444.75   16.95
   6  -7  -3  424.51   18.50
  -6   5   7  111.78   10.57
   6  -5  -7  108.75   10.10
  -6   5   7  120.70   12.93
  -6   1  10  295.06   16.70
   6  -1 -10  272.73   15.07
  -4   0  -9 1088.85   38.17
   4   0   9 1183.46   37.00
  -3  10  -4  144.34   11.14
  -3  10  -4  146.89   11.51
   3 -10   4  153.50   14.15
  -5   3  -8   25.28   10.04
   5  -3   8   48.93   17.45
   3  -3  11   10.53   11.41
  -3   3 -11   16.57   13.05
   7  -5   0  495.95   21.14
   7  -5   0  406.38   18.12
  -7   5   0  510.86   21.55
  -2   4  11  144.27   12.93
   2  -4 -11  118.94   10.58
  -2   4  11  100.49    9.86
   2  -3  12  662.31   27.64
  -2   3 -12  721.65   25.50
   3  -5 -10  121.61   11.01
  -3   5  10  132.63   13.32
  -3   0  13  261.07   14.41
  -3   0  13  217.71   14.55
   3   0 -13  234.08   14.99
  -3   8   6  254.00   16.64
   3  -8  -6  254.38   14.65
  -6   3   9 3483.22   57.52
  -6   3   9 3123.36   91.20
   6  -3  -9 3419.45   55.93
  -3  10   0   72.91   10.34
   3 -10   0   85.39   12.13
   7  -1   2  332.62   17.08
  -7   1  -2  276.31   17.58
  -1  10  -7  299.39   13.44
  -1  10  -7  300.59   15.17
  -1  10  -7  285.41   14.58
   5   2   6  222.62   16.77
  -5  -2  -6  193.91   15.55
  -5   2  11   11.23    9.01
  -5   2  11    5.14    7.67
   5  -2 -11   15.02   10.31
  -5  -4  11  261.55   14.25
   5   4 -11  292.52   15.20
  -6   0  -5  -13.59   11.24
   6   0   5   -4.54    8.74
   7  -5  -3   87.47   10.05
  -7   5   3   90.76   12.00
  -7   5   3   99.18   12.90
   2   5 -13  562.95   21.42
  -2  -5  13  497.52   22.49
   3   9  -3  167.99   11.68
  -3  -9   3  144.40   10.92
   3   9  -3  175.47   12.33
   4  -6   9  199.64   12.68
  -4   6  -9  244.37   15.37
  -3  -4  13    8.10    9.18
   3   4 -13   19.04    7.99
  -2  -1 -11   25.16    9.45
   2   1  11   25.44   12.77
  -2  -1 -11   21.50    8.73
   6   5  -2   27.56    9.24
   6   5  -2   25.41   10.68
  -6  -5   2   15.71    7.61
   7   2  -1  260.47   14.47
  -7  -2   1  239.63   16.34
   7   2  -1  271.08   14.05
  -3   4 -11   99.50   11.25
   3  -4  11  150.93   12.40
  -1   5  10   76.54   14.01
   1  -5 -10   69.86   11.97
   5  -4   8    4.29   13.71
  -5   4  -8    0.53    8.73
  -5   2  -8   90.09   14.46
   5  -2   8   68.76   11.18
   3  -6  -9  116.39   10.62
  -3   6   9  109.21    9.77
  -2   4 -12  145.59   11.28
   2  -4  12  118.40   11.92
  -3  -9   6  194.83   14.04
   3   9  -6  175.52   13.17
   3   9  -6  190.26   11.67
   0  -8  11   48.86    8.98
   0   8 -11   53.00   12.60
   0   8 -11   54.90    8.01
  -3  -7  11  154.81   13.02
   3   7 -11  155.28   14.24
  -1  -7  12  299.68   16.37
   1   7 -12  357.17   15.99
   1   8 -11  248.07   15.26
  -1  -8  11  202.56   11.85
  -1  -8  11  239.97   16.62
   2  -2  12  884.66   30.28
  -2   2 -12  984.83   31.24
   5   4   4   35.39   11.89
  -5  -4  -4   30.02    9.67
  -5  -4  -4   22.10   13.42
   5  -7  -6   93.48   11.29
  -5   7   6   94.42   10.38
  -3   2 -11   99.34   13.24
   3  -2  11  109.30   14.80
  -3   9   4  123.42   13.11
   3  -9  -4  163.30   16.72
   3   6 -12   53.22   12.67
  -3  -6  12   40.66   13.21
  -5  -7   5  460.64   21.54
   5   7  -5  458.14   21.12
   7  -4   2   50.66   11.25
  -7   4  -2   48.74   10.19
  -1 -10   1  143.07   11.13
   1  10  -1  149.31   13.72
  -2   8 -10  203.72   11.32
  -2   8 -10  210.42   15.28
   2  -8  10  216.98   16.37
  -3   4  11  242.31   15.47
   3  -4 -11  231.62   16.24
  -3   4  11  215.16   12.94
  -5  -7   4   77.75   10.16
   5   7  -4   91.75   12.47
   5   7  -4   80.73    9.74
  -1   6   9  196.81   15.20
   1  -6  -9  216.58   16.37
  -3  -1 -10  129.06   10.52
  -3  -1 -10  151.13   13.58
   3   1  10  160.61   14.22
   0   5 -13   17.13   12.40
   0   5 -13    6.78    8.52
   0  -5  13    4.64    7.78
   4   8  -2    3.24    9.16
   4   8  -2    7.79    8.41
  -4  -8   2   12.02    8.37
   4   6 -11  738.24   26.69
  -4  -6  11  731.47   28.17
  -6   7  -3  727.69   25.38
   6  -7   3  679.77   24.15
  -6  -5   7  419.14   17.13
   6   5  -7  436.89   17.87
   5   6  -9   53.86    9.56
  -5  -6   9   79.91   11.56
  -4   9   3    0.00    8.54
   4  -9  -3    3.65   10.07
  -4  -2  -8  138.33   14.47
   4   2   8  140.66   14.02
  -4  -2  -8  119.38   10.66
   4   8  -7    7.85    9.14
  -4  -8   7    5.56    8.35
  -2  -4  -9   28.75    8.84
  -2  -4  -9   23.31    9.89
   2   4   9   20.28    9.38
   0   7 -12   62.06   11.50
   0   7 -12   60.32    9.44
   0  -7  12   58.47    9.86
   2   5   8   -7.76   11.14
  -2  -5  -8   -4.05   10.15
  -2  -5  -8   -4.08    7.45
  -4  -5  -5   17.15    9.43
   4   5   5   23.42   12.85
  -4  -5  -5   13.59    6.65
  -2  -9  -1   99.92   13.98
   2   9   1  100.54   10.68
   5  -8  -4   -2.49    7.09
  -5   8   4   -4.76    8.34
   1  -4 -11    3.66    9.79
  -1   4  11    4.38    6.99
  -1   4  11   10.91    7.71
   5  -8   5  223.77   12.83
  -5   8  -5  243.04   13.47
  -7   5  -1  102.67   12.80
   7  -5   1  117.31   14.03
  -3   8  -9  261.91   15.29
   3  -8   9  243.06   15.55
   6  -3   6   21.94   14.53
  -6   3  -6   -5.84    9.53
   6   4   1 2395.60   66.65
  -6  -4  -1 2324.28   64.46
   6   4   1 2266.76   61.76
  -1  -5  -9   18.16    7.49
  -1  -5  -9   26.83   12.33
   1   5   9   28.74   12.08
  -5  -1  12    8.61   10.86
   5   1 -12   16.92   10.74
   0  -2 -12  107.65   11.06
   0  -2 -12  123.52   11.23
   0   2  12  124.68   12.49
   2  -7  -8   -4.60   12.68
  -2   7   8   -5.23    8.68
   7   2  -7    7.48    8.41
  -7  -2   7    0.02    9.39
  -7   0   8   50.92   13.19
   7   0  -8   37.20   10.05
   6   4  -9   -1.59   10.72
  -6  -4   9  -13.36   11.45
   5   7  -6  212.55   13.43
  -5  -7   6  192.40   12.07
  -3  -9   2  633.40   25.78
   3   9  -2  706.77   27.20
   3   9  -2  695.91   23.88
   5   7  -3  122.33   12.79
  -5  -7   3  119.76   12.36
   5   7  -3  128.65   10.30
  -3  10  -5  971.44   31.50
   3 -10   5  872.93   59.13
  -3  10  -5  979.76   31.70
  -2   1  13   85.95   11.28
  -2   1  13   93.74   11.44
   2  -1 -13   77.24   11.11
  -4   2  12  142.49   12.98
   4  -2 -12  131.66   13.05
  -4   2  12  139.49   11.26
   1  10  -7    1.03    7.79
   1  10  -7   -5.71   11.02
  -1 -10   7    1.05   10.10
  -7  -1  -1  422.96   17.13
   7   1   1  442.35   18.16
   7   1   1  365.04   20.76
   7  -5  -4  461.33   22.18
  -7   5   4  443.40   17.34
  -7   5   4  480.57   19.41
   7   3  -4   44.83    9.36
  -7  -3   4   37.86   11.41
   7   3  -4   43.44    8.93
  -5  -2  12  220.63   13.86
   5   2 -12  218.67   14.48
  -2   7 -11  172.94   12.20
  -2   7 -11  155.87   11.07
   2  -7  11  212.03   15.63
  -6   2  -6  327.25   16.41
   6  -2   6  394.26   20.43
  -6   6   6  240.77   13.60
   6  -6  -6  197.81   11.74
  -6   6   6  234.88   15.40
   3 -10  -1  638.59   27.20
  -3  10   1  675.90   25.74
   0  10   1   58.76   14.07
   0 -10  -1   40.92   11.56
  -1  -4 -10  493.46   24.82
   1   4  10  552.74   23.09
  -1  -4 -10  536.37   22.48
  -2  -9   9  200.74   13.60
   2   9  -9  212.62   15.74
   3  -7  10   97.83   12.05
  -3   7 -10   83.58   13.66
  -5  -1  -7   21.89   11.64
   5   1   7   38.96   13.23
   7  -1  -8    5.42    7.59
  -7   1   8    0.78   10.53
   4   5 -12 1087.56   34.60
  -4  -5  12 1180.84   37.28
   1   1  12   31.23    8.49
  -1  -1 -12   23.86    8.20
  -1  -1 -12   38.32   12.34
   3  -5  11  -11.04   12.71
  -3   5 -11   -5.16    8.30
   5  -5  -9   68.46    9.32
  -5   5   9   63.56    8.94
  -5   5   9   65.62   12.35
  -7  -3   5  583.81   24.48
   7   3  -5  597.40   22.59
   6   3 -10   26.04   10.41
  -6  -3  10   11.76   11.40
   7   0   2   90.04   13.85
  -7   0  -2  100.87   12.08
   3   9  -7   17.93    7.71
  -3  -9   7   21.14   11.76
   3   9  -7   34.16   12.33
  -6   7   4  267.26   12.85
  -6   7   4  279.94   16.05
   6  -7  -4  283.89   16.16
  -6   4  -6  382.81   16.71
   6  -4   6  326.40   17.29
   4   2 -13  640.59   25.29
  -4  -2  13  700.71   28.07
  -5   9  -1  352.41   15.01
  -5   9  -1  370.85   16.60
   5  -9   1  275.77   19.64
  -1  -8  -5  183.58   15.28
   1   8   5  176.96   12.64
  -7  -3   3  243.52   16.43
   7   3  -3  267.76   14.01
   7   3  -3  265.03   17.32
  -2   5 -12   16.68   12.01
   2  -5  12   27.40   13.46
  -5   5  -8   -0.69   12.20
   5  -5   8  -10.34   12.10
  -6   2  10  714.91   26.71
  -6   2  10  664.10   36.51
   6  -2 -10  719.00   26.06
  -5   1  -8  238.09   16.03
   5  -1   8  247.47   16.65
   7  -3  -7   -4.43   10.69
  -7   3   7    4.28    7.72
  -7   3   7   -3.91    8.59
   5   0 -12    5.49   10.69
  -5   0  12    8.08    8.74
   4  -3  10   -1.28   10.45
  -4   3 -10   -1.80    8.26
  -2   3  12  440.05   17.56
   2  -3 -12  374.51   15.23
  -2   3  12  408.10   17.04
  -7  -1   8   95.87   11.11
   7   1  -8  108.37   12.35
  -2  -7  12   45.60   12.65
   2   7 -12   51.13   11.37
   0   0 -13   11.12    8.55
   0   0 -13    6.48    8.59
   0   0  13  -11.61   11.42
   0  -9  10    6.31    7.71
   0   9 -10    7.15   11.06
   0   9 -10   12.45    7.15
  -1   3 -13  310.65   17.15
  -1   3 -13  317.20   14.36
   1  -3  13  335.09   17.96
  -2   9  -9  247.06   14.19
   2  -9   9  232.98   14.96
  -2   9  -9  238.13   14.44
  -1  -6  -8   80.62   14.18
   1   6   8   67.66    9.58
   4   1 -13   26.07   12.47
  -4  -1  13   37.13    9.22
  -3   7   8   16.43    9.95
   3  -7  -8   21.37   10.08
  -5   9   0  169.07   10.86
  -5   9   0  179.64   11.71
   5  -9   0  178.32   15.21
   7  -4  -6   49.09   11.66
  -7   4   6   43.23    8.36
  -7   4   6   58.93    9.28
   5  -4 -10  287.76   14.11
  -5   4  10  304.93   15.02
  -5   4  10  256.30   14.06
   2  -1  12  -14.44   10.40
  -2   1 -12    0.82    7.35
  -2   1 -12    0.79    9.53
   4   7 -10    6.10   12.29
  -4  -7  10   -5.51   11.37
  -6  -5   1    7.31    8.59
   6   5  -1    5.31   10.72
   6   5  -1   10.92    8.97
   3   7   4  221.42   15.02
  -3  -7  -4  207.03   14.60
  -3  -7  -4  156.47   13.13
  -2  10   2  495.62   20.84
   2 -10  -2  461.68   22.09
   3  -1  11   90.25   10.39
  -3   1 -11  102.16   12.89
  -2  -3 -10   86.11   10.47
  -2  -3 -10   90.68   10.68
   2   3  10   86.44   11.93
   4  -9   6  259.92   14.71
  -4   9  -6  291.55   13.39
  -2  -6  -7 1006.04   33.99
   2   6   7  894.54   28.84
  -2  10  -7  739.44   25.30
   2 -10   7  798.48   33.29
  -2  10  -7  675.24   23.28
   0   9   4   66.85    9.83
   0  -9  -4   69.51   10.24
  -5  -6  -1    4.63   10.31
   5   6   1    0.08    8.19
   5   6   1    2.13   11.58
   5  -9   2   11.29    9.74
  -5   9  -2   24.97   10.57
  -5   9  -2   12.23    6.75
   4  -4  10   10.23   11.68
  -4   4 -10   17.20   10.88
   7  -2   3  255.82   17.53
  -7   2  -3  217.03   15.33
  -6   6  -5   24.36   12.09
   6  -6   5   13.20   11.41
  -7   3  -3  466.41   21.70
   7  -3   3  512.09   24.00
  -1  -9  -3    5.54    9.04
   1   9   3    9.14   13.62
   0  10  -8  634.17   23.14
   0 -10   8  699.73   27.04
   0  10  -8  708.16   25.36
   1  -8  11    9.77    9.92
  -1   8 -11   13.35   11.60
  -1   8 -11   10.93    7.75
   1  -1 -13  227.14   12.13
  -1   1  13  218.41   14.50
   1  -1 -13  231.06   15.30
   7   2   0   43.83   10.34
  -7  -2   0   50.65   12.59
   7   2   0   29.95    8.91
   3   4   8  219.05   14.86
  -3  -4  -8  216.81   14.07
  -3  -4  -8  230.89   13.57
   1  -7  -8  177.33   15.51
  -1   7   8  173.13   14.44
   3   8 -10  634.19   25.46
  -3  -8  10  689.77   28.20
  -1  10   2   62.69   10.11
   1 -10  -2   58.05   12.46
  -3   1  13   21.24    8.16
   3  -1 -13   16.38   10.94
  -3   1  13    6.53    9.77
   3   8   2   52.61   11.49
  -3  -8  -2   39.79    7.72
  -3  -8  -2   50.17   11.45
  -6  -2  -4    4.44    9.82
   6   2   4    2.85   11.51
   2   8 -11  458.08   19.88
  -2  -8  11  481.87   23.04
  -1   2 -13    5.84   14.80
  -1   2 -13   -3.87    8.02
   1  -2  13   -2.99   12.86
   1  -4  13    9.99   11.86
  -1   4 -13    9.09    6.78
  -1   4 -13    7.40   10.87
  -5  -7   7  135.76   12.93
   5   7  -7  146.51   10.97
   0   8   6  122.30   11.94
   0  -8  -6  119.88   13.03
   1   6 -13   21.08   11.46
   1   6 -13   12.04    7.15
  -1  -6  13   -1.65    7.08
  -1  -9  10  175.06   14.42
  -1  -9  10  166.40   12.47
   1   9 -10  179.89   14.11
  -5  -5  -3  699.41   26.74
   5   5   3  630.83   24.49
  -5  -5  -3  674.91   28.47
   4  -2  10  511.04   22.64
  -4   2 -10  534.11   21.17
   5  -6  -8  348.27   15.31
  -5   6   8  332.60   15.25
  -5   6   8  323.84   18.24
   7   3  -6  333.03   16.58
  -7  -3   6  324.34   15.48
   4   8  -1  108.59   11.82
  -4  -8   1   97.44   10.27
   4   8  -1  116.80   12.01
   4   3 -13  548.34   23.16
  -4  -3  13  567.52   22.72
  -5  -7   2   -5.75   10.81
   5   7  -2   -6.27    8.25
   5   7  -2    1.70    9.99
  -4   5  10 1098.46   34.78
  -4   5  10 1004.34   35.18
   4  -5 -10 1016.19   34.18
  -3   3  12  745.40   27.42
  -3   3  12  718.34   26.78
   3  -3 -12  667.33   26.03
   2  10  -4    7.48    8.20
  -2 -10   4    5.28    8.55
   2  10  -4   -1.12    9.03
   3  -9   8   86.38    9.49
  -3   9  -8   92.48    9.90
   3  -9   8   79.67   10.97
   3   5 -13  109.07   12.04
  -3  -5  13  103.80   13.47
  -1 -10   0  108.54   13.00
   1  10   0   89.33   10.32
  -3  -5  -7  895.19   31.59
   3   5   7  845.31   30.31
  -5  -3  12  385.07   19.35
   5   3 -12  392.17   17.33
   7   3  -2  324.18   14.57
  -7  -3   2  314.90   17.09
   7   3  -2  327.15   17.78
  -4  -8   8  275.29   16.12
   4   8  -8  292.41   14.18
   6  -1   6  745.65   28.69
  -6   1  -6  716.54   27.89
   2  10  -5  110.34   13.07
  -2 -10   5  114.99   11.67
   2  10  -5   99.35    9.23
  -1  10  -8  131.06    9.87
  -1  10  -8  118.59   11.61
  -1  10  -8  114.85   12.94
  -6  -5   8   36.29   12.16
   6   5  -8   29.06   12.17
  -5   9   1  261.22   13.53
  -5   9   1  285.73   16.65
   5  -9  -1  276.90   14.99
   7  -5   2    6.50    9.68
  -7   5  -2   25.45   10.52
  -4  -7  -2  248.07   14.60
  -4  -7  -2  320.42   16.20
   4   7   2  348.31   18.39
  -6  -3  -3   18.06    8.16
   6   3   3   12.26   12.46
  -6  -3  -3   11.74    9.22
   7  -2  -8   -0.16    8.33
  -7   2   8    0.92    7.37
  -7   2   8    7.03    8.67
   4  -8  -6   35.89   13.59
  -4   8   6   38.31    9.38
  -3  -9   1    5.96    7.33
   3   9  -1    3.10   10.59
   3   9  -1   -3.10   11.93
   1  -3 -12  128.35   11.76
   1  -3 -12  134.52   10.81
  -1   3  12  138.45   13.68
  -4   6   9  854.09   30.64
   4  -6  -9  840.85   31.19
   3   3   9   43.62   11.10
  -3  -3  -9   48.84    8.98
  -3  -3  -9   56.00   12.17
   2  10  -3  135.06   12.03
   2  10  -3  130.99   13.26
  -2 -10   3  106.35   10.90
  -2  -8  -4  372.04   18.17
   2   8   4  401.67   19.43
  -1  -3 -11  133.45   10.33
  -1  -3 -11  157.59   13.80
   1   3  11  132.47   11.80
   4   0 -13    3.87   11.18
  -4   0  13    4.13    9.05
  -4   0  13    1.27    6.52
   6  -7   4  423.95   18.41
  -6   7  -4  460.73   21.17
  -6  -1  -5   16.72   14.30
   6   1   5    0.31   11.09
  -7   6   1   56.54   12.04
   7  -6  -1   46.74    9.33
  -7   1  -3   92.78   14.71
   7  -1   3  110.37   15.37
  -5   7  -7  614.34   23.16
   5  -7   7  605.64   22.26
   5  -9   3   51.76   10.11
  -5   9  -3   28.14   10.21
  -5   9  -3   36.55    9.54
   4   1   9  188.80   12.76
  -4  -1  -9  210.42   13.03
   1  -9  10   29.49   11.14
  -1   9 -10   33.05    9.07
  -1   9 -10   29.09   10.81
   2  -9  -5  242.72   16.02
  -2   9   5  227.37   12.83
   7  -4   3  399.98   19.25
  -7   4  -3  440.37   19.81
   4 -10   2  209.14   15.03
  -4  10  -2  254.69   13.04
  -4  10  -2  265.10   15.85
  -1   7 -12  211.64   12.17
   1  -7  12  198.32   13.98
  -1   7 -12  218.72   12.05
   7  -5  -5   -3.83    8.20
  -7   5   5   -5.45    8.85
  -7   5   5    6.26   10.71
  -6   8   0  198.19   12.79
  -6   8   0  198.25   11.74
   6  -8   0  191.98   14.12
   0  -5 -10  165.46   12.38
   0   5  10  178.81   14.18
   4  -4 -11   -9.32    9.95
  -4   4  11   -0.64    7.14
  -4   4  11   -0.37   11.06
  -4  -6  -4  181.64   13.35
   4   6   4  185.92   13.01
  -4  -6  -4  179.49   13.88
   2   6 -13  118.33   13.12
  -2  -6  13  117.06   13.76
   4 -10   1   12.51   11.75
  -4  10  -1    6.96    8.51
   6  -5   6  302.75   18.82
  -6   5  -6  296.14   17.63
   6   1 -11   86.83   11.63
  -6  -1  11   71.08   14.94
  -7   6   2  148.80   12.89
   7  -6  -2  158.79   12.44
  -7   6   2  160.65   11.13
   0  -6  13  274.59   15.77
   0   6 -13  297.07   14.55
   0   6 -13  267.79   13.72
  -3  10  -6  314.26   15.18
   3 -10   6  276.58   15.59
  -3  10  -6  299.15   13.83
  -4   8  -8   70.47   11.14
   4  -8   8   78.69   13.31
  -5   3  11    5.48    8.82
  -5   3  11    3.25    7.69
   5  -3 -11    5.37    7.29
   7   2  -8  756.17   27.27
  -7  -2   8  679.28   24.83
  -7   6   0  339.93   14.98
   7  -6   0  314.72   15.23
   7  -6   0  302.47   15.00
  -5  -5  11  310.12   17.66
   5   5 -11  336.72   15.32
  -4   5 -10   10.37   12.56
   4  -5  10   21.58   10.25
  -5   1  12   88.23    9.35
  -5   1  12  132.52   11.03
   5  -1 -12   97.03    9.97
  -2 -10   6   15.34    7.44
   2  10  -6   21.09    7.76
   2  10  -6   20.78   11.81
   6  -8   1  172.49   16.61
  -6   8  -1  187.27   12.88
  -6   8  -1  214.48   12.10
   4  -7   9   45.46   13.44
  -4   7  -9   46.22   10.71
   1  10  -8   -3.11   10.81
  -1 -10   8    4.98    8.91
   1  10  -8    2.48    7.85
   6   0 -11   16.91   10.49
  -6   0  11   13.09    9.04
   2   2 -14   90.49    9.71
  -2  -2  14   81.32   10.44
  -2  -2  14   68.80   10.28
  -3  -9   8  166.38   12.42
   3   9  -8  162.48   13.76
  -6   8   1   77.86   10.21
   6  -8  -1   66.27   10.39
  -6   8   1   63.17   11.45
  -6   4   9 1685.16   48.81
  -6   4   9 1600.88   53.76
   6  -4  -9 1529.52   45.87
  -3  10   2  245.19   15.71
   3 -10  -2  248.47   14.64
  -2  -3  14  117.00   13.98
   2   3 -14  131.68   12.21
  -2  -3  14  106.80   10.20
   0  -6  -9  124.50   13.72
   0   6   9  117.81   14.02
  -4   9   4  111.70   12.17
   4  -9  -4   82.34   15.65
  -6   5   8  155.34   11.68
   6  -5  -8  161.52   16.22
  -6   5   8  179.65   14.68
   4 -10   3   33.37   10.70
  -4  10  -3   39.56   10.53
  -4  10  -3   23.00    8.27
  -1  -3  14    3.26    8.03
   1   3 -14   -6.71   11.22
   1   3 -14    2.19    6.84
   1  -1  13   -9.93    8.87
  -1   1 -13    2.34   11.74
  -1   1 -13   -4.73    6.85
  -1   5 -13  260.40   12.98
  -1   5 -13  265.05   16.85
   1  -5  13  252.17   15.90
  -1  -7  -7  588.61   24.95
   1   7   7  568.88   24.68
   2  -8  -7   33.56    9.67
  -2   8   7   44.89   12.61
  -3   6 -11   25.57    9.17
   3  -6  11   26.70   12.17
   7   3  -7   44.43   10.71
  -7  -3   7   32.00   12.52
   4 -10   0  301.53   17.14
  -4  10   0  250.98   15.26
  -1  -2  14  911.22   35.78
   1   2 -14  883.10   29.01
   1   2 -14  992.17   30.63
  -1   9   5  451.45   17.17
   1  -9  -5  463.27   21.29
   5   6 -10  648.62   25.00
  -5  -6  10  595.47   23.94
   0  -4 -11  604.87   24.09
   0  -4 -11  603.32   23.66
   0   4  11  594.17   23.27
   5  -8  -5  219.39   15.50
  -5   8   5  207.04   14.43
   4  -1  10   83.88   13.56
  -4   1 -10   82.76   11.35
   5  -8   6 1128.18   35.39
  -5   8  -6 1216.65   38.30
  -2 -10   2  125.21   10.46
   2  10  -2  147.40   11.48
   2  10  -2  148.16   12.88
   6   2 -11   70.08   12.64
  -6  -2  11   57.94   12.91
  -2   6 -12   18.35   11.38
   2  -6  12   -3.05   11.14
   5  -9  -2   23.75   11.64
  -5   9   2    2.49   10.00
   5   7  -8  421.19   16.90
  -5  -7   8  426.28   17.37
  -5   6  -8  169.55   13.96
   5  -6   8  129.25   10.80
  -5   0  -8  156.72   15.09
   5   0   8  125.68   11.70
  -3  -6  -6  842.49   30.08
  -3  -6  -6  632.75   38.92
   3   6   6  800.53   28.89
  -2  -9  -2  185.89   14.62
   2   9   2  190.01   14.11
  -1  11  -3  114.34   12.53
   1 -11   3  142.82   15.59
  -7   6   3  451.82   16.13
  -7   6   3  451.57   17.83
  -6   7   5   14.47    7.46
   6  -7  -5   15.54   11.85
  -6   7   5    6.24   11.03
   3  -9  -5  133.03   13.39
  -3   9   5  148.90   11.80
   7   3  -1    3.79    8.60
  -7  -3   1   10.76    9.14
   7   3  -1   -2.07    9.75
  -4  -4  13   -4.74    9.07
   4   4 -13   -4.43    9.72
   6   5   0  466.62   20.82
   6   5   0  470.66   22.68
  -6  -5   0  375.84   20.00
   7   1   2   40.14    8.50
   7   1   2   22.63    8.77
  -7  -1  -2   32.87    9.73
   2   2  11   43.72   12.94
  -2  -2 -11   34.67    7.82
  -2  -2 -11   27.04   12.42
   7  -6   1  301.06   16.91
  -7   6  -1  342.64   17.41
   1 -11   4  125.66   13.84
   1 -11   4  105.47   11.14
  -1  11  -4  113.33   12.72
  -5  -7   1  118.07   13.49
   5   7  -1  115.48   11.34
   5   7  -1  122.59   11.93
  -6   8  -2    1.21    8.12
  -6   8  -2    4.40    9.38
   6  -8   2    4.09    7.83
   2   7   6  477.79   21.04
  -2  -7  -6  535.11   23.21
   6   4   2  481.27   24.42
   6   4   2  484.99   22.07
  -6  -4  -2  456.28   22.20
  -2   0 -12  156.84   12.47
  -2   0 -12  161.77   11.51
   2   0  12  170.01   16.10
   0 -10  -2   71.97   11.17
   0  10   2   72.99   10.18
  -2  -1  14  367.17   19.23
   2   1 -14  406.33   16.02
  -2  -1  14  427.28   23.13
  -7   0   9  245.21   17.75
   7   0  -9  243.05   16.36
  -5   7   7   72.97   13.28
   5  -7  -7   48.90   11.27
   6   4 -10    5.55    9.85
  -6  -4  10   -4.48   10.04
  -6   8   2  129.38   10.08
  -6   8   2  117.26   10.71
   6  -8  -2  126.86   13.50
  -3   0 -11   17.55   11.32
   3   0  11    1.72   10.67
   1   4 -14  142.82   11.53
  -1  -4  14  109.64   12.92
   1   4 -14  129.32   10.03
  -4   7   8   51.99    9.62
   4  -7  -8   61.84   10.20
  -6  -6   5  258.38   15.09
   6   6  -5  246.32   17.12
  -3   8   7   57.09   11.68
   3  -8  -7   73.63   13.93
  -6   3  10   41.40   11.18
   6  -3 -10   26.79   11.02
  -6   3  10   34.68    8.35
   6   6  -4   89.00   10.37
   6   6  -4   91.78   11.77
  -6  -6   4  107.69   13.44
  -2  -4  14   -3.11   12.82
   2   4 -14   13.63    7.15
   1 -11   2   58.54   14.15
  -1  11  -2   72.56   11.32
  -5   9  -4   16.54   10.58
   5  -9   4   19.22    7.99
  -5   9  -4   15.59    9.90
  -6   1  11   38.80   11.06
   6  -1 -11   40.26    9.53
   7   2   1   84.04   11.84
   7   2   1   72.27   10.58
  -7  -2  -1   83.49   10.05
  -7   4   7  194.62   14.78
   7  -4  -7  214.79   15.43
  -7   4   7  222.03   15.42
   2  10  -7  131.92   12.94
   2  10  -7  137.44   11.33
  -2 -10   7  143.08   12.50
   5   4 -12    1.76    9.18
  -5  -4  12    6.70   13.54
   2   9 -10    4.49    8.82
  -2  -9  10    2.13    9.81
   4   8   0    7.62    8.11
   4   8   0    1.47   11.43
  -4  -8   0   -1.52    7.81
  -2   2  13   56.40   10.21
  -2   2  13   40.42   12.82
   2  -2 -13   57.67   12.36
  -4  10  -4    7.46    6.16
  -4  10  -4    5.80   10.55
   4 -10   4    8.78    7.17
   7   1  -9   66.51   10.96
  -7  -1   9   72.53   12.78
  -5  -3  -6   50.34    8.67
   5   3   6   52.72   12.72
  -5  -3  -6   48.89   11.15
  -3  -2 -10   55.66   12.10
  -3  -2 -10   71.50    9.47
   3   2  10   56.60   14.71
  -6   0  -6  868.76   46.98
   6   0   6  809.18   43.32
   0   1  13    2.06    7.70
   0  -1 -13   -0.89    8.86
   0  -1 -13    8.25    8.77
   6  -6  -7    6.97    8.44
  -6   6   7   13.56   10.04
  -6   6   7    4.46    6.47
   1  -8  -7  342.24   18.85
  -1   8   7  295.12   18.75
   7  -1  -9   47.91   13.30
  -7   1   9   39.90   13.26
   7   0   3  462.86   29.45
  -7   0  -3  444.84   27.44
  -2  10   3  301.21   18.62
   2 -10  -3  279.12   17.77
  -2  11  -3   73.00   10.14
   2 -11   3   77.00   11.14
   3   2 -14  164.13   14.14
  -3  -2  14  168.81   15.44
  -7   3   8   58.45   10.11
   7  -3  -8   80.48   12.82
  -7   3   8   76.19    9.04
  -2  10  -8   16.76   10.23
  -2  10  -8    3.73    8.04
  -2  10  -8   14.34    8.39
   6   6  -6   31.59    9.79
  -6  -6   6   35.42   10.14
   1   1 -14   12.00   10.01
   1   1 -14   -4.63   11.94
  -1  -1  14    6.80    7.51
  -3  -7  12  349.25   19.25
   3   7 -12  358.05   17.47
   1 -11   5   40.16   10.74
   1 -11   5   48.78   10.93
  -1  11  -5   54.37    9.72
  -7   5  -3 1496.79   35.18
   7  -5   3 1446.06   72.15
  -4  -8   9  193.35   16.25
   4   8  -9  199.34   15.78
   4  -1 -13   60.60   11.51
  -4   1  13   80.59    9.92
  -4   1  13   51.04    8.68
  -4   3  12  108.94   10.36
  -4   3  12  148.00   11.79
   4  -3 -12  139.66   11.31
   0 -11   4   -1.32    6.83
   0 -11   4    6.17   11.52
   0  11  -4   12.07    7.46
   4  -9   7  296.97   17.46
  -4   9  -7  292.72   16.05
   0   7   8   70.74   13.42
   0  -7  -8   68.74   12.58
  -4  10   1  363.03   22.93
   4 -10  -1  425.49   26.91
  -1 -10  -1  483.62   28.44
   1  10   1  516.06   29.73
   6   5  -9   38.39    9.58
  -6  -5   9   29.17    9.24
  -2  11  -2    0.61    9.01
   2 -11   2    7.65   11.53
   3   9   0  210.93   15.35
  -3  -9   0  183.01   12.36
  -3  -9   0  220.29   15.15
   0  10  -9  526.79   28.62
   0  10  -9  464.26   27.86
   0 -10   9  549.19   31.70
   0 -11   3  153.00   14.45
   0  11  -3  179.71   12.91
  -5  -4  -5  374.84   23.61
  -5  -4  -5  353.55   19.08
   5   4   5  375.40   24.45
   3   3 -14   10.54   11.22
  -3  -3  14   -3.30   10.97
   6   6  -3    6.23   12.42
   6   6  -3    6.89    8.12
  -6  -6   3    7.79    8.83
  -4  -6  12  550.97   34.37
   4   6 -12  529.11   29.42
   2 -11   4   76.60   12.31
  -2  11  -4   93.93    9.09
  -2  11  -4   96.73   10.67
  -1  -8  12  143.58   11.39
   1   8 -12  192.33   13.94
  -1  -8  12  165.46   13.84
  -4  -4  -7  161.68   12.55
   4   4   7  178.52   14.33
  -4  -4  -7  171.17   12.49
   7  -3   4  534.83   31.56
  -7   3  -4  534.26   30.47
   1 -10  -3  442.27   26.18
  -1  10   3  422.67   25.75
   5   6   2  112.72   11.91
  -5  -6  -2  125.10   12.28
  -5  -6  -2  104.18   13.55
   3  -2 -13  353.69   17.30
  -3   2  13  361.89   15.17
  -3   2  13  327.50   17.93
  -5  -2  -7   90.18   11.87
   5   2   7   94.76   13.12
   0  11  -5   28.15    9.98
   0  11  -5   37.74   11.84
   0 -11   5   17.77    9.27
   5  -3   9   33.21   12.95
  -5   3  -9   38.72   13.25
  -3  -1  14    0.27    7.19
   3   1 -14   14.41   10.59
  -3  -1  14    0.83    9.51
   0   8 -12  175.40   13.92
   0   8 -12  198.07   14.05
   0  -8  12  189.94   14.16
  -4   6 -10    1.23    9.08
   4  -6  10   -2.80   11.67
  -7   6   4   74.96   11.57
   7  -6  -4   84.69   13.61
  -7   6   4   86.46   12.31
  -2 -10   1    1.07   13.04
   2  10  -1   -5.72    7.36
  -7   5   6   85.94   10.82
   7  -5  -6   90.54   12.94
  -7   5   6   74.97   12.42
  -7   2  -4  420.62   25.63
   7  -2   4  481.54   29.85
  -7  -4   4   66.58    9.18
   7   4  -4   89.53   10.04
   7   4  -4   94.00   13.16
   1   2  12  194.78   15.97
  -1  -2 -12  158.88   12.44
  -1  -2 -12  142.50   14.21
   1 -11   1  469.67   28.00
  -1  11  -1  443.11   27.14
  -7  -4   5  180.06   14.66
   7   4  -5  193.05   15.83
  -6  -3  11  194.51   13.64
   6   3 -11  180.11   12.59
   0   3 -14    6.57    9.31
   0   3 -14    9.15    8.49
   0  -3  14    3.51   11.67
   4   7 -11  776.34   42.99
  -4  -7  11  793.11   42.14
  -6   8  -3  125.66   12.44
   6  -8   3  117.42   14.46
   6  -6   6   38.36   10.83
  -6   6  -6   32.63   10.44
  -2   8 -11    2.36    6.76
  -2   8 -11   -8.06   10.28
   2  -8  11   -4.18    7.27
  -4  -3  -8  516.09   29.76
   4   3   8  545.59   30.85
  -4  -3  -8  570.04   34.54
   7  -6   2  287.39   17.07
  -7   6  -2  302.97   18.96
  -6   7  -5   39.93   12.83
   6  -7   5   19.39   13.67
  -3   8 -10  223.93   15.28
   3  -8  10  231.90   16.90
  -5   4  -9  222.41   16.21
   5  -4   9  255.86   17.82
   0   3  12   21.72   12.05
   0  -3 -12   26.03    7.69
   0  -3 -12   24.65   10.54
   6  -3   7   86.00   18.05
  -6   3  -7   78.81   14.34
  -2   5  11   76.38   11.43
   2  -5 -11   54.33   12.86
  -2   6  10  598.58   33.62
   2  -6 -10  577.61   32.53
   7   3  -8    0.74   12.33
  -7  -3   8   -2.57   14.33
   0  11  -2  278.91   17.31
   0 -11   2  296.87   18.59
  -2  11  -1   43.03   11.00
   2 -11   1   59.69   13.10
  -3  -6  13   10.09   13.60
   3   6 -13    9.62   10.61
   1  -2 -13   97.68   11.80
   1  -2 -13   80.40    9.03
  -1   2  13   77.70   11.19
  -5   2  12  131.31   12.15
  -5   2  12  146.67   13.71
   5  -2 -12  158.18   13.91
  -3  10  -7    0.04   12.50
   3 -10   7   -1.28    9.01
  -3  10  -7    1.82   10.54
  -1  10  -9    3.55    7.81
  -1  10  -9    8.42   10.15
  -1  10  -9   10.91    9.26
  -6   8   3    1.40    8.52
   6  -8  -3    6.12    9.87
  -6   8   3   -8.97    7.33
  -3  -9   9  113.69   12.65
   3   9  -9  103.36   11.67
  -5   9   3  498.25   29.00
   5  -9  -3  400.84   24.68
   3   8 -11  127.88   12.75
  -3  -8  11  122.94   16.64
   8  -1  -3   85.59   12.06
  -8   1   3   85.53   10.46
   8  -1  -3   59.42   10.66
   8  -2  -3   65.34   10.40
  -8   2   3   60.80    8.76
   8  -2  -3   77.83   12.63
   6   6  -7  570.16   32.10
  -6  -6   7  525.67   31.89
   1   0  13  521.92   31.38
  -1   0 -13  485.57   29.67
  -1   0 -13  516.44   29.49
   0   2 -14   30.53    9.78
   0  -2  14   32.47   14.19
   0   2 -14   20.82   12.96
  -1   6 -13   -4.52    7.85
   1  -6  13    0.37   14.69
  -1   6 -13   11.74   12.18
   3   8   3   -1.56    8.65
  -3  -8  -3   -3.49   11.43
  -1  -7  13   -2.75    8.14
   1   7 -13   -7.77    9.86
   1   7 -13   -2.23    9.13
   7   4  -3  329.94   16.20
   7   4  -3  413.29   24.81
  -7  -4   3  366.91   23.34
   7   2  -9   41.96   12.84
  -7  -2   9   45.16   12.05
  -2   0  14  439.18   30.14
  -2   0  14  448.65   28.32
   2   0 -14  461.65   26.90
  -4  -5  -6  242.37   16.40
   4   5   6  293.85   15.94
  -4  -5  -6  342.73   18.85
  -2   9 -10   29.90   12.05
   2  -9  10   42.95   11.10
  -2   9 -10   39.25    7.91
   1   5 -14   36.90    8.16
  -1  -5  14   36.78    9.35
   1   5 -14   43.23   13.53
   0   4 -14    0.82    7.70
   0  -4  14    2.52    8.46
   0   4 -14   -1.03   12.67
  -7   4  -4   29.94   10.10
   7  -4   4   28.76   12.73
   0   9 -11   15.46    8.60
   0  -9  11   12.19    8.33
   0   9 -11   11.76    9.71
  -5   2  -9  520.70   31.36
   5  -2   9  551.74   31.33
   3 -10  -3   94.70   13.22
  -3  10   3   59.35   14.61
   8  -1  -4  114.28   12.26
  -8   1   4   95.52   13.31
   8  -1  -4   88.14   10.35
   1  10  -9  735.69   38.47
   1  10  -9  758.10   39.51
  -1 -10   9  770.15   40.31
   1   9   4   59.25   10.99
  -1  -9  -4   62.26    9.57
   6  -4   7    9.33   13.15
  -6   4  -7   -2.46   13.01
   8  -2  -2  138.05   11.20
   8  -2  -2  132.55   11.06
  -8   2   2  165.85   14.43
   7   3   0  100.20   12.33
   7   3   0  120.61   13.02
  -7  -3   0  102.08   12.88
  -7  -4   6   18.47   12.31
   7   4  -6   14.40    9.97
  -2  11  -5  134.92   11.63
   2 -11   5  117.17   13.01
  -2  11  -5  109.02   14.19
   1 -11   6  783.86   42.36
  -1  11  -6  708.85   36.72
  -3   5  11  446.88   27.45
   3  -5 -11  401.31   24.59
   7  -2  -9   60.37   13.30
  -7   2   9   59.01    9.32
  -7   2   9   53.88    8.83
   3  -6 -10  362.55   15.58
  -3   6  10  402.57   26.93
   6  -2   7   52.10   12.77
  -6   2  -7   54.12   10.95
   5   7  -9   37.87   12.61
  -5  -7   9   28.71   10.80
  -8   1   2  159.53   15.21
   8  -1  -2  173.03   13.21
   8  -1  -2  175.80   12.38
  -8   2   4  463.68   27.88
   8  -2  -4  493.34   28.80
   8  -2  -4  478.02   28.72
  -4   0 -10    2.35   11.54
   4   0  10    1.78   10.87
   4 -10   5   16.28    9.20
  -4  10  -5   45.64   12.06
  -4  10  -5   31.80   11.15
   0   9   5   23.48   14.79
   0  -9  -5   40.05   14.40
   1   9 -11  528.17   29.60
  -1  -9  11  498.17   30.68
  -1  -9  11  458.06   27.00
   3  -9   9   83.04   13.81
  -3   9  -9  177.36   14.27
   3  -9   9  150.02   15.33
   3   4 -14    3.69   10.97
  -3  -4  14    1.04   13.78
   6   6  -2   81.04   12.25
  -6  -6   2   97.97   13.84
   6   6  -2   86.97   11.16
  -2  -5  14   -1.61   13.29
   2   5 -14    4.06    9.22
   0  11  -6   60.26    9.04
   0  11  -6   60.53   11.90
   0 -11   6   57.07   12.33
  -4  -7  -3  622.13   33.97
   4   7   3  567.36   32.81
   2  10  -8   10.22    7.19
   2  10  -8   -1.65    7.84
  -2 -10   8   -0.20   11.01
   5   7   0   61.24   11.17
  -5  -7   0   51.37   11.76
   5   7   0   72.88   14.26
   7  -1   4  172.61   16.87
  -7   1  -4  157.84   16.74
   5   5   4   83.91   14.25
  -5  -5  -4   91.93   11.32
  -5  -5  -4   86.87   13.45
  -6   2  11   63.93   11.50
   6  -2 -11   46.92   10.05
  -6   2  11   38.28    8.65
   3   7   5  517.73   30.19
  -3  -7  -5  492.20   28.83
   1   8   6   54.61   11.75
  -1  -8  -6   69.20   12.17
  -5   9  -5  326.09   17.47
   5  -9   5  340.97   16.89
   4   5 -13  255.34   14.40
  -4  -5  13  246.14   18.90
   0  -7  13  142.25   13.68
   0   7 -13  136.48   12.01
   0   7 -13  145.29   12.88
   3  -3  12  105.02   14.39
  -3   3 -12   89.84   12.52
  -5   5  10   61.47    8.95
  -5   5  10   80.81   12.49
   5  -5 -10   77.56   12.64
  -6  -2  -5  111.04   12.45
   6   2   5   93.72   11.16
   4 -10  -2  112.53   12.45
  -4  10   2  106.44   11.63
   8   0  -4   -6.56    8.27
  -8   0   4   -2.46    9.81
   8   0  -4   -0.90    8.69
   6   3   4  -11.93   11.96
  -6  -3  -4   -3.51    9.94
  -6  -3  -4    8.85    8.26
   5   1 -13  542.69   31.93
  -5  -1  13  527.28   31.39
  -8   0   3  177.88   14.66
   8   0  -3  178.43   14.82
   8   0  -3  235.18   16.87
  -2   4  12  149.12   14.38
   2  -4 -12  151.79   12.16
  -2   4  12  127.74   11.40
   2   8 -12  227.22   16.92
  -2  -8  12  221.26   16.05
   2  -7  -9  611.36   35.29
  -2   7   9  614.62   34.77
   8  -1  -5    0.35    6.34
   8  -1  -5   11.75    9.22
  -8   1   5   20.46   10.29
   6   5   1 1354.01   69.86
   6   5   1 1305.36   64.01
  -6  -5  -1 1167.31   60.36
   4  -9  -5  153.20   15.33
  -4   9   5  146.89   15.24
  -3   4 -12   -0.06   12.35
   3  -4  12    0.11   12.82
   8  -3  -3   10.75    8.43
   8  -3  -3   20.92    9.93
  -8   3   3   14.19   10.56
   8  -3  -2   96.88   10.31
   8  -3  -2  117.42   12.62
  -8   3   2  129.31   13.72
  -5   5  -9  119.44   12.05
   5  -5   9  135.84   14.37
   5   2 -13  262.84   15.93
  -5  -2  13  227.71   17.46
   4   9  -5   17.27   10.31
   4   9  -5   31.55    7.86
  -4  -9   5   12.15   11.88
   3  -7  11  194.80   15.13
  -3   7 -11  204.27   15.13
   1   0 -14   35.12   10.14
   1   0 -14   24.74    8.87
  -1   0  14   16.71   13.04
  -8   2   1  143.18   11.90
   8  -2  -1   93.48    8.91
   8  -2  -1  163.82   12.98
   3   0 -14  100.77   12.06
  -3   0  14  129.95   10.85
  -3   0  14   82.48   12.55
   4  -8  -7   20.09   13.75
  -4   8   7   20.70   12.20
   0  11  -1   -2.23    9.66
   0 -11   1    2.76   12.94
  -1   5  11   60.22   12.57
   1  -5 -11   30.06   11.88
  -1   6  10  468.07   26.75
   1  -6 -10  444.76   25.81
   2  -3  13    5.32    9.91
  -2   3 -13    0.28    8.86
  -4  -9   4  237.19   16.80
   4   9  -4  214.81   15.52
   4   9  -4  233.50   14.17
  -6   7   6   30.48    7.72
   6  -7  -6   32.50   12.91
  -6   7   6   27.95   14.90
   2   7 -13  317.22   15.85
  -2  -7  13  315.39   18.02
  -1  11   0  231.90   15.66
   1 -11   0  244.49   17.48
  -2  11   0   82.82   10.73
   2 -11   0  101.80   14.46
   2  -7  12   16.59   10.80
  -2   7 -12    5.92   12.12
  -4  -2  -9   53.60   10.96
   4   2   9   53.44   14.14
  -7  -4   2  652.18   37.29
   7   4  -2  637.85   34.51
   7   4  -2  674.67   36.93
   5  -6  -9  121.56   14.02
  -5   6   9  132.13   12.21
  -5   7  -8   44.30   12.11
   5  -7   8   49.70   11.03
  -5  -1  -8  362.55   19.71
   5   1   8  327.14   20.59
   2   5   9   71.22   11.22
  -2  -5  -9   47.42    9.99
  -2  -5  -9   71.76   11.20
   8  -2  -5   88.89   10.82
  -8   2   5   72.86   11.96
   8  -2  -5   86.83   13.71
   8  -1  -1   75.28   12.99
   8  -1  -1   58.30    9.42
  -8   1   1   54.87   10.53
  -2   4 -13   19.95    9.60
   2  -4  13   30.22   12.01
   3  -4 -12  389.89   24.89
  -3   4  12  334.05   17.08
  -3   4  12  384.51   23.82
   0   1 -14  103.91   11.96
   0  -1  14  121.00   14.05
   0   1 -14   77.99   16.32
   4   9  -6  269.43   18.44
  -4  -9   6  224.56   13.56
  -3  11  -2   47.20    9.42
   3 -11   2   50.15   10.18
   5  -8  -6   30.78   11.95
  -5   8   6   21.45   11.72
   5  -8   7  266.27   15.69
  -5   8  -7  287.01   18.42
   7   4  -7   47.95    9.47
  -7  -4   7   54.13   13.16
  -3   7   9   89.29   14.07
   3  -7  -9   57.92   14.22
   8   0  -5  354.39   17.35
   8   0  -5  359.50   15.41
  -8   0   5  300.10   18.39
   3 -11   3   56.81   11.71
  -3  11  -3   50.75   12.86
  -8   0   2   95.99   11.84
   8   0  -2  131.71   17.63
   8   0  -2   72.88   10.57
   5  -4 -11  358.29   15.46
  -5   4  11  377.11   22.77
  -5   4  11  353.51   16.64
  -1   8 -12    4.80    6.28
  -1   8 -12   11.23   10.91
   1  -8  12    6.48    7.78
  -5  -6  11 1000.93   50.77
   5   6 -11  991.91   50.59
   7  -6  -5  284.73   19.56
  -7   6   5  331.56   17.86
  -7   6   5  310.00   17.01
  -2   9   6  315.37   18.87
   2  -9  -6  301.10   20.97
   8  -3  -4    8.69   10.29
  -8   3   4    8.43    8.23
   8  -3  -4    7.30    9.16
  -7   7   1   43.99   10.42
   7  -7  -1   33.80   10.69
  -7   7   1   50.19    9.36
   3  -2  12  170.45   16.20
  -3   2 -12  173.50   14.60
   8  -3  -1  215.41   15.55
  -8   3   1  199.42   13.07
   8  -3  -1  146.98   11.81
  -6   5  -7   33.49   14.88
   6  -5   7   13.92   11.32
   0   5 -14   83.07   14.93
   0  -5  14   95.92   13.50
   0   5 -14   95.78   10.39
   2   1  12  378.93   25.32
  -2  -1 -12  364.12   24.29
  -2  -1 -12  389.08   23.14
  -1 -11   4    5.72    7.12
   1  11  -4   23.93   10.15
   1  11  -4   14.87    9.94
   4   8   1  223.84   13.68
  -4  -8  -1  247.62   15.38
  -4  -8  -1  195.15   14.54
   7   1   3  129.79   16.25
  -7  -1  -3   97.94   13.49
  -2  -8  -5   33.03   12.79
   2   8   5   23.77   14.29
  -1   9 -11   72.95    8.60
   1  -9  11   70.78   12.58
  -1   9 -11   60.51   11.70
  -6  -6   8  215.65   16.09
   6   6  -8  253.87   15.60
   0   8   7  140.04   13.15
   0  -8  -7  137.92   11.92
   6  -8   4  273.67   17.40
  -6   8  -4  299.11   16.41
  -4   8  -9   10.46    8.30
   4  -8   9   -2.82   12.04
   7   2   2  137.96   13.14
   7   2   2  103.66   10.35
  -7  -2  -2  151.23   15.23
   0 -10  -3   61.94   13.53
   0  10   3   78.34   11.18
   2   4  10  127.53   12.19
  -2  -4 -10  125.06   13.70
  -2  -4 -10  112.45   10.08
   2  10   0  308.57   16.40
  -2 -10   0  264.09   15.39
   5   0 -13   86.10   14.18
  -5   0  13   86.08   13.73
   5  -1   9    6.16   12.66
  -5   1  -9    7.15    9.83
   6  -1   7  293.41   17.27
  -6   1  -7  366.41   25.72
  -3  -1 -11   39.03    8.91
   3   1  11   54.30   13.59
  -5  -5  12  297.31   21.54
   5   5 -12  311.44   20.21
   7  -6   3  418.89   24.95
  -7   6  -3  431.96   27.09
   1  11  -5  337.79   18.57
  -1 -11   5  340.91   18.38
   1  11  -5  342.81   17.24
  -2  11  -6 1284.21   63.57
  -2  11  -6 1246.42   61.75
   2 -11   6 1079.35   69.00
   7  -5   4  246.71   18.32
  -7   5  -4  240.62   18.42
   2   9   3  236.02   14.83
  -2  -9  -3  252.24   17.56
   2  -2  13  798.95   41.73
  -2   2 -13  744.82   41.65
   1   5  10    5.37   10.00
  -1  -5 -10    6.17    7.30
  -1  -5 -10    0.29   10.30
   5   8  -5  942.56   49.23
  -5  -8   5 1002.91   50.51
   4   9  -3  142.41   11.97
  -4  -9   3  101.54   12.08
   4   9  -3  138.09   12.12
  -3  11  -1   87.41   13.08
   3 -11   1   59.12   14.75
  -4  -8  10  667.90   35.87
   4   8 -10  611.61   33.11
   3   9   1  502.85   29.56
  -3  -9  -1  491.24   29.37
   6   1   6   21.56    9.28
  -6  -1  -6   25.79    9.77
   4  -2 -13   64.67   13.16
  -4   2  13   49.31    9.99
  -4   2  13   49.52   13.28
  -6   8   4   75.44   10.36
   6  -8  -4   84.08   12.83
  -6   8   4   64.20    9.55
   1  11  -3   40.05    8.08
  -1 -11   3   24.20   10.27
  -5  -3  13    9.41   10.15
   5   3 -13   23.05   13.38
   6  -5  -9  162.00   13.22
  -6   5   9  148.46   11.44
  -6   5   9  148.44   12.46
  -4  -6  -5  200.09   15.09
  -4  -6  -5  301.05   17.43
   4   6   5  271.53   16.00
   7  -7  -2   -6.86   10.18
  -7   7   2    7.48   10.91
  -7   7   2    7.11    9.85
   7  -4  -8   15.77    8.72
  -7   4   8   13.07   10.14
  -7   4   8    1.94    9.38
  -6  -4  -3   14.81    9.33
   6   4   3    9.98    9.59
  -6  -4  -3   13.64    9.74
  -3   5 -12  174.29   12.83
   3  -5  12  227.63   20.90
   7   0 -10    4.40    9.11
  -7   0  10   11.03    8.04
   2   6   8  156.45   12.97
  -2  -6  -8  166.59   11.97
  -6  -5  10  192.51   14.78
   6   5 -10  238.50   15.20
   5   8  -4   54.50    8.35
  -5  -8   4   49.28   11.08
   5   8  -4   59.95   10.15
  -3  11  -4   64.09    8.95
  -3  11  -4   64.06   13.00
   3 -11   4   55.29   10.32
  -4  -2  14   27.09   11.94
   4   2 -14   24.22   11.72
  -1  11  -7  134.41   11.93
  -1  11  -7  150.13   11.77
  -1  11  -7  157.73   12.55
   0 -11   7  114.68   13.98
   0  11  -7   89.04   12.82
   0  11  -7   96.84   12.50
   1  10   2   54.08   10.20
  -1 -10  -2   60.94   10.74
  -6  -4  11   79.78   14.07
   6   4 -11   63.73   13.82
   6   1 -12   88.21   11.07
  -6  -1  12   60.45   12.59
   5   8  -6   26.27   10.68
  -5  -8   6   25.80   11.78
   1   6   9  150.69   13.35
  -1  -6  -9  158.34   14.45
   1  -4 -12  366.84   24.73
  -1   4  12  333.15   17.67
  -1   4  12  313.64   16.79
  -1   7   9   64.21   15.16
   1  -7  -9   60.01   10.85
  -7  -1  10   63.47   12.50
   7   1 -10   50.53   13.34
   6  -4 -10  285.93   16.36
  -6   4  10  223.49   18.85
  -6   4  10  284.16   14.88
   8  -1  -6  557.10   30.47
  -8   1   6  705.83   37.36
   8  -1  -6  626.33   34.40
  -6  -6   1   17.04   11.98
   6   6  -1    1.58   10.50
   6   6  -1   22.49   10.36
  -3   9   6   81.32   13.88
   3  -9  -6   69.49   12.35
  -4   3 -11   22.89   10.31
   4  -3  11   10.06   11.63
  -3 -10   5    1.95    8.74
   3  10  -5    5.60    7.64
   3  10  -5   11.43   10.34
  -8   2   0    4.94   13.31
   8  -2   0   13.00    9.82
   2 -10  -4  670.63   38.11
  -2  10   4  645.09   35.67
  -7  -3   9  254.55   17.57
   7   3  -9  291.69   18.21
  -4  -9   7   11.65    8.59
   4   9  -7   15.29   13.23
  -7   7  -1    5.66    8.76
   7  -7   1   10.07   11.72
   3  10  -4   40.72    9.57
  -3 -10   4   34.88   10.86
   3  10  -4   37.63   10.74
   4  -4  11   21.59   14.03
  -4   4 -11   19.96   13.49
  -2  10  -9  487.75   27.12
   2 -10   9  440.11   25.15
  -2  10  -9  505.95   29.06
   4   1 -14   52.76    9.45
  -4  -1  14   64.70   14.64
   5  -9  -4   48.56   13.63
  -5   9   4   29.74   12.91
   2  -5  13   24.73   11.67
  -2   5 -13   27.82   13.81
   7  -5  -7  115.25   14.86
  -7   5   7  107.61   13.88
  -7   5   7  113.27   13.40
   8   1  -4    5.78   11.65
   8   1  -4    4.93    6.60
  -8  -1   4   -5.91   12.85
   4  -5 -11  111.40   12.57
  -4   5  11   97.78   11.40
  -2  -9  11  216.20   17.19
   2   9 -11  202.94   13.70
  -1   9   6  246.55   18.41
   1  -9  -6  225.90   17.97
   4  -6 -10  461.09   29.19
  -4   6  10  436.82   28.47
   1  11  -6  204.38   15.30
  -1 -11   6  181.71   15.13
   1  11  -6  180.31   12.37
  -1  -4 -11   50.35   11.37
  -1  -4 -11   52.95   10.95
   1   4  11   52.41   13.01
   8   0  -6  107.01   11.34
  -8   0   6   85.28   13.91
  -6   0  12   21.78   10.69
   6   0 -12   33.31   10.32
  -4   7 -10  306.85   17.74
   4  -7  10  335.45   16.64
   3   5 -14   39.09   12.31
  -3  -5  14   68.39   11.99
  -8   4   2  241.23   15.73
   8  -4  -2  215.12   14.91
   8  -4  -2  272.31   14.85
  -7   3   9    2.72    8.64
   7  -3  -9  -10.06   11.14
  -7   3   9   -0.20    7.66
  -8   0   1  103.93   14.88
   8   0  -1   73.31    9.06
   8   0  -1  104.04   14.90
   4  -9   8  216.72   14.07
  -4   9  -8  187.04   12.50
   3   5   8  749.35   35.33
  -3  -5  -8  800.01   39.70
  -3  -5  -8  602.09   30.90
  -3  -4  -9   38.60   11.83
  -3  -4  -9   17.14    9.54
   3   4   9   32.38   13.36
  -4  -3  14   30.29   10.33
   4   3 -14   26.20    9.26
  -7   0  -4    8.68   14.66
   7   0   4    6.25   11.59
  -4  10  -6  415.52   25.22
   0 -10  10   79.84   11.11
   0  10 -10   75.66    9.04
   8  -3  -5  420.03   25.91
   8  -3  -5  415.16   24.41
  -8   3   5  395.46   23.71
   8  -3   0  191.11   15.65
  -8   3   0  206.00   17.91
  -6  -2  12   -7.83   11.50
   6   2 -12    5.23   12.30
   8   1  -3   93.78   10.87
   8   1  -3   82.44   10.12
  -8  -1   3   85.97   12.23
   1   6 -14  177.35   13.15
   1   6 -14  150.70   10.87
   0  -2 -13   94.00   11.39
   0  -2 -13  111.96   10.18
   0   2  13   94.75   14.73
  -7   1  10    1.27   10.21
   7  -1 -10    0.60    9.90
   3  10  -6  228.91   18.09
  -3 -10   6  203.12   17.33
   3  10  -6  228.73   14.48
  -5   7   8   13.98   12.09
   5  -7  -8   24.53   10.63
  -6   6   8  314.31   22.88
   6  -6  -8  317.08   24.35
  -6   6   8  261.96   19.59
  -2   1  14  141.92   11.65
  -2   1  14  146.28   14.83
   2  -1 -14  135.69   12.00
   8  -4  -3  227.76   17.72
  -8   4   3  241.60   20.27
   8  -4  -3  234.55   19.94
   7   3   1   -3.01   10.28
   7   3   1    3.29    9.57
  -7  -3  -1    5.50   11.55
   3   9 -10   16.84   11.58
  -3  -9  10   20.27   15.09
  -5  -8   3  132.65   14.60
   5   8  -3  155.84   15.43
   5   8  -3  146.76   12.81
   8  -2  -6  114.71   11.21
   8  -2  -6  154.84   11.52
  -8   2   6  120.31   10.28
   8   1  -5   65.75   10.93
   8   1  -5   85.68   12.45
  -8  -1   5   76.81   12.00
   7   4  -1   -6.70   10.50
   7   4  -1   10.43   10.94
  -7  -4   1    9.07   11.30
   8  -1   0  138.00   15.49
  -8   1   0  122.85   14.45
  -1 -11   2  201.20   19.30
   1  11  -2  251.93   18.57
   0  11   0  114.60   12.30
   0 -11   0  108.72   11.72
   3 -11   0  551.74   27.24
  -3  11   0  486.18   24.79
  -7   7   3  517.05   28.25
   7  -7  -3  503.87   31.23
  -7   7   3  565.28   27.99
   2  10  -9   22.93   12.40
  -2 -10   9   14.13    8.89
   8  -4  -1  184.36   15.85
  -8   4   1  182.57   14.08
   8  -4  -1  105.28    9.78
   3 -10   8  238.91   18.74
  -3  10  -8  209.75   16.18
   3 -10   8  182.59   17.53
   6  -7   6   51.32   10.73
  -6   7  -6   42.02   10.75
  -5   6  -9   18.37   13.05
   5  -6   9   32.02   14.56
  -5  10  -1   65.31    9.32
   5 -10   1   56.13   10.84
  -5  10  -1   58.53   10.58
   4  -2  11  169.71   15.33
  -4   2 -11  197.58   17.65
   3  10  -3  280.12   21.58
  -3 -10   3  278.92   20.73
   3  10  -3  285.15   23.53
  -1  10   4  447.75   25.86
   1 -10  -4  454.40   24.54
  -2   3  13   13.64    9.22
   2  -3 -13   22.27   10.42
  -2   3  13   15.04    7.88
   2 -11  -1  242.01   20.46
  -2  11   1  258.38   20.30
   5   8  -7  649.11   30.81
  -5  -8   7  620.79   32.33
  -7   3  -5    7.97   15.20
   7  -3   5   -3.88   16.39
   5   7 -10 1052.26   45.80
  -5  -7  10 1214.47   53.72
  -2   8   8    0.71   10.96
   2  -8  -8   -3.25   11.45
  -2  -3 -11   17.87    8.36
  -2  -3 -11    8.63   10.21
   2   3  11    4.38   14.08
   7   4  -8   10.53   11.17
  -7  -4   8   20.04   12.40
   4   9  -2   64.02   12.90
  -4  -9   2   74.48   12.78
   4   9  -2   65.27   11.38
   3  -1  12 1340.71   63.98
  -3   1 -12 1434.54   32.08
  -4  10   3   83.22   13.52
   4 -10  -3   85.93   11.34
  -1  -1 -13  226.13   18.18
  -1  -1 -13  215.57   17.29
   1   1  13  201.35   18.88
   1  -7  13  107.98   12.87
  -1   7 -13  127.02   12.17
  -1   7 -13  112.86   10.66
  -5  -6  -3  187.36   17.60
  -5  -6  -3  222.49   19.69
   5   6   3  228.81   19.08
  -5  10  -2    6.21   11.31
  -5  10  -2    1.26    7.63
   5 -10   2    8.13   11.09
   5  -3 -12   91.42   11.17
  -5   3  12   96.07   12.18
  -5   3  12  103.84   12.39
  -3  11  -5  410.55   21.39
   3 -11   5  426.15   25.58
  -3  11  -5  441.77   23.22
  -2  -6  14   39.32   12.73
   2   6 -14   43.76   11.67
  -1   3 -14  301.90   22.61
   1  -3  14  391.88   23.76
  -1   3 -14  377.53   20.50
  -1  11   1  324.33   24.63
   1 -11  -1  330.46   25.18
  -3  10   4  517.36   27.90
   3 -10  -4  559.49   28.20
   7   2 -10  151.71   12.35
  -7  -2  10  175.43   15.54
  -5   9  -6  126.80   11.86
   5  -9   6  131.35   11.51
   2  -1  13  469.07   24.60
  -2   1 -13  412.14   23.21
  -4   5 -11  282.32   22.72
   4  -5  11  413.65   27.17
  -1 -10  10  107.98   14.50
   1  10 -10  104.61   14.02
   5 -10   0  118.06   14.20
  -5  10   0  138.96   14.63
   3  -1 -14   79.63   11.93
  -3   1  14   81.06   12.26
  -3   1  14   99.25   13.00
  -8  -1   2    4.66    9.46
   8   1  -2   18.79   10.11
   8   1  -2    5.08    9.02
   5  -1 -13    5.88   12.31
  -5   1  13    9.94    9.95
   5   7   1   29.69   12.19
  -5  -7  -1   25.31   10.21
   5   7   1   36.36    8.53
  -7   2  -5    9.70   11.49
   7  -2   5    4.19   16.32
   3  -3 -13   14.43   11.25
  -3   3  13    2.90    8.29
  -3   3  13   12.18   12.29
  -6   9   0  299.32   22.94
  -6   9   0  298.68   21.97
   6  -9   0  217.50   17.81
  -8   4   4   70.16   11.22
   8  -4  -4   87.96   11.81
   8  -4  -4   80.99   10.84
  -4   4  12  475.35   25.22
   4  -4 -12  502.39   27.19
  -4   4  12  518.44   27.07
  -1   4 -14    0.89   10.29
   1  -4  14    0.42   11.67
  -1   4 -14   -1.18    7.43
   0   0  14  166.90   13.20
   0   0 -14  166.56   14.16
   0   0 -14  197.61   16.71
   7  -7   2   42.63   10.52
  -7   7  -2   45.18   10.22
   6  -9   1  205.56   19.21
  -6   9  -1  226.36   18.15
  -6   9  -1  233.37   18.57
   3  -8  -8    2.32   10.62
  -3   8   8    0.40   13.52
  -6   3  11  403.18   24.34
   6  -3 -11  431.31   23.68
  -6   3  11  430.20   24.49
  -1  10 -10   97.98   12.51
   1 -10  10   86.59   10.25
  -1  10 -10   89.25   13.11
   1   7   8   -0.34   10.15
  -1  -7  -8   10.82   15.09
   4  -7  -9   35.21    9.96
  -4   7   9   25.14    9.44
   7  -4   5  141.80   17.23
  -7   4  -5  149.00   17.55
   4   0 -14  140.29   11.13
  -4   0  14  115.22   13.07
  -3  -6  -7    7.50    7.34
   3   6   7   10.73   14.00
  -3  -6  -7    2.31   10.54
   3   3  10    7.40   14.05
  -3  -3 -10    8.20    8.97
  -3  -3 -10   20.35    9.34
  -4  -1 -10   47.62   10.22
   4   1  10   44.80   11.49
   6  -6   7  163.91   15.82
  -6   6  -7  146.53   12.62
  -3 -10   7  126.49   11.85
   3  10  -7  117.63   12.31
  -8  -1   6   28.32    9.94
   8   1  -6   22.68   11.34
   6   6  -9  329.69   25.27
  -6  -6   9  315.68   24.64
  -5  -4  13  110.47   12.68
   5   4 -13  106.77   11.69
   4   7 -12   85.13   11.47
  -4  -7  12   86.42   16.01
   2   7   7  443.92   26.15
  -2  -7  -7  449.55   24.37
  -2  11  -7  376.00   20.30
  -2  11  -7  405.27   24.47
   2 -11   7  406.56   25.01
  -1   1  14   32.14   12.04
   1  -1 -14   24.05    9.47
   1  -1 -14   26.29    7.62
  -4  -9   8  366.97   22.33
   4   9  -8  372.83   20.49
   0  -6  14  312.96   25.25
   0   6 -14  372.96   20.73
   0   6 -14  346.45   15.10
   1  11  -7   96.60   13.88
  -1 -11   7   96.71   13.39
   1  11  -7  105.20   11.38
   6  -1 -12  431.40   23.44
  -6   1  12  467.46   25.23
  -8   4   0  219.69   18.48
   8  -4   0  202.52   18.00
  -1   2 -14   23.42   11.84
  -1   2 -14   13.43    8.27
   1  -2  14   17.64   12.23
  -5  10  -3  330.62   24.13
   5 -10   3  257.50   20.58
  -5  10  -3  344.26   15.87
   3   7 -13    1.96    9.40
  -3  -7  13   13.50   14.31
  -3   6 -12  468.53   24.05
   3  -6  12  540.40   28.00
  -7   6   6   46.90   10.44
  -7   6   6   55.63    9.35
   7  -6  -6   71.50   11.37
  -6   0  -7  343.09   20.66
   6   0   7  337.34   26.62
   6  -9  -1   11.58   13.14
  -6   9   1   16.08    7.92
  -6   9   1   16.32   12.56
  -6  -3  12   14.12   10.59
   6   3 -12   18.25    9.79
  -4  -4  14  114.73   12.95
   4   4 -14  116.93   16.11
   8  -1  -7    2.50    9.27
  -8   1   7   -1.63    9.20
   0  -6 -10  542.35   27.90
   0   6  10  546.74   30.02
   0  -5 -11   46.49   13.59
   0   5  11   73.43   11.16
  -6   8  -5   11.49   11.34
   6  -8   5   -4.75    9.61
  -5   0  -9  174.72   14.26
   5   0   9  204.96   19.97
   5   8  -2  107.71   11.48
  -5  -8   2   78.35   10.53
   5   8  -2  115.53   13.16
   8  -2   1  151.75   13.25
  -8   2  -1  157.96   13.81
  -4  -6  13   30.58   10.13
   4   6 -13   36.90   10.09
  -6   9  -2  359.14   21.45
  -6   9  -2  359.48   21.67
   6  -9   2  289.48   22.88
   3   8 -12   14.53   11.27
  -3  -8  12    2.48   12.33
   6   5   2  670.56   33.99
  -6  -5  -2  799.08   41.58
   6   5   2  807.01   36.56
  -8   0   7  307.95   23.66
   8   0  -7  344.56   18.29
   0 -11   8    1.85   11.64
   0  11  -8    2.53   10.57
   0  11  -8   -2.35   11.41
  -5  -3  -7  157.57   14.78
   5   3   7  199.90   20.47
  -3 -10   2   -4.03    8.50
   3  10  -2   -3.01    8.82
   3  10  -2   -7.15   10.77
  -5  -4  -6   22.49    8.89
  -5  -4  -6   28.10   12.49
   5   4   6   17.55   10.11
   7  -2 -10  725.90   33.93
  -7   2  10  654.95   32.73
   8   0   0   34.31   10.67
  -8   0   0   25.16   12.11
   8   0   0   11.98    7.53
  -8   3   6   41.76   13.30
   8  -3  -6   27.28   10.79
   8  -3  -6   23.36    7.66
  -7   6  -4   10.00   12.67
   7  -6   4   -2.26   12.82
  -3  -8  -4  717.93   36.64
   3   8   4  676.65   31.93
   1  11  -1  312.14   23.98
  -1 -11   1  305.52   25.47
  -8   3  -1  183.43   13.98
   8  -3   1  169.66   15.97
   1  -3 -13   -0.53   10.34
  -1   3  13    0.15    9.82
  -5  10   1  300.07   24.31
   5 -10  -1  239.47   18.86
  -1  -3 -12   90.59   14.29
   1   3  12   97.73   12.72
  -1  -3 -12   85.17   13.37
  -2 -10  -1   24.13   10.97
   2  10   1   19.71   14.34
  -1   8   8   24.55   12.22
   1  -8  -8   27.19   15.95
   7   5  -5    6.67    9.48
  -7  -5   5    1.59   13.72
  -2   6 -13  399.97   23.09
  -1  11  -8  577.10   28.62
  -1  11  -8  551.80   28.31
  -1  11  -8  527.01   25.69
  -6   8   5  123.75   11.02
   6  -8  -5  109.63   14.43
  -7   7   4   38.49    8.18
   7  -7  -4   27.71   11.70
  -7   7   4   26.39   12.52
  -5  -8   8  171.05   14.50
   5   8  -8  129.08   12.58
   7   5  -4   37.73   10.30
  -7  -5   4   26.09   11.97
   3 -11  -1   -1.27   11.18
  -3  11   1    1.08   10.11
  -6  -6   0  486.20   25.84
   6   6   0  448.68   23.64
   6   6   0  432.45   25.14
   1   8 -13  147.69   12.53
  -1  -8  13  159.94   14.04
   6  -7  -7   36.96   12.04
  -6   7   7   36.39   10.47
  -1   5 -14    5.63   10.02
   1  -5  14   11.78   10.38
  -1   5 -14    1.53    8.13
   1   9   5  154.17   16.88
  -1  -9  -5  149.62   16.11
   4  -1  11   64.75   11.96
  -4   1 -11   75.30   11.86
  -7   1  -5  604.59   32.42
   7  -1   5  563.65   28.97
  -2  -3  15  835.19   42.54
   2   3 -15  938.45   41.88
  -4   9   6  102.30   14.48
   4  -9  -6  112.34   12.79
   8   1  -1   20.76   13.63
   8   1  -1    9.21    9.35
  -8  -1   1    8.96   13.78
   7   5  -6    2.53   12.27
  -7  -5   6   10.78    8.98
   2  -9  11   34.97   11.70
  -2   9 -11    6.32    8.75
  -2   9 -11   16.37   10.47
   8  -4  -5  411.48   22.97
   8  -4  -5  384.80   22.36
  -8   4   5  358.57   20.02
  -3   9 -10   -3.93    9.46
   3  -9  10    3.48   13.12
   2   2 -15  148.51   13.74
  -2  -2  15  126.97   12.53
  -2  -2  15  150.39   15.76
   6   7  -5   48.29   13.62
  -6  -7   5   30.20   10.07
   4   7   4    2.19    7.87
  -4  -7  -4    8.74    8.06
  -4  -7  -4   13.03    7.62
   8  -2  -7   28.66   12.23
   8  -2  -7   14.57    8.36
  -8   2   7   16.56    8.61
  -8   1  -1   62.97   14.05
   8  -1   1   87.68   13.39
   3  -8  11   39.42   10.35
  -3   8 -11   40.46   12.41
  -4  -8  -2    4.18    8.47
   4   8   2    6.29   13.22
  -4  -8  -2    6.82   13.12
   0   9 -12  181.55   12.44
   0  -9  12  187.16   17.58
   0   9 -12  203.33   18.98
  -6   3  -8  401.35   22.83
   6  -3   8  458.78   29.01
   8   2  -4  226.80   19.54
   8   2  -4  172.98   12.18
  -8  -2   4  190.94   16.44
  -1  -9  12   28.02   15.40
   1   9 -12   30.68   10.02
  -4  -9   1  176.67   13.84
   4   9  -1  200.08   16.43
   4   9  -1  182.34   17.19
  -3  11  -6   66.95    8.97
  -3  11  -6   63.50   10.98
   3 -11   6   28.50   10.54
   7   4   0  721.06   35.23
   7   4   0  646.73   32.87
  -7  -4   0  673.47   32.72
   0   8 -13   15.03   13.05
   0  -8  13    5.01    8.70
   0   8 -13    8.54    9.80
  -6   9   2   19.13    7.64
  -6   9   2   12.94   11.70
   6  -9  -2    8.32   11.43
   7  -5   5    7.62    9.77
  -7   5  -5    6.54   11.15
  -1  -3  15   10.28   11.35
   1   3 -15   22.50   10.30
   1   3 -15    4.54   13.21
  -8   5   2   35.31   13.50
   8  -5  -2   30.08   10.21
   8  -5  -2   37.20   11.73
  -8  -2   5  176.00   14.19
   8   2  -5  194.54   17.97
   6   7  -4  157.20   11.47
   6   7  -4  198.49   16.55
  -6  -7   4  158.96   14.14
   6   7  -6  122.59   13.54
  -6  -7   6  112.76   10.78
  -6   4  -8    9.00   14.70
   6  -4   8    8.88   11.45
   3   9   2   12.56   15.40
  -3  -9  -2    8.81    8.50
  -7  -2  -3   52.12   14.44
   7   2   3   65.69   11.70
   2  -8  12  592.90   28.86
  -2   8 -12  574.42   27.93
   0   7   9   25.81   12.23
   0  -7  -9   14.09   12.07
   0  -4 -12    3.44    9.96
   0   4  12   13.80   12.91
   0  -4 -12   14.44    9.96
   8   1  -7   75.27   13.87
  -8  -1   7   57.45   10.45
   7   5  -3   64.16   10.41
   7   5  -3   76.99   11.89
  -7  -5   3   79.91   12.38
   0   9   6   99.95   12.18
   0  -9  -6  116.40   13.11
   0  11   1   86.68   11.09
   0 -11  -1   91.13   10.88
   4   8 -11   15.70    9.65
  -4  -8  11    3.67   15.09
  -5  10  -4    4.17    8.09
  -5  10  -4   -0.39    8.18
   5 -10   4    4.06    8.92
   8  -5  -1  254.48   21.31
  -8   5   1  226.39   20.17
   8  -5  -1  194.75   16.84
  -4   6 -11  130.12   11.80
   4  -6  11  118.54   13.21
   5  -8  -7  415.48   22.42
  -5   8   7  360.54   21.31
  -3 -10   8    4.81   11.38
   3  10  -8    2.19   11.84
  -5   8  -8  123.52   12.49
   5  -8   8  117.96   12.08
   5   2   8   71.54   11.50
  -5  -2  -8   68.30   15.62
   8   2  -3    8.76    9.30
  -8  -2   3   -5.08   11.70
   8   2  -3    7.10    8.06
  -7  -3  10   -5.52    9.24
   7   3 -10    3.12   13.18
  -4  -4  -8  175.26   12.98
   4   4   8  163.67   14.89
  -4  -4  -8  151.93   12.85
  -4  11  -2  765.57   35.69
   4 -11   2  568.74   41.42
  -4  10  -7   79.49   11.15
   4 -10   7   88.78   12.07
   4 -10   7   54.50   10.63
  -6   9  -3  200.00   16.56
  -6   9  -3  201.40   16.10
   6  -9   3  129.65   16.60
   7  -7   3  188.08   17.76
  -7   7  -3  213.63   18.61
   5   5   5   65.05   13.03
  -5  -5  -5   71.11   12.51
  -5  -5  -5   74.39   11.03
  -8   4  -1   21.10   13.17
   8  -4   1   21.43   10.69
  -5   9   5  429.23   23.13
   5  -9  -5  418.94   24.45
   7   4  -9  189.83   16.84
  -7  -4   9  154.84   15.01
  -1   1 -14   10.11    8.65
  -1   1 -14   18.37   14.02
   1  -1  14    3.34   11.87
  -6  -3  -5   62.62   14.32
   6   3   5   48.34   10.41
  -1  -2  15   48.82   13.76
   1   2 -15   59.41   10.06
   1   2 -15   67.69    9.52
  -2  11   2   45.18   12.64
   2 -11  -2   42.65   12.11
   7   1   4  233.00   19.99
  -7  -1  -4  226.16   22.84
  -8   5   3  390.95   22.72
   8  -5  -3  427.57   23.14
   8  -5  -3  332.19   25.51
   6   5 -11    1.13    8.83
  -6  -5  11   -2.65    8.55
   2   4 -15   13.99   10.37
  -2  -4  15    1.62   10.59
   0  10   4  111.03   12.38
   0 -10  -4  114.87   14.88
  -5   3 -10   33.19   13.68
   5  -3  10   29.13   11.06
   3   6 -14   -8.38   11.00
  -3  -6  14    3.25   13.22
  -5  -6  12   15.23   10.75
   5   6 -12    8.11   10.28
  -5   4 -10    3.69   12.48
   5  -4  10    6.58   14.18
   4 -11   1    1.20    9.59
  -4  11  -1    1.69   11.51
  -6   2  -8    7.66   15.18
   6  -2   8   30.03   14.65
   2   2  12   10.07   10.16
  -2  -2 -12   10.72   11.03
  -2  -2 -12   10.60    7.15
  -1 -10  -3  200.91   19.38
   1  10   3  237.12   20.02
   1   4 -15  132.24   15.03
  -1  -4  15  109.22   11.48
   1   4 -15  127.56   10.96
  -4   3  13  235.83   18.46
   4  -3 -13  244.35   21.68
  -4   3  13  237.06   20.85
   4 -11   3   64.43   11.84
  -4  11  -3   80.51   10.54
  -4  11  -3   86.61   13.52
   3   0  12  224.41   21.20
  -3   0 -12  185.94   19.39
  -4  -5  -7  262.54   21.88
   4   5   7  291.80   23.64
  -4  -5  -7  301.14   22.56
  -1 -11   8  111.30   14.08
   1  11  -8  118.97   10.52
   1  11  -8  107.19   10.17
   2  11  -5  202.49   20.05
   2  11  -5  245.37   18.57
  -2 -11   5  190.44   18.46
  -7  -5   7   -3.17   12.89
   7   5  -7   -1.49   11.31
  -7   4   9   38.46   13.45
  -7   4   9   40.45   11.10
   7  -4  -9   61.60   11.24
   6   2   6   50.55   15.42
  -6  -2  -6   55.75   14.78
   2  11  -4  154.49   15.13
   2  11  -4  153.72   13.94
  -2 -11   4  107.72   11.24
  -4   1  14   62.23   10.64
  -4   1  14   72.61   10.62
   4  -1 -14   81.93   11.82
  -4   8   8   99.64   14.80
   4  -8  -8  100.55   14.92
  -5  10   2  118.82   14.97
   5 -10  -2  121.75   15.04
  -3  -7  -6  696.93   33.11
   3   7   6  585.92   30.07
  -8  -2   6   33.09   10.08
   8   2  -6   48.49   11.73
   3   2  11  318.05   23.01
  -3  -2 -11  324.55   24.74
  -3  -2 -11  336.64   23.80
   2   1 -15    9.36    8.75
  -2  -1  15   10.15   10.20
  -2  -1  15    7.49    9.93
  -2   0 -13    9.49    8.76
   2   0  13    6.23   13.80
  -2   0 -13    2.95    9.56
   7  -5  -8  348.02   21.97
  -7   5   8  260.81   22.49
  -7   5   8  330.21   24.25
   2  10 -10   48.66    9.39
  -2 -10  10   64.29   14.17
   2   8 -13  435.41   23.08
  -2  -8  13  411.11   26.17
  -4  -9   9   12.68   12.68
   4   9  -9    3.47   12.24
   7   3   2  159.50   13.59
  -7  -3  -2  160.12   13.46
   7   3   2  188.43   16.13
  -2  -9  -4   87.91   14.28
   2   9   4   72.29   16.24
   1 -11  -2  410.78   24.04
  -1  11   2  429.81   25.20
  -6  -7   3   16.25   11.66
   6   7  -3    2.59    8.98
   6   7  -3    5.03    8.33
   5  -7   9  468.43   26.16
  -5   7  -9  431.14   23.08
   3   2 -15   19.36    9.59
  -3  -2  15   25.23   11.47
   6   7  -7   -5.85    8.83
  -6  -7   7   -5.34   11.24
   6  -2 -12   10.72   11.64
  -6   2  12    5.77    8.80
   4 -10  -4  237.35   22.08
  -4  10   4  280.76   23.39
  -8   5   0  550.93   27.09
   8  -5   0  542.90   28.57
   3  10  -1  403.24   22.00
  -3 -10   1  393.58   24.30
  -5   2  13   17.11    8.41
  -5   2  13    9.46   11.40
   5  -2 -13   11.46   11.12
   5   8  -1   69.45   13.52
  -5  -8   1   71.28   11.29
   5   8  -1   64.34   14.70
   4   3   9  170.13   15.01
  -4  -3  -9   87.79   11.13
  -4  -3  -9  122.15   10.99
  -3  -3  15  -10.17   11.34
   3   3 -15    1.68   12.54
   1   7 -14  355.43   20.59
   1   8   7  125.23   13.55
  -1  -8  -7  130.84   11.66
  -7   0  11  184.46   15.83
   7   0 -11  182.62   15.74
  -6  -4  -4   -5.49    9.33
   6   4   4    4.15   14.16
  -6  -4  -4   -0.40    9.98
  -7  -1  11  230.20   22.33
   7   1 -11  240.00   21.29
   2 -10  -5  431.43   23.84
  -2  10   5  440.55   23.69
   2  11  -6   17.10   12.64
  -2 -11   6    9.10   10.89
   2  11  -6   10.77    9.28
  -3  -9  11   42.18   14.31
   3   9 -11   65.18   16.07
  -6   5  -8  203.24   20.47
   6  -5   8  223.12   19.83
  -2   2  14  166.41   14.95
   2  -2 -14  162.30   14.49
  -2   2  14  125.49   11.28
   8   2  -2   43.00   10.45
   8   2  -2   31.55   10.30
  -8  -2   2   37.52    9.72
   2 -10  10   16.59   10.67
  -2  10 -10    4.54    9.34
  -2  10 -10    3.00    8.86
  -6  -4  12   23.66   12.65
   6   4 -12   23.18    9.43
  -5   2 -10   14.87   13.18
   5  -2  10   13.75   13.43
  -2   9   7  255.00   21.36
   2  -9  -7  227.52   19.44
  -2   6  11   -2.67   12.79
   2  -6 -11   -5.50   10.31
  -1 -11   0   96.57   11.26
   1  11   0   88.16   14.52
   2  11  -3   49.15   13.43
   2  11  -3   50.71    8.60
  -4  -5  14  175.25   16.41
   4   5 -14  230.70   20.50
   5  -5 -11  120.43   13.18
  -5   5  11  103.28   10.82
  -5   5  11  119.13   13.97
   8  -5  -4   15.89    9.41
  -8   5   4   14.63   10.48
   8  -5  -4   19.19    9.39
  -4  11   0   11.25    9.49
   4 -11   0    9.51   10.26
   5   7 -11   30.74    9.41
  -5  -7  11   46.41   11.86
  -2  11  -8  292.38   21.19
  -2  11  -8  287.59   21.47
   8   0  -8  248.19   21.96
  -8   0   8  206.23   19.41
   4  -8  10   57.83   10.51
  -4   8 -10   49.55   10.99
  -5   6  10   33.10   11.23
   5  -6 -10   46.90    9.89
   6   6 -10   13.32    9.64
  -6  -6  10    6.40   13.49
  -7  -5   2   33.59   12.33
   7   5  -2   58.00   11.77
   7   5  -2   46.32    9.80
  -8   1   8  524.69   26.50
   8  -1  -8  474.74   27.77
   5  -9   7   -0.37    9.03
  -5   9  -7    9.04    8.74
  -8   0  -1   -4.29    9.72
   8   0   1    0.65    8.40
  -4  11  -4  535.22   26.30
  -4  11  -4  540.82   26.08
   5   8  -9  604.50   30.64
  -5  -8   9  481.03   25.10
   8  -3  -7   84.79   13.49
   8  -3  -7   76.38   10.35
  -8   3   7   72.82   12.99
  -5  -5  13  198.15   17.10
   5   5 -13  173.09   14.55
   5  -5  10  309.10   25.65
  -5   5 -10  205.71   17.10
   8  -3   2   32.86   10.41
  -8   3  -2   39.44   13.21
   3 -10   9  368.07   22.76
  -3  10  -9  327.33   24.07
   3 -10   9  295.24   24.38
  -3   6  11  459.07   26.48
   3  -6 -11  424.59   24.81
  -8   2  -2   -9.82   13.16
   8  -2   2   11.53   14.65
  -8  -1   0   77.37   13.04
   8   1   0   69.71    9.73
   8   1   0  105.07   10.28
  -1   9 -12    2.93   10.34
  -1   9 -12   -2.14    9.11
   1  -9  12  -11.49    9.88
   0 -10  11  192.88   17.62
   0  10 -11  199.60   15.97
   0  10 -11  185.12   16.40
  -7   7   5  281.85   21.04
   7  -7  -5  275.93   20.78
  -7   7   5  255.85   22.34
   4  -9   9  204.27   18.57
  -4   9  -9  195.15   18.17
   0  -1 -14  424.97   24.93
   0   1  14  382.41   24.02
   0  -1 -14  387.69   22.54
   8  -4  -6  129.40   13.52
  -8   4   6  132.70   13.06
   8  -4  -6  121.32   12.45
   6  -9  -3   17.08   12.35
  -6   9   3   32.51   12.00
  -3   2  14   34.69   11.01
  -3   2  14   13.10   13.41
   3  -2 -14   30.30    9.72
   2   8   6  513.24   26.26
  -2  -8  -6  543.15   27.47
   1   1 -15 1199.51   54.09
   1   1 -15 1270.70   54.79
  -1  -1  15 1186.59   51.59
  -7   8   0  245.52   18.88
   7  -8   0  142.27   18.03
  -7   8   0  220.86   18.73
  -2   5  12    2.46   14.07
   2  -5 -12    6.58    9.68
  -3  11   2  124.37   11.41
   3 -11  -2  157.87   14.52
  -6   5  10  435.52   23.28
  -6   5  10  372.07   25.01
   6  -5 -10  368.52   22.19
  -1   6 -14   82.25   13.88
   1  -6  14   79.74   11.10
  -1   6 -14   87.85   10.34
  -2  -9  12  805.61   39.73
   2   9 -12  828.06   37.43
  -3  -1  15  358.79   20.91
   3   1 -15  357.77   22.59
   7  -3 -10 1145.38   50.41
  -7   3  10  880.67   63.23
  -7   3  10 1172.30   52.06
   7  -8  -1   47.63   10.48
  -7   8   1   67.30   10.70
  -7   8   1   74.79   12.10
  -6   7  -7  181.84   14.23
   6  -7   7  194.21   18.29
   3  -7  12  106.51   14.74
  -3   7 -12  103.38   11.00
  -5  -7  -2   85.81   12.68
  -5  -7  -2   76.02   12.94
   5   7   2   85.13   11.00
   3  -9  -7  151.75   14.95
  -3   9   7  164.70   13.05
  -7   0  -5  233.32   21.13
   7   0   5  244.18   22.08
   0 -11   9  261.93   21.54
   0  11  -9  265.18   20.59
   0  11  -9  237.76   18.35
  -2  -7  14    4.57   14.02
   2   7 -14    0.74   11.28
   5   2 -14  645.58   30.13
  -5  -2  14  619.43   32.42
  -3   5  12   24.42   13.22
   3  -5 -12   13.15   12.69
  -3  10   5   31.51   10.42
   3 -10  -5   18.24   13.82
   0   7 -14   30.77    9.33
   0   7 -14   57.98   12.35
   0  -7  14   32.84   11.11
  -5  -1  14    2.09   10.00
   5   1 -14   -0.34   11.49
  -7   1  11   44.79   12.25
   7  -1 -11   45.51   13.06
   7  -6  -7  194.54   16.76
  -7   6   7  235.17   15.15
  -7   6   7  221.31   17.48
   2  -7 -10 1157.91   31.41
  -2   7  10 1256.05   32.93
   1   5 -15  320.57   16.69
  -1  -5  15  264.34   23.74
   1   5 -15  319.96   16.86
  -3  -4  15   93.34   12.69
   3   4 -15  129.40   13.39
   6  -9   4  292.40   22.50
  -6   9  -4  264.42   19.20
  -7  -2  11   -1.54   13.67
   7   2 -11    9.44   13.59
  -5  10  -5  225.16   18.24
  -5  10  -5  217.33   19.26
   1  10 -11  117.49   13.56
  -1 -10  11  123.21   12.45
  -1 -10  11  113.48   11.99
  -8  -2   7  231.45   16.14
   8   2  -7  213.39   16.81
   4   6   6  100.04   11.81
  -4  -6  -6  117.81   14.52
  -4  -6  -6   81.70   12.86
  -6   6   9   -4.85    7.51
   6  -6  -9   13.15   11.77
  -6   6   9   -0.28   11.35
   2   5 -15   85.04    9.95
  -2  -5  15   72.96   13.44
  -6   8  -6   71.55   13.84
   6  -8   6   95.64   14.50
   6   1   7  659.22   22.35
  -6  -1  -7  640.39   25.30
  -1  10   5    5.84   12.62
   1 -10  -5   18.71   11.58
   7  -8   1    5.57    8.03
  -7   8  -1    8.95   11.42
  -6   1  -8  107.31   16.06
   6  -1   8  117.59   15.93
   0   3 -15   34.10   14.21
   0  -3  15   26.18   11.92
   0   3 -15   37.81    8.61
   1   2  13  178.92   14.35
  -1  -2 -13  187.00   15.49
  -1  -2 -13  165.36   14.35
  -1   8 -13   65.56   11.03
   1  -8  13   80.88   12.34
  -1   8 -13   63.99    9.01
   8   1  -8  187.20   14.94
  -8  -1   8  226.46   16.18
  -4   0 -11  790.17   23.70
   4   0  11  683.31   23.32
  -3  11  -7  331.17   16.82
  -3  11  -7  320.13   16.89
   7   5  -8   64.87   14.95
  -7  -5   8   70.57   12.89
  -3   7  10   77.61   13.02
   3  -7 -10   79.50   11.40
  -2 -11   7    5.37    9.16
   2  11  -7   13.85    6.95
   2  11  -7   27.72   10.51
  -7   3  -6 1035.97   29.32
   7  -3   6 1038.34   33.39
   8  -5   1  367.42   17.03
  -8   5  -1  327.74   15.91
   0  -8  -8  626.85   24.48
   0   8   8  574.56   21.82
   6   7  -2  222.29   15.56
   6   7  -2  248.88   17.45
  -6  -7   2  207.68   17.11
   2  -7  13  124.98   13.54
  -2   7 -13  142.30   12.41
   6   7  -8  267.92   17.63
  -6  -7   8  261.50   17.66
  -4  -9   0   61.25   10.26
   4   9   0   93.85   11.99
  -4  -9   0   77.56   13.16
   0  -3 -13  130.07   11.43
   0   3  13  156.98   14.71
   0  -3 -13  154.16   12.25
  -6   4  11   98.05   10.67
   6  -4 -11  110.07   13.12
  -6   4  11  113.24   12.31
  -1  11  -9   12.87    9.19
  -1  11  -9    8.76   10.02
  -1  11  -9   12.69   10.32
  -7   8   2   -0.01   10.95
  -7   8   2    6.83    9.95
   7  -8  -2   -2.95    9.97
  -7   6  -5  395.55   21.50
   7  -6   5  364.76   18.64
   8  -4   2  275.85   17.58
  -8   4  -2  277.31   20.92
  -5   4  12   21.47    9.38
  -5   4  12    4.47    7.35
   5  -4 -12   -3.32   10.77
   3  10  -9  141.38   13.01
  -3 -10   9  146.62   16.45
   6   6   1  107.59   10.33
  -6  -6  -1   97.46   11.41
   6   6   1  103.53   13.83
  -5  -1  -9  155.89   13.12
   5   1   9  121.32   14.82
  -8   2   8  446.25   19.57
   8  -2  -8  508.40   21.43
   6   1 -13  325.30   17.66
  -6  -1  13  305.74   18.27
   8  -1   2  169.84   16.22
  -8   1  -2  152.71   12.62
   0   4 -15    4.03    9.41
   0   4 -15   10.92    9.34
   0  -4  15   14.55   11.66
  -5  -6  -4   87.67   11.78
   5   6   4  106.59   11.47
  -5  -6  -4  110.74   13.04
  -2 -11   2  332.38   15.38
   2  11  -2  332.65   15.98
  -2 -10  -2  152.73   14.61
   2  10   2  176.75   16.09
   1  -2 -14   -3.09   10.96
   1  -2 -14    3.72   10.08
  -1   2  14   -4.11    9.59
  -6   8   6   20.72   12.07
   6  -8  -6   36.74   12.09
  -5   7   9   14.93    9.33
   5  -7  -9   31.97   12.56
   1  -9  -7   38.31   14.38
  -1   9   7   32.47    9.78
  -1  12  -4  207.00   16.89
   1 -12   4  159.61   15.41
   7  -4   6  105.94   16.18
  -7   4  -6  133.69   15.01
   5   3 -14  211.62   14.82
  -5  -3  14  211.53   18.00
  -1  12  -3  107.17   13.39
   1 -12   3  119.29   13.02
   7  -7   4   30.09   13.56
  -7   7  -4   26.26   13.18
  -2   0  15   81.17   10.81
   2   0 -15   62.47   13.48
  -2   0  15   67.81   12.51
  -8  -2   1    5.87    8.63
   8   2  -1    4.60    9.50
   8   2  -1    1.66    9.05
   7   4   1    9.26    8.22
   7   4   1   -0.53    7.72
  -7  -4  -1    1.50   13.63
   4 -11  -1  316.38   20.45
  -4  11   1  346.09   15.53
  -6  -2  13   28.52   12.37
   6   2 -13   17.40   10.18
   0   2 -15   85.41   11.26
   0  -2  15   95.64   13.14
   0   2 -15   98.27   10.67
   1 -10  11   72.36   11.57
  -1  10 -11   71.40    9.34
  -1  10 -11   78.16   13.76
   1   0  14   31.74   10.19
  -1   0 -14   42.21   13.49
  -1   0 -14   26.36    9.84
   4   2  10 1125.60   30.36
  -4  -2 -10 1010.63   32.58
   1  -6 -11  529.82   19.49
  -1   6  11  543.97   23.57
  -7   2  -6   43.71   14.74
   7  -2   6   35.43   15.73
   5 -10  -3  232.91   19.28
  -5  10   3  209.97   14.68
  -8   5   5   51.26   10.81
   8  -5  -5   54.79   12.70
  -8   5   5   40.08    9.28
  -3   4 -13  131.61   11.75
   3  -4  13  116.12   11.70
   3  -3  13   20.59   12.43
  -3   3 -13   26.40    9.24
   4 -11   5   10.26    9.86
  -4  11  -5   14.56    9.59
  -4  11  -5   20.80    9.38
  -6  -5  -3   30.84   13.55
   6   5   3   31.19   10.35
  -6  -5  -3   23.64   11.51
  -5   0  14    3.88   12.07
   5   0 -14    4.34    9.01
   2   5  10   11.97   13.03
  -2  -5 -10    7.99    7.71
  -2  -5 -10   16.67   12.28
   6   0 -13   10.26    9.19
  -6   0  13    4.48   11.38
   5  -1  10  292.61   19.88
  -5   1 -10  290.93   22.26
   4  -7  11   15.07   10.23
  -4   7 -11   11.64   11.43
   2  -4 -13   28.35   12.12
  -2   4  13   24.72   13.42
  -1 -11   9    0.40   11.87
   1  11  -9    0.10    8.18
   1  11  -9    7.52   11.97
   1 -12   5  397.32   19.99
   1 -12   5  289.22   21.01
  -1  12  -5  359.64   15.47
   0  11   2   48.01   17.13
   0 -11  -2   31.12   12.74
  -2  12  -3   38.05    9.40
   2 -12   3   30.18   12.94
  -1   5  12  138.13   14.51
   1  -5 -12  149.73   13.78
  -7  -4  10   33.69   11.31
   7   4 -10   32.19    9.69
  -7   8  -2  222.30   15.26
   7  -8   2  238.87   17.83
  -6   6  -8   37.12   10.54
   6  -6   8   37.77   10.04
   8   3  -5    0.66   11.92
  -8  -3   5    2.38    9.23
  -8  -3   4   37.68   10.77
   8   3  -4   51.44   11.72
   7   5  -1  185.72   17.11
   7   5  -1  175.88   14.58
  -7  -5   1  170.48   14.54
   1 -12   2   33.50   15.73
  -1  12  -2   24.74    9.80
  -3   4  13   16.14    7.83
  -3   4  13    7.84   11.41
   3  -4 -13    8.36   12.66
  -3 -10   0   30.03   12.26
   3  10   0   22.17   13.76
  -2  -6  -9  188.05   16.05
   2   6   9  144.06   13.18
   3   0 -15   93.51   13.43
  -3   0  15  111.36   12.46
  -3   0  15   91.93   11.08
   2 -12   4   60.04   13.63
  -2  12  -4   59.86   12.55
  -5   6 -10  403.71   17.00
   5  -6  10  399.84   20.93
  -2  11   3   54.62   10.78
   2 -11  -3   62.42   13.81
  -4  -7  13   45.67   10.80
   4   7 -13   28.68   12.58
  -5  -8   0  182.34   15.56
   5   8   0  170.90   13.96
   5   8   0  173.33   15.29
   8  -6  -1  206.29   15.67
   8  -6  -1  137.66   11.75
  -8   6   1  200.01   14.70
   8  -6  -2   -1.53    8.92
   8  -6  -2   -0.30    8.58
  -8   6   2   -2.28    8.83
   4  -6 -11   -4.41   11.12
  -4   6  11    0.73   11.49
  -4  -9  10  252.66   20.07
   4   9 -10  208.19   15.00
  -7   8   3  173.05   14.58
  -7   8   3  166.97   12.44
   7  -8  -3  166.64   14.92
   1  -7 -10   -0.81   11.71
  -1   7  10   -3.64    9.19
  -2  12  -2    6.73   12.13
   2 -12   2   -5.33   11.81
  -2   3 -14  252.24   20.15
   2  -3  14  268.25   18.27
   2  -4  14  150.68   15.44
  -2   4 -14  116.83   13.95
   0 -12   4   23.36   13.25
   0  12  -4   21.14   12.33
   4 -10   8  105.43   11.58
  -4  10  -8   89.36   12.44
  -6   7   8   31.57   13.11
   6  -7  -8   21.87   14.99
   0   5 -15   25.43   11.65
   0   5 -15   23.48   10.00
   0  -5  15   17.86   12.01
  -2  -4 -11    4.09    7.73
   2   4  11    7.03    9.48
  -2  -4 -11    8.91   11.72
   3  -5  13  238.15   19.89
  -3   5 -13  206.20   17.52
  -7   2  11  159.17   12.64
   7  -2 -11  188.47   16.62
   4   8   3  159.84   16.25
  -4  -8  -3  142.65   11.57
   4   2 -15   24.04   13.60
  -4  -2  15   33.56   10.93
   1   0 -15   78.34    9.33
  -1   0  15   93.90   12.89
   1   0 -15   86.51   11.93
   8   3  -6  250.49   16.40
  -8  -3   6  195.17   18.69
  -4   2  14   46.25   13.09
   4  -2 -14   47.57    9.25
  -4   2  14   37.49   10.12
   1   6  10   68.52   10.91
  -1  -6 -10   66.86   13.78
  -6   9   4  315.65   19.77
   6  -9  -4  321.54   17.78
  -4   5  12  328.44   16.10
   4  -5 -12  321.09   15.51
   3  -2  13   48.03   14.11
  -3   2 -13   45.99   12.59
  -2   8   9  179.56   15.11
   2  -8  -9  207.90   15.41
  -1  -5 -11   52.39   11.11
   1   5  11   37.27   13.69
   8   3  -3   56.18   11.14
   8   3  -3   42.28    9.51
  -8  -3   3   44.75   10.67
   0  12  -5  182.36   13.23
   0 -12   5  167.87   17.68
   0 -12   5  141.70   12.29
   0  12  -3   15.94   12.13
   0 -12   3   -3.91    8.93
   7   3 -11   15.36   10.19
  -7  -3  11    6.73   10.43
  -3  -8  13   88.80   12.78
   3   8 -13  111.72   11.75
  -7   5  -6   45.45   10.71
   7  -5   6   56.46   11.40
  -2 -11   8   14.92   12.23
   2  11  -8    1.75   11.87
   2  11  -8   21.48    9.00
  -5   9   6  188.49   18.46
   5  -9  -6  200.43   17.65
   1  11   1  149.40   12.79
  -1 -11  -1  131.16   11.87
  -3  -9  -3   73.31   10.70
   3   9   3   65.65   11.19
   8   2  -8  104.09   14.71
  -8  -2   8   65.99   11.63
   6   3 -13  447.19   17.99
  -6  -3  13  432.44   20.52
  -3  -5  15   72.81   15.14
   3   5 -15   60.29   10.67
   4  -4  12  226.08   20.82
  -4   4 -12  161.36   13.45
  -3  -5  -9   39.73    9.03
  -3  -5  -9   40.08   12.91
   3   5   9   49.18   11.50
  -8  -1  -1   16.64   10.24
   8   1   1   18.21   11.77
  -3  -8  -5  197.93   14.73
   3   8   5  194.43   16.42
   8  -6   0   45.90   10.62
  -8   6   0   34.08   10.17
   4  -9  -7  115.55   12.27
  -4   9   7  108.91   14.21
   3   1  12  101.97   12.15
  -3  -1 -12  126.97   14.99
  -8   6   3  113.59   12.04
   8  -6  -3   88.25   11.35
   8  -6  -3   98.66   11.09
  -8   4   7   11.35    8.50
  -8   4   7    3.19    7.82
   8  -4  -7   26.27   13.82
   4  -3  12  219.65   18.07
  -4   3 -12  266.41   17.00
   5   8 -10   58.36   14.33
  -5  -8  10   41.46   14.88
   6  -3 -12    4.17   11.34
  -6   3  12   10.50   11.35
  -6   3  12    5.16    8.40
   3  -8  -9   82.40   14.53
  -3   8   9   84.19   15.53
  -2  12  -5   19.15   11.73
   2 -12   5   20.28   12.95
  -1  11   3   -7.71   13.67
   1 -11  -3  -15.21   13.36
   4   3 -15  113.02   12.58
  -4  -3  15  128.82   18.50
  -4  -8  12   36.01   10.65
   4   8 -12   31.38   10.26
  -8   5  -2  467.75   19.72
   8  -5   2  451.67   20.04
  -1  12  -6   -2.66   10.68
   1 -12   6    4.53   10.16
   1 -12   6    4.77   10.04
   7   2   4  158.29   15.32
  -7  -2  -4  179.39   15.58
  -2  -1 -13    3.01    9.59
   2   1  13   -4.25   12.45
  -2  -1 -13   -9.53   10.76
   8   0  -9    7.52    9.67
  -8   0   9   17.34   14.51
   4  -7 -10  285.88   18.45
  -4   7  10  350.73   19.49
   2  11  -1  182.86   14.04
  -2 -11   1  140.52   12.39
   0  -1  15  906.01   27.44
  -7   7   6   12.54   11.14
   7  -7  -6   13.35    9.41
  -7   7   6   12.42    9.23
   6   7  -1   53.67   12.16
  -6  -7   1   41.82   12.87
   6   7  -1   54.42   12.67
   7  -1   6  145.10   15.46
  -7   1  -6  119.53   13.68
  -6  -7   9   99.51   12.97
   6   7  -9  113.30   14.79
  -8   0  -2  112.98   12.09
   8   0   2  116.71   11.53
   8  -3  -8  701.72   25.50
   8  -3  -8  629.30   21.21
  -8   3   8  632.76   20.93
  -4  -1  15   13.97   12.28
   4   1 -15   21.88   15.10
  -5  -4  14  234.78   19.30
   5   4 -14  205.45   17.04
  -8   3  -3  329.38   17.21
   8  -3   3  303.40   22.33
   7   5  -9  244.86   17.80
  -7  -5   9  223.23   18.35
   6  -9   5  123.80   11.11
  -6   9  -5  140.97   12.70
   2  10 -11   18.22    9.71
  -2 -10  11   13.26   11.41
   1   6 -15  277.44   17.58
   1   6 -15  255.51   18.82
  -3  -4 -10   71.27   10.39
  -3  -4 -10   94.86   12.09
   3   4  10   73.92   11.14
  -4  10   5  388.11   18.46
   4 -10  -5  406.43   20.95
   3 -11  -3   20.35   12.18
  -3  11   3   21.59   15.56
   3   7 -14  326.86   15.49
  -3  -7  14  339.25   16.85
   4  10  -5   27.24    8.35
   4  10  -5   34.60   10.71
  -4 -10   5   29.29    7.54
   2  -2  14  505.25   21.86
  -2   2 -14  516.18   19.14
   8  -1  -9    8.44   12.98
  -8   1   9    8.31   13.25
   1 -12   1   -7.99   11.38
  -1  12  -1  -11.33   12.30
   6   5 -12   84.28   15.33
  -6  -5  12   63.87   12.80
  -2  12  -1   75.03   12.09
   2 -12   1   66.22   11.59
  -5  10  -6  120.85   12.29
   5 -10   6  107.11   14.40
  -6   1  13   43.94   10.26
   6  -1 -13   72.69   13.10
   2  -5  14  245.35   19.54
  -2   5 -14  239.90   18.20
  -5   3  13  174.80   14.00
  -5   3  13  135.79   13.93
   5  -3 -13  159.03   13.88
  -8   2  -3  306.00   19.61
   8  -2   3  390.11   22.61
  -2  11  -9  434.85   19.35
   7   3   3    7.00    9.28
  -7  -3  -3   -8.42   14.75
  -4  -6  14   -2.14   11.16
   4   6 -14   18.61   14.03
   4   7   5  130.86   15.41
  -4  -7  -5  139.18   11.37
  -4  -7  -5   83.70    9.52
  -5  -9   5  152.64   15.82
   5   9  -5  173.23   16.36
  -6   0  -8    3.60   16.12
   6   0   8   16.65   13.85
  -1   7 -14  320.38   15.49
   1  -7  14  318.35   18.59
  -1   7 -14  336.97   15.31
  -4 -10   6   17.00    9.29
   4  10  -6   34.78    9.51
  -1   4  13    5.02   13.89
   1  -4 -13    2.55    8.38
   0 -12   6 1557.42   37.23
   0  12  -6 1510.36   34.84
   0  12  -6 1557.02   32.79
   1   9   6   18.84   14.37
  -1  -9  -6   -4.31   14.67
   4 -11  -2   29.94   14.66
  -4  11   2   19.18   11.79
   1  10   4  113.70   12.91
  -1 -10  -4  113.35   11.56
   3  -9  11  435.02   20.17
  -3   9 -11  457.61   20.85
   2   6 -15  207.03   14.75
  -2  -6  15  160.72   16.13
  -3  -6  -8  105.55   12.24
  -3  -6  -8  187.25   16.72
   3   6   8  166.99   13.63
   6   6 -11  164.41   14.55
  -6  -6  11  175.64   17.04
   5  -8  -8   15.19   13.49
  -5   8   8   25.60   12.56
   0  12  -2  219.69   15.18
   0 -12   2  248.54   17.04
  -5   8  -9  248.18   18.87
   5  -8   9  237.12   15.68
  -5  -9   6   63.00   11.81
   5   9  -6   73.30   13.77
  -4 -10   4  113.12   11.63
   4  10  -4  108.78   11.27
   4  10  -4  127.08   10.11
   2   7   8  263.84   18.74
  -2  -7  -8  270.50   19.46
   8   2   0   34.86    9.97
  -8  -2   0   42.82   13.11
   8   2   0   30.40    9.37
  -7   5   9  213.72   15.02
  -7   5   9  201.80   15.40
   7  -5  -9  210.95   16.94
   7  -8   3   36.39    9.88
  -7   8  -3   31.88   12.53
   4  -5  12  147.03   17.07
  -4   5 -12  113.44   14.12
   8   1  -9  420.96   19.04
  -8  -1   9  407.61   20.09
  -5  -4  -7  103.38   15.36
   5   4   7  128.61   12.80
  -5  -4  -7  111.66   12.15
   7   1   5  144.79   14.78
  -7  -1  -5  189.31   21.23
   0 -10  -5  122.60   12.08
   0  10   5  124.14   16.07
  -1  -7  -9  507.79   20.91
   1   7   9  488.11   18.91
  -5   1  14  269.40   18.71
   5  -1 -14  260.13   18.16
  -8  -3   7   56.49   13.97
   8   3  -7   66.05   13.54
  -4  11  -6  101.39   14.03
  -4  11  -6   85.99   12.61
   4 -11   6   96.77   12.34
  -8   5   6   -0.48    8.65
   8  -5  -6  -12.81   13.75
  -8   5   6   -3.39   10.24
   1   4  12   57.78   10.74
  -1  -4 -12   87.54   13.15
  -1  -4 -12   78.33   11.39
   1   9 -13  120.75   12.94
  -1  -9  13  113.16   13.75
  -7  -6   5   -2.27    9.08
   7   6  -5   -5.01    9.70
  -8  -3   2  239.96   18.41
   8   3  -2  239.84   17.13
   8   3  -2  236.61   15.67
   2  -9  12  631.62   23.13
  -2   9 -12  574.06   22.43
  -8   4  -3   85.94   12.20
   8  -4   3   73.70   15.03
   4  -2  12  334.22   16.42
  -4   2 -12  296.71   18.65
  -5  -9   4  337.94   18.49
   5   9  -4  409.87   16.66
   5   9  -4  416.79   17.36
  -7   4  10  361.70   16.28
  -7   4  10  297.80   21.22
   7  -4 -10  353.03   17.03
  -3 -10  10  107.64   12.81
   3  10 -10  102.06   13.94
   0  11 -10   -8.07   10.45
   0 -11  10    2.35   10.19
   0  11 -10  -10.85   10.01
  -3  11  -8  310.93   18.99
  -3  11  -8  325.99   14.85
   8  -6   1  500.37   19.32
  -8   6  -1  489.84   19.93
   8  -6  -4   51.17   11.86
  -8   6   4   43.57    9.89
  -8   6   4   33.43    8.98
  -5  -6  13    2.89   14.00
   5   6 -13    8.66    9.14
   0   9 -13  109.47   10.88
   0   9 -13  123.47   12.36
   0  -9  13   62.62    8.86
  -7  -6   6   -1.21   10.99
   7   6  -6  -11.78   12.95
  -3  -9  12  208.72   16.53
   3   9 -12  202.72   17.88
  -5   9  -8  351.27   15.44
   5  -9   8  390.10   16.18
  -5  -3  -8   14.86   13.25
   5   3   8    5.45   10.09
  -4   4  13  211.90   14.95
  -4   4  13  192.43   15.44
   4  -4 -13  184.55   14.01
  -5  -7  12  121.53   13.28
   5   7 -12  144.02   16.48
   7  -8  -4  131.12   12.35
  -7   8   4  132.82   11.39
  -7   8   4  120.61   13.59
   4   9   1   32.17   13.49
  -4  -9  -1   14.76    8.60
  -4  -9  -1    9.85   14.33
  -7  -6   4    7.54   12.31
   7   6  -4    8.05   11.97
   1  -8  -9   -3.57   13.08
  -1   8   9   -2.12   14.30
  -1  -8  14  180.31   15.09
   1   8 -14  162.68   13.50
  -4  -4  15  450.70   22.69
   4   4 -15  451.83   19.18
  -4 -10   7  230.68   16.99
   4  10  -7  215.18   16.32
  -2  12  -6  272.38   16.35
   2 -12   6  337.26   21.05
  -2  12  -6  268.87   17.44
  -6  10  -1   33.96    7.61
   6 -10   1   30.43   11.49
  -6  10  -1   36.24    9.79
  -3  12  -3  467.63   18.48
   3 -12   3  551.28   24.54
  -5  10   4  149.63   14.95
   5 -10  -4  135.62   13.91
  -5  -9   7   -4.13   11.37
   5   9  -7    9.77   14.48
  -2   1  15  167.55   13.60
  -2   1  15  136.30   14.03
   2  -1 -15  146.15   13.26
   6   3   6   31.96   11.57
  -6  -3  -6   22.60   14.12
   0  -9  -7  348.30   20.05
   0   9   7  329.25   17.80
  -3   8 -12   11.56   11.78
   3  -8  12   10.04   11.40
   3  -6  13   -6.03   13.19
  -3   6 -13   -4.98   10.53
   3 -12   2   -0.43   13.50
  -3  12  -2   -4.80   12.04
  -6  10   0  169.94   13.83
   6 -10   0  134.23   13.60
  -6  10   0  177.14   14.38
  -6   3  -9   52.55   11.76
   6  -3   9   72.70   17.82
  -2  -3 -12    1.48    9.61
  -2  -3 -12    3.96    8.03
   2   3  12   -6.53   13.27
   5   5   6   46.31   13.54
  -5  -5  -6   26.99    9.37
  -5  -5  -6   45.41   10.81
   0   2  14  133.98   15.16
   0  -2 -14  142.33   14.09
   0  -2 -14  118.38   11.75
  -6   4  -9  331.64   19.26
   6  -4   9  410.28   21.51
   8  -2  -9  680.24   25.09
  -8   2   9  644.36   23.22
  -2  -9  -5  109.63   14.45
   2   9   5  109.98   15.39
  -7   7  -5   36.70   14.08
   7  -7   5   52.56   11.56
  -7   6   8   45.23    8.51
  -7   6   8   59.69   13.76
   7  -6  -8   52.56   14.52
   2  -3 -14   24.84   12.75
  -2   3  14    5.83   10.46
  -2   3  14   11.86    9.90
  -2  10   6  123.27   14.72
   2 -10  -6  132.09   14.31
   3  -1  13  188.07   15.78
  -3   1 -13  178.20   18.21
   5   0  10  427.70   21.64
  -5   0 -10  384.67   19.21
   8  -1   3  198.14   19.12
  -8   1  -3  220.09   20.13
  -7  -5   0  730.12   26.26
   7   5   0  783.84   26.10
   7   5   0  736.06   22.86
   7   1 -12   23.15   12.51
  -7  -1  12   22.26   14.02
  -4 -10   3  198.84   15.98
   4  10  -3  238.22   18.18
   4  10  -3  232.57   20.22
  -3  10 -10  391.25   18.66
   3 -10  10  371.25   18.23
  -4  -1 -11  304.05   19.78
   4   1  11  290.19   18.64
  -5  -7  -3   -7.97   11.10
  -5  -7  -3   -0.07   10.85
   5   7   3    3.20   10.67
   2 -10  11  119.57   13.96
  -2  10 -11  152.97   11.47
  -2  10 -11  142.37   15.61
   6  -8   7  460.90   20.62
  -6   8  -7  533.67   19.43
   4   0 -15  167.35   12.52
  -4   0  15  171.45   14.79
   0   6 -15  100.22   11.30
   0   6 -15   91.78   12.24
   0  -6  15   96.89   12.71
   1 -12   7  225.74   17.62
  -1  12  -7  246.04   15.67
   1 -12   7  278.47   20.01
  -3   3  14  125.21   12.86
   3  -3 -14  131.52   11.79
  -3   3  14  122.81   12.99
  -3  -3 -11   96.52   11.71
   3   3  11  130.65   13.66
  -3  -3 -11  123.24   11.42
   1 -11  10  220.11   15.30
  -1  11 -10  220.56   15.64
  -1  11 -10  213.92   17.30
   7   0 -12    3.91   10.03
  -7   0  12    3.82   10.25
  -6  10  -2  234.56   17.03
  -6  10  -2  219.09   17.87
   6 -10   2  156.09   16.41
   3 -12   4  103.78   15.19
  -3  12  -4  111.20   11.17
  -6  -6  -2  167.41   15.35
  -6  -6  -2  184.38   15.91
   6   6   2  210.88   17.56
   6   4   5    0.37   14.08
  -6  -4  -5    6.63   10.16
  -3   1  15  461.90   33.37
   3  -1 -15  503.65   18.52
  -3   1  15  543.06   21.31
   2 -12   0   45.39   13.53
  -2  12   0   69.02    9.79
   7   6  -7   11.65   13.37
  -7  -6   7    9.44   10.02
   5   9  -3   63.06   12.05
  -5  -9   3   50.42   10.63
   5   9  -3   57.32   14.20
   1  -3  15   63.59   15.85
  -1   3 -15   68.38   11.58
   5 -11   2  251.51   18.34
  -5  11  -2  367.82   18.27
  -5  11  -1  350.06   15.95
   5 -11   1  383.62   18.91
   0  12  -7  231.16   19.81
   0  12  -7  267.15   19.02
   0 -12   7  236.76   17.03
  -7   6  -6   32.96   12.04
   7  -6   6   27.44   11.30
  -6  -4  13   52.78   12.16
   6   4 -13   55.20   11.90
   7   4   2  370.99   17.88
   7   4   2  337.95   18.75
  -7  -4  -2  276.98   19.21
  -4   8   9  378.50   21.48
   4  -8  -9  477.39   18.75
   0   8 -14    8.09   10.94
   0   8 -14    5.50   13.40
   0  -8  14   10.35    8.98
   0  -6 -11    6.75   10.99
   0   6  11    9.04   13.13
  -1   4 -15  105.08   14.08
   1  -4  15  146.48   12.16
   2  11  -9  204.57   15.50
  -2 -11   9  264.94   20.34
   2  -8  13   89.80   16.16
  -2   8 -13   78.23   11.49
  -1 -11  10   16.05   12.65
   1  11 -10   22.39   10.54
   1  11 -10   15.91    8.39
   6  -7   8  334.69   18.35
  -6   7  -8  373.66   18.42
   0 -10  12  104.61   12.00
   0  10 -12  129.72   11.11
   0  10 -12  121.34   15.47
   1   1  14    0.48   14.31
  -1  -1 -14    7.08   11.46
  -1  -1 -14    2.23   12.05
  -5   7 -10   -6.37   11.56
   5  -7  10    4.68   11.86
   3 -10  -6  128.60   14.14
  -3  10   6  121.52   13.11
   0  12  -1   -4.37   12.82
   0 -12   1    1.93    9.69
  -4   9 -10  144.94   11.89
   4  -9  10  137.72   15.70
   1 -12   0  103.23   12.76
  -1  12   0  124.07   14.71
  -6   8   7  119.24   12.78
   6  -8  -7  139.10   14.72
  -7  -6   3   36.77   11.34
   7   6  -3   30.17    9.71
   7   6  -3   54.91   12.18
  -2   1 -14  383.25   23.02
   2  -1  14  330.26   19.94
   6   2   7   53.10   10.87
  -6  -2  -7   66.84   11.99
  -3  12  -1   22.27   12.39
   3 -12   1   16.81   12.25
  -6  10   1  104.61   11.19
   6 -10  -1   98.97   12.26
  -3 -10  -1  364.20   16.88
   3  10   1  341.21   18.15
  -2 -10  -3   46.69   11.15
   2  10   3   52.81   13.68
  -1 -12   4   72.31   12.37
   1  12  -4  101.65   13.21
  -1 -12   5  313.48   19.80
   1  12  -5  405.98   16.97
   1  12  -5  404.29   18.77
   2  -6  14    1.72   11.00
  -2   6 -14    5.51   10.10
   8   2  -9  387.59   24.96
  -8  -2   9  334.67   24.26
  -3 -11   5    6.57    8.65
   3  11  -5    7.04    9.16
   3  11  -5    0.94   11.08
  -1 -10  12   70.64   12.53
   1  10 -12   61.17   12.88
  -7  -2  12   13.43   12.39
   7   2 -12   11.81   13.41
  -2  -8  14    4.61   11.22
   2   8 -14   -4.93   10.63
  -7   3  11    9.74    8.93
   7  -3 -11   26.17   12.49
  -7   3  11   34.32    9.53
  -6   2  -9   16.52   11.66
   6  -2   9    5.08   12.57
   0  -5 -12  127.08   11.56
   0   5  12  115.12   14.23
  -5  -8  -1   59.53   11.87
   5   8   1   63.86   12.04
  -5  -8  -1   68.09   12.51
   3   7   7   59.33   11.57
  -3  -7  -7   86.79   14.51
   2   9 -13   42.13   11.86
  -2  -9  13   63.62   15.28
   6  -5   9  239.51   23.75
  -6   5  -9  218.74   20.09
  -2 -11   0  404.99   26.19
   2  11   0  401.99   22.98
   4  -6  12   65.56   12.61
  -4   6 -12   38.10   14.43
   6  -9  -5  105.65   16.02
  -6   9   5   91.29   11.33
   8   3  -8   -1.73   10.49
  -8  -3   8   11.80   15.61
  -5  11  -3   92.65   10.85
   5 -11   3  107.24   13.34
  -5  11  -3   98.86   15.81
  -8   5  -3  244.83   19.92
   8  -5   3  247.09   19.59
   5 -11   0  155.27   17.14
  -5  11   0  273.45   20.36
   0  11   3  149.64   14.56
   0 -11  -3  148.51   15.93
   7   4 -11  126.09   12.92
  -7  -4  11  129.47   17.78
  -7   0  -6   50.00   14.21
   7   0   6   39.92   13.90
   0   0 -15    1.41   10.87
   0   0  15    7.70    9.74
   0   0 -15    5.82   13.11
   5   2   9  229.38   22.06
  -5  -2  -9  250.33   19.13
   3  11  -6   91.67   11.69
  -3 -11   6   86.47   11.02
   3  11  -6  107.04   11.03
   8   3  -1   -1.26    9.09
  -8  -3   1   -3.19   12.99
   8   3  -1    2.64   10.99
   3  11  -4   15.00   11.91
  -3 -11   4    8.34    7.07
   3  11  -4   18.29   11.53
  -4  -9  11    9.16   13.29
   4   9 -11   18.95    9.99
   2  -9  -8  338.75   21.89
  -2   9   8  324.02   23.28
   4  10  -8  154.60   17.45
  -4 -10   8  141.29   15.89
   4  -8  11    6.11   10.22
  -4   8 -11   -1.67    8.32
  -5  -9   8   25.34   10.15
   5   9  -8   23.00   11.36
   3   6 -15  205.41   19.32
  -3  -6  15  161.43   17.90
   6   7   0  115.32   11.11
   6   7   0  112.25   11.68
  -6  -7   0  116.97   14.13
   0  -7 -10 1058.23   29.73
   0   7  10 1031.13   48.90
   4   5   8   36.92   11.08
  -4  -5  -8   26.53   11.61
  -4  -5  -8   20.46    9.77
  -4  -4  -9  164.17   14.12
  -4  -4  -9  181.01   15.79
   4   4   9  193.70   18.02
  -6  -7  10    7.41   14.20
   6   7 -10   16.51   13.56
  -8   6  -2   -6.20   10.96
   8  -6   2    2.71   10.47
  -1   1  15  148.23   16.00
   1  -1 -15  178.71   14.68
   1  -1 -15  161.91   16.37
   1  -2  15   37.49   13.32
  -1   2 -15   36.78    9.10
  -1   2 -15   49.10   14.12
  -8   6   5   18.05   11.40
  -8   6   5   11.46   10.68
   8  -6  -5   34.25   13.91
   6 -10   3   -4.40    9.22
  -6  10  -3   11.43    9.73
  -6  10  -3   12.94   12.82
  -1 -12   3    0.95   10.58
   1  12  -3   -4.69   12.02
  -3  12  -5  367.70   22.04
  -3  12  -5  379.53   23.31
  -1  10   6  116.03   13.77
   1 -10  -6  148.26   17.04
   1  12  -6   37.04    8.98
  -1 -12   6   19.58    7.78
   1  12  -6   17.88   13.90
   6  -2 -13  180.59   16.20
  -6   2  13  173.09   17.53
  -4   1 -12  167.05   18.40
   4  -1  12  172.11   18.58
  -5  -5  14    5.70   11.84
   5   5 -14    0.54   14.62
   7  -1 -12   39.76   11.82
  -7   1  12   50.17   12.31
   5  -4  11  125.82   17.52
  -5   4 -11  122.17   13.51
  -2  11   4    2.53   14.48
   2 -11  -4   17.07   16.17
  -3   9   8  109.21   14.86
   3  -9  -8  131.74   14.31
  -6  -8   5   56.08   11.16
   6   8  -5   59.53   11.37
  -7   8  -4   33.14   10.91
   7  -8   4   23.03   13.18
  -8  -1  -2    9.93   11.79
   8   1   2    3.01    9.44
  -7  -5  10   17.03   12.66
   7   5 -10   25.29   10.90
   1   8   8  151.07   16.36
  -1  -8  -8  153.80   16.38
  -5   3 -11  219.91   19.06
   5  -3  11  210.10   18.99
   6  -5 -11   -5.67    9.13
  -6   5  11   -6.80    8.40
  -6   5  11    8.56    8.57
  -8   4   8   23.57   10.20
   8  -4  -8   48.72   11.30
  -8   4   8   37.81    9.91
  -1   5 -15  397.82   25.42
   1  -5  15  302.00   20.36
  -1 -11  -2  304.53   22.96
   1  11   2  320.05   20.52
  -6  -8   6  139.39   14.32
   6   8  -6  161.98   16.75
   6  -6 -10  100.89   12.28
  -6   6  10   85.07   13.67
   7  -3   7   -2.87   15.88
  -7   3  -7   -0.29   12.99
   1   3  13   23.95   10.13
  -1  -3 -13   36.02    9.65
  -1  -3 -13   20.77   11.87
  -1   9 -13  361.17   21.37
   1  -9  13  343.92   21.31
  -1   9 -13  366.00   23.14
  -4  11   3   77.55   16.02
   4 -11  -3   65.90   14.72
   4  10  -2   87.97   10.78
  -4 -10   2   66.88   10.73
   4  10  -2   99.23   12.14
  -1   3  14  108.33   14.31
  -1   3  14   83.50   12.76
   1  -3 -14  103.11   11.83
   5  -6 -11   70.82   14.47
  -5   6  11   97.86   14.21
  -6   9  -6  152.65   14.54
   6  -9   6  151.56   18.09
  -5  -8  11   21.49   11.11
   5   8 -11   31.85   13.27
   7  -4   7    9.15   19.16
  -7   4  -7    0.31   12.00
  -2  -8  -7  135.49   12.20
   2   8   7  124.07   15.69
   2 -12   7    4.51   10.39
  -2  12  -7  -14.58   10.72
  -2  12  -7   -1.11   12.64
   2   3 -16   -1.02    9.09
  -2  -3  16   -2.52    9.94
  -7  -6   8   49.80   10.46
   7   6  -8   49.19   11.25
   8   4  -5    2.83   12.48
  -8  -4   5    1.29   14.76
  -6  -5  -4  285.83   20.17
  -6  -5  -4  286.96   23.41
   6   5   4  275.34   22.28
   5   6   5   34.25   10.70
  -5  -6  -5   51.12   12.98
  -5  -6  -5   31.24   11.28
  -8  -2  -1   59.28   14.23
   8   2   1   72.41   10.13
  -6  -8   4  349.46   24.04
   6   8  -4  340.03   22.16
  -4  11  -7    5.10    8.21
   4 -11   7   -1.12    9.42
  -4  11  -7    7.86    8.53
  -4  10  -9  289.32   18.16
   4 -10   9  290.56   20.19
   3 -12   0   78.36   14.94
  -3  12   0   80.85   15.14
  -5  10  -7   -4.09    8.28
   5 -10   7   -4.02    9.10
  -3 -11   7  -10.69    7.39
   3  11  -7    3.40   13.29
   7  -7  -7  495.55   29.76
  -7   7   7  406.36   22.72
  -7   7   7  389.01   25.14
   6 -10  -2    9.90   11.96
  -6  10   2   -1.51   11.18
  -5   5  12   10.95    7.52
   5  -5 -12    6.64   10.70
  -8   5   7   70.98   12.01
  -8   5   7   55.90   11.30
   8  -5  -7   91.66   10.44
   5   9  -2  240.86   18.95
  -5  -9   2  266.27   20.26
   5   9  -2  282.22   20.47
  -4  -5  15  104.47   13.29
   4   5 -15  108.82   14.47
  -8   0  10  168.21   16.95
   8   0 -10  197.33   18.88
  -8  -4   4   41.84    9.95
   8   4  -4   32.21   14.24
   3  11  -3  114.48   12.26
   3  11  -3  121.91   12.42
   1 -10  12  268.97   21.31
  -1  10 -12  321.50   19.73
  -1  10 -12  296.29   21.98
   7  -8  -5  327.73   21.61
  -7   8   5  417.91   27.00
  -2  -2  16  284.59   22.47
   2   2 -16  285.11   20.19
   8  -7  -1   24.54   13.76
  -8   7   1   18.17    9.29
   8  -7  -1   16.91    8.56
   1   7 -15   51.78   11.93
   7  -9   0   40.19   10.47
  -7   9   0   66.88   11.72
  -7   9   0   63.10   11.99
  -8   3   9  261.88   20.86
   8  -3  -9  280.19   16.31
  -8   0  -3   97.17   17.89
   8   0   3   74.58   11.33
   7   6  -2    5.51    9.09
   7   6  -2   11.02   10.11
  -7  -6   2    4.47   10.38
  -5   5 -11   71.21   15.73
   5  -5  11   94.02   14.98
   8  -3   4   23.27   11.86
  -8   3  -4   15.66   11.10
   5 -11   4   15.88   10.97
  -5  11  -4   24.86   11.17
  -5  11  -4   27.98    9.28
  -8  -4   6   70.29   14.23
   8   4  -6   85.35   10.82
  -5   2  14   19.17    8.81
   5  -2 -14   39.58   11.43
  -5   2  14   37.77   12.81
   3 -11  -4  201.45   21.04
  -3  11   4  165.65   19.37
   5 -11  -1    1.12    9.58
  -5  11   1   -2.12    9.91
  -6  -8   7   34.35   16.30
   6   8  -7    9.08   12.84
  -4   3  14   10.15   11.16
  -4   3  14   11.24    9.66
   4  -3 -14    8.20    9.56
   8  -7  -2   24.40   10.05
  -8   7   2   16.75   10.42
   7  -2   7   74.41   13.19
  -7   2  -7   89.26   12.76
  -4  -6  -7  351.81   23.72
   4   6   7  322.03   22.22
  -4  -6  -7  293.93   21.40
   7  -9  -1    5.91    8.11
  -7   9   1    7.15    8.23
  -7   9   1    3.69    8.67
   2   4 -16   34.15   12.11
  -2  -4  16   17.63   12.52
   4   3  10  362.88   26.02
  -4  -3 -10  274.69   24.65
  -1  -3  16  283.02   23.99
   1   3 -16  322.23   19.45
   1   3 -16  308.43   21.26
   1 -11  -4  416.63   27.38
  -1  11   4  420.49   26.91
   0   4  13   47.44   12.10
   0  -4 -13   47.59   10.00
   0  -4 -13   61.88   11.30
  -7   9  -1  213.57   17.32
  -7   9  -1  243.32   19.67
   7  -9   1  138.67   15.04
  -5   7  10  307.59   21.30
   5  -7 -10  271.94   21.57
  -1 -12   2  118.09   12.73
   1  12  -2  101.60   11.01
  -8   7   0  174.30   17.32
   8  -7   0  145.21   14.42
   0  12  -8  454.40   24.76
   0 -12   8  475.90   27.73
   0  12  -8  413.81   23.27
  -1  12  -8   89.19   13.32
   1 -12   8   82.03   11.66
  -1  12  -8   90.77   10.12
   8  -1 -10   62.67   14.86
  -8   1  10   73.57   12.21
   8   1 -10  177.50   17.94
  -8  -1  10  158.28   14.49
  -6  -1  -8   21.66   12.76
   6   1   8   18.04   14.22
  -5   9   7  132.39   14.22
   5  -9  -7  153.07   14.96
   1  12  -7  193.57   17.42
  -1 -12   7  176.60   16.50
   1  12  -7  162.58   16.33
   2 -12  -1  374.51   22.76
  -2  12   1  355.58   22.01
  -5   2 -11  101.53   12.70
   5  -2  11  109.83   15.63
  -7  -3  12  400.26   23.63
   7   3 -12  387.45   24.55
  -6   4  12  514.80   28.72
  -6   4  12  476.64   27.01
   6  -4 -12  514.36   30.26
  -4   1  15   92.69   11.53
  -4   1  15  103.09   15.06
   4  -1 -15  133.39   14.14
  -8   2  -4   40.89   16.22
   8  -2   4   37.64   13.77
   0  12   0  276.71   17.89
   0 -12   0  294.67   22.52
   2   7 -15  205.98   16.30
  -2  -7  15  216.44   21.17
   8  -4   4  117.02   15.53
  -8   4  -4  120.22   13.83
  -3   7 -13   48.34   12.58
   3  -7  13   79.06   15.60
  -1   9   8   12.92   12.66
   1  -9  -8   31.71   15.44
   6  -1   9   14.65   10.47
  -6   1  -9   20.61   11.16
  -4  -8  -4   91.90   13.62
   4   8   4   78.48   12.43
   6  -7  -9  134.76   14.88
  -6   7   9  119.30   13.41
  -1  -4  16  145.81   12.71
   1   4 -16  186.48   18.61
   1   4 -16  200.70   16.42
  -8  -4   3  303.42   21.34
   8   4  -3  292.68   19.67
   8   4  -3  349.65   22.59
  -2  11 -10   36.19    9.20
   2 -11  10   53.73   13.97
  -2  11 -10   65.76   13.70
   7  -5   7   47.49   11.80
  -7   5  -7   56.98   13.31
  -6   6  -9   51.28   15.67
   6  -6   9   43.35   16.59
   6   1 -14  314.18   21.59
  -6  -1  14  276.53   20.12
  -3  -9  -4  112.30   12.94
   3   9   4  121.23   11.83
  -3 -10  11   45.64   16.62
   3  10 -11   29.61   13.35
  -3  -2 -12    0.27    8.77
   3   2  12    6.63   16.05
  -3   0 -13  433.82   26.30
   3   0  13  453.95   28.34
   3  -6 -12   88.74   15.24
  -3   6  12   78.09   16.09
  -5  -2  15  226.90   20.55
   5   2 -15  235.00   18.57
  -4  10   6   20.10   14.08
   4 -10  -6    7.70   15.40
  -2   6  12  131.53   16.02
   2  -6 -12  167.87   18.59
  -6  10  -4   38.69   10.71
  -6  10  -4   57.94    9.90
   3   3 -16   40.92   13.57
  -3  -3  16   31.58   10.47
   3 -12   6    4.30    7.67
  -3  12  -6   -2.07   10.66
  -3  12  -6   -9.57   13.96
   2  10 -12  323.15   20.85
  -2 -10  12  313.40   25.84
  -6  -2  14  130.25   16.17
   6   2 -14  142.71   15.74
   2   2  13  107.32   15.66
  -2  -2 -13  104.30   11.81
  -2  -2 -13  103.81   10.21
   1   2 -16  727.98   35.60
  -1  -2  16  701.23   36.53
   1   2 -16  755.49   39.79
   6   8  -3  264.83   19.14
  -6  -8   3  224.11   18.56
   6   8  -3  272.33   19.87
  -3  -2  16   37.42   16.80
   3   2 -16   55.65   14.24
   1  -8  14  207.19   20.37
  -1   8 -14  230.85   17.96
  -1   8 -14  210.39   17.17
   1 -12  -1   36.77   11.30
  -1  12   1   29.31    9.98
  -3  11  -9  132.19   15.02
   3 -11   9  118.56   12.57
   3 -11   9   71.38   13.95
   8  -7  -3  197.83   17.27
  -8   7   3  193.69   18.06
  -8   7   3  212.25   20.82
   9  -2  -3    8.33    9.63
  -9   2   3    1.10    8.98
   9  -2  -3    2.97   10.70
   6   6 -12  422.87   28.39
  -6  -6  12  380.92   26.25
  -1   1 -15  173.64   15.53
   1  -1  15  183.48   18.24
  -1   1 -15  216.97   20.54
   0  -8  -9   79.43   15.21
   0   8   9   67.78   18.84
   5   9  -9  285.41   21.87
  -5  -9   9  310.77   23.73
   7   5   1  287.65   19.75
  -7  -5  -1  326.73   21.03
   7   5   1  287.85   20.44
  -8  -4   7  103.24   14.98
   8   4  -7  109.76   13.67
  -4 -10   9   15.70   12.33
   4  10  -9   12.61   11.08
  -5  10   5   11.70   10.27
   5 -10  -5   26.44   10.11
   4   8 -13   28.62   13.36
  -4  -8  13   23.64   16.80
   9  -2  -4   35.77   10.83
  -9   2   4   34.93    9.16
   9  -2  -4   37.22   10.04
   5   1 -15  927.78   44.32
  -5  -1  15  811.18   44.87
   7  -9  -2    1.76    7.35
  -7   9   2    2.25    9.51
  -7   9   2   10.31   10.49
   9  -1  -4    1.90   10.25
   9  -1  -4   20.99   11.08
  -9   1   4   14.91   13.49
  -4  -7  14   24.40   13.56
   4   7 -14   15.07    9.80
   3  -7 -11  100.30   14.34
  -3   7  11   72.84   15.69
  -2   7  11    3.83   10.36
   2  -7 -11    5.26    9.34
   9  -1  -3  139.20   13.40
  -9   1   3  130.66   15.82
   9  -1  -3  111.10   12.02
   0  -7  15  105.50   13.32
   0   7 -15  125.04   12.22
   0   7 -15  113.10   12.27
  -7  -2  -5   12.82   14.04
   7   2   5   -1.06   13.34
  -8  -3   9  261.95   19.53
   8   3  -9  290.79   20.58
   7  -9   2   10.40   10.29
  -7   9  -2   -7.11   12.02
   2   1 -16  793.86   38.57
  -2  -1  16  832.44   42.68
  -2  -1  16  666.66   39.98
  -4  -9  -2   23.03   14.63
   4   9   2   42.73   12.04
  -7  -3  -4  229.28   19.84
   7   3   4  219.27   18.98
   2  11 -10   -4.11   10.84
  -2 -11  10   -5.43   13.98
  -7   2  12  318.81   20.40
   7  -2 -12  342.21   23.59
  -2   0 -14  155.39   16.24
   2   0  14  174.71   17.95
  -3 -11   8  206.17   18.20
   3  11  -8  262.71   21.63
  -8   7  -1  298.12   21.13
   8  -7   1  281.80   20.66
   0 -11  11  374.91   24.93
   0  11 -11  406.14   25.10
   0 -11  11  370.59   23.01
   1  -6  15  179.03   17.87
  -1   6 -15  211.26   17.31
  -5   4  13  162.46   16.87
   5  -4 -13  166.59   17.69
  -5   4  13  147.78   10.88
  -8  -3   0    4.96   13.47
   8   3   0   -2.78   11.96
   8   3   0    1.77    8.51
   6   8  -8   77.70   13.08
  -6  -8   8   65.68   14.37
  -4   9   8   -3.87   10.80
   4  -9  -8    7.55   12.22
  -3 -11   2   16.50   12.73
   3  11  -2   20.89   11.10
  -5  -3  15   13.94   11.03
   5   3 -15   16.84   14.20
   9  -2  -2    5.45   11.71
  -9   2   2   13.43   12.93
  -2   7 -14    3.02   13.37
   2  -7  14  -22.40   20.04
   6   5 -13   61.68   13.24
  -6  -5  13   51.91   14.42
   8  -6   3    5.63   10.13
  -8   6  -3   14.40    9.74
   7  -7   6  255.97   18.86
  -7   7  -6  282.70   19.08
  -3   5  13  315.73   21.87
   3  -5 -13  373.09   23.38
   8  -6  -6   68.62   11.41
  -8   6   6   97.48   12.97
  -8   6   6   73.99   15.77
  -6   0  14  315.98   20.02
   6   0 -14  293.90   19.48
   2  -5 -13   66.54   13.88
  -2   5  13   50.64   16.13
  -4   7 -12  419.51   26.62
   4  -7  12  452.65   25.78
   5   1  10  269.40   23.49
  -5  -1 -10  287.12   19.91
  -9   1   5  177.58   17.99
   9  -1  -5  191.09   14.87
   9  -1  -5  186.08   15.81
   4  10  -1   95.05   13.01
  -4 -10   1   63.46   11.74
  -3  -8  14  330.77   22.41
   3   8 -14  385.61   25.54
  -2   2  15  296.24   21.30
  -2   2  15  222.94   19.89
   2  -2 -15  267.07   20.68
   9  -3  -3  302.49   20.29
  -9   3   3  321.65   21.27
   9  -3  -3  341.29   21.56
   7   6  -9   65.88   13.09
  -7  -6   9   57.28   12.71
  -3  -4  16   21.98   10.39
   3   4 -16   36.80   12.27
   3 -12  -1   32.60   13.51
  -3  12   1   30.43   15.81
   4 -12   2  240.49   22.79
  -4  12  -2  293.86   19.63
  -6  10   3   11.28   11.85
   6 -10  -3    4.09   10.68
   8  -2 -10   85.71   11.17
  -8   2  10   83.55   12.64
   1  10   5   35.52   12.92
  -1 -10  -5   12.62   12.95
  -8  -2  10    6.10   10.33
   8   2 -10   -7.41   12.31
  -7   5  10   23.60   10.66
   7  -5 -10    7.69   12.65
  -7   5  10  -10.08   10.66
   9  -2  -5   43.61   11.68
  -9   2   5   46.48   12.44
   9  -2  -5   30.23    8.53
  -3  -8  -6   28.29   11.62
   3   8   6   42.97   14.12
  -5   6 -11   23.45   14.02
   5  -6  11    4.88   11.81
  -5  11  -5   65.23   12.45
  -5  11  -5   75.69   14.42
   5 -11   5   42.57   10.57
  -2 -11  -1   67.94   12.02
   2  11   1   92.29   15.57
   2   5 -16  216.90   18.54
  -2  -5  16  216.70   20.94
  -8   1  -4  356.93   25.26
   8  -1   4  389.86   26.67
   9  -1  -2   95.18   10.65
  -9   1   2  161.21   18.57
  -5  11   2   21.38   13.28
   5 -11  -2   14.07   15.34
  -3   2  15    4.45   14.69
   3  -2 -15   -2.12   11.44
  -3   2  15   18.90   10.69
   4 -12   3  303.92   25.43
  -3  -1  16  -10.17    8.67
   3   1 -16    4.45   15.47
  -7   1  -7  435.79   26.02
   7  -1   7  408.45   27.09
  -6  -3  14    0.93   10.48
   6   3 -14   10.82   12.52
  -9   3   2   -3.02   11.46
   9  -3  -2   11.96   11.90
   5  -9   9   12.21   13.97
  -5   9  -9   21.15   12.78
   1   5 -16    5.42   11.50
   1   5 -16   -0.31   10.16
   9  -3  -4  123.89   13.97
   9  -3  -4   97.84   11.13
  -9   3   4   93.22   11.69
   8  -5   4  120.69   11.93
  -8   5  -4  109.30   15.99
   9   0  -4  210.03   17.99
  -9   0   4  193.56   16.71
   9   0  -4  232.44   20.78
   5   9  -1   12.08   11.43
  -5  -9   1   15.08   10.42
   5   9  -1   16.94    9.44
   8   4  -2  159.88   17.04
  -8  -4   2  124.21   15.64
   8   4  -2  151.26   15.46
   1  12  -1  232.82   17.54
  -1 -12   1  230.45   18.35
  -4   0 -12   -5.84   13.72
   4   0  12    3.65   15.15
   1  11 -11    9.85    8.78
  -1 -11  11    6.68   10.37
   7   6  -1    7.94   13.16
   7   6  -1    8.01   14.47
  -7  -6   1   14.33   12.30
  -1 -12   8   29.53   11.25
   1  12  -8   34.01    8.70
   1  12  -8   35.28    9.97
   3  10   2   -2.66   14.91
  -3 -10  -2    3.67    9.07
  -2  12  -8  385.57   25.04
   2 -12   8  281.82   32.53
  -2  12  -8  418.62   23.38
   5   7 -13  137.32   12.78
  -5  -7  13  141.40   17.15
  -7   8  -5   15.23   14.55
   7  -8   5   -7.74   14.13
   4 -12   1   12.07   10.31
  -4  12  -1   25.07   10.26
   3   9 -13   45.68   10.32
  -3  -9  13   52.57   17.06
  -5   8   9   -0.18   14.29
   5  -8  -9    6.35   14.04
  -7   6   9  244.28   17.98
  -7   6   9  265.89   21.57
   7  -6  -9  225.33   17.69
  -5   8 -10   15.04    9.67
   5  -8  10    3.90   14.36
   0  10   6   28.77   12.43
   0 -10  -6   32.86   15.98
  -7  -1  -6  179.73   18.25
   7   1   6  131.75   13.04
   6   7   1   20.12    9.74
   6   7   1   24.15   14.04
  -6  -7  -1   26.32    9.05
   8  -7  -4  324.59   21.19
  -8   7   4  346.74   21.90
  -8   7   4  335.14   21.01
   6  -9  -6  106.74   11.97
  -6   9   6  143.69   13.35
   9   0  -3    1.66   10.62
  -9   0   3   -2.61    9.04
   9   0  -3   -5.10    8.97
  -6  -6  -3   -6.22   10.76
  -6  -6  -3    3.00   12.02
   6   6   3   -5.44   11.61
  -5   0  15  308.60   21.72
   5   0 -15  290.22   22.07
   1 -11  11    4.82   11.55
  -1  11 -11   12.00   12.00
  -1  11 -11    3.79   10.71
  -6  -7  11  701.71   38.21
   6   7 -11  720.57   37.92
  -1  -1  16  340.88   23.20
   1   1 -16  361.58   25.39
   1   1 -16  362.42   22.87
   0   1  15   54.36   10.40
   0  -1 -15   70.87   16.00
   0  -1 -15   60.93    9.65
  -6   8  -8  209.49   16.34
   6  -8   8  258.08   20.37
  -9   0   5   11.28    9.76
   9   0  -5    6.73    9.71
  -7  -4  -3  220.09   21.41
   7   4   3  210.87   16.73
   5  -1  11    0.55   12.02
  -5   1 -11   11.99    9.15
   9  -2  -1   -1.21   14.51
  -9   2   1    6.78   13.43
  -7   4  11  410.88   25.36
  -7   4  11  304.92   19.31
   7  -4 -11  372.26   23.70
   4   7   6  177.31   18.23
  -4  -7  -6  193.13   18.32
  -4  -2 -11   56.00   11.68
   4   2  11   53.91   17.73
  -6  -8   2   99.91   14.25
   6   8  -2  101.29   13.15
   6   8  -2  121.73   14.00
  -5  -8  -2   30.29   10.04
  -5  -8  -2   40.99    9.83
   5   8   2   36.83    9.45
  -7   9   3   32.99   10.33
   7  -9  -3   11.54   12.13
  -4   6  12  214.00   16.76
   4  -6 -12  259.97   21.54
   8   4  -8   55.37   13.02
  -8  -4   8   34.79   13.91
  -4  12  -4  103.75   10.93
   4 -12   4  111.32   14.35
  -1   6  12   27.62   14.39
   1  -6 -12   30.38   11.94
  -6   3  13  166.30   16.96
  -6   3  13  138.17   12.78
   6  -3 -13  190.01   16.14
  -3   8  10  102.37   14.24
   3  -8 -10   80.06   13.32
  -2   8  10  288.02   22.01
   2  -8 -10  281.08   23.21
   3  -9  12  122.95   14.52
  -3   9 -12  122.92   12.00
   4 -11  -4   -2.21   16.58
  -4  11   4   -2.58   13.74
   7   5 -11  202.44   20.12
  -7  -5  11  210.25   20.35
   7  -9   3  214.20   17.55
  -7   9  -3  230.69   19.50
  -9   1   6   21.48   12.38
   9  -1  -6   13.48    9.75
   1   9   7    8.21   12.13
  -1  -9  -7   13.57   10.07
  -5  -7  -4   13.17   10.86
   5   7   4   19.33   12.19
  -5  -7  -4   19.31   12.41
   7  -6   7  336.10   22.12
  -7   6  -7  404.82   25.33
   0   3 -16   35.55   12.30
   0   3 -16   43.21   13.25
   0  -3  16   26.96   12.09
  -9   3   1  182.12   17.54
   9  -3  -1  210.04   17.41
  -2  -6 -10    1.48   14.16
   2   6  10   21.30   14.17
  -2  -5 -11   47.89   12.87
   2   5  11   65.37   12.53
  -1  -2 -14  252.79   21.57
   1   2  14  258.96   20.97
  -1  -2 -14  218.33   20.70
  -5  -6  14   53.51   14.75
   5   6 -14   48.67   15.93
   8  -7   2   -7.62   12.89
  -8   7  -2   -2.37   13.36
   0   4 -16   17.46   10.45
   0   4 -16   13.72   11.63
   0  -4  16   25.96   10.39
   9  -3  -5    5.62   13.52
   9  -3  -5    7.17    9.87
  -9   3   5   -2.01   11.56
  -3  10 -11  241.58   21.77
   3 -10  11  281.76   20.57
  -6   8   8  110.35   13.80
   6  -8  -8  107.31   12.70
   3  -4  14   25.08   15.26
  -3   4 -14   11.91   14.80
   4  -7 -11   59.29   10.47
  -4   7  11   58.87   17.17
   0   3  14   70.54   15.78
   0  -3 -14   34.26   12.20
   0  -3 -14   31.44   10.09
  -7   8   6  206.86   18.05
   7  -8  -6  199.02   17.36
  -5  -4  15   88.48   17.39
   5   4 -15   86.38   12.84
   4   9 -12  117.67   14.81
  -4  -9  12  110.54   16.17
   0  12  -9   43.21   12.82
   0  12  -9   43.85    9.47
   0 -12   9   28.51   10.58
   3   7 -15    1.15   11.40
  -3  -7  15    8.04   12.66
  -1   7  11  550.77   27.57
   1  -7 -11  505.82   24.01
  -6  10  -5  275.05   20.74
   6 -10   5  318.74   21.96
   2  12  -5   -5.03   10.38
   2  12  -5    4.15   11.29
  -3  12  -7  325.98   21.27
   3 -12   7  202.52   25.48
  -3  12  -7  313.58   22.22
  -8  -1  -3   19.39   11.42
   8   1   3   25.28   13.10
   4 -11   8  123.16   13.87
  -4  11  -8  122.03   13.90
   7   4 -12  163.79   17.05
  -7  -4  12  141.00   15.48
   9  -1  -1   -0.09   16.62
  -9   1   1   13.60   10.28
   4   6 -15   76.61   10.97
  -4  -6  15   84.82   15.04
   1   9 -14   62.60   11.19
  -1  -9  14   77.29   12.38
   8  -4  -9  203.55   20.10
  -8   4   9  146.85   15.88
  -8   4   9  193.32   17.91
   9  -2  -6  338.24   20.37
  -9   2   6  263.91   18.12
   9  -2  -6  286.81   18.19
  -8  -2  -2   77.67   16.99
   8   2   2   82.01   10.76
  -6   9  -7  538.71   29.85
   6  -9   7  556.95   29.48
  -2 -10  -4  437.07   21.68
   2  10   4  447.93   24.71
   0 -11  -4  -15.78   16.40
   0  11   4    4.58   17.44
  -2  12   2   81.24   15.38
   2 -12  -2   70.81   19.23
  -3   3 -14   25.45   14.99
   3  -3  14   31.75   13.94
  -2  10   7  153.32   14.55
   2 -10  -7  135.95   15.42
  -9   0   2  157.12   17.17
   9   0  -2  196.13   19.88
   9   0  -2  134.49   13.03
  -8   5   8   21.61    8.37
  -8   5   8   25.09   10.74
   8  -5  -8   26.00   16.57
   0 -12  -1   13.19   12.89
   0  12   1   30.30   11.20
  -1  12  -9  110.30   11.43
  -1  12  -9   79.11   14.13
  -6  -8   9    6.55   11.05
   6   8  -9    3.90   14.39
  -4  12   0    3.43   10.53
   4 -12   0    9.17   12.18
   2  12  -4   23.71   10.85
   2  12  -4   19.69    8.79
   7   1 -13   44.95   12.59
  -7  -1  13   67.26   10.79
   1  -2 -15   29.78   12.58
  -1   2  15   52.80   10.67
   6  -1 -14  148.60   15.19
  -6   1  14  146.71   14.42
  -2  10 -12  103.98   11.65
   2 -10  12  114.56   14.20
  -4   5  13   14.12   11.87
   4  -5 -13   28.48   10.63
  -9   0   6   39.45   10.87
   9   0  -6   42.65   14.34
   2  -9  13   -7.50   15.24
  -2   9 -13   -4.82   12.72
  -1 -11  -3  165.45   15.92
   1  11   3  172.32   16.56
   9  -4  -3    8.68   13.65
   9  -4  -3    1.61    9.20
  -9   4   3   -2.38   13.26
   3  11  -9   77.79   15.29
  -3 -11   9   90.08   13.68
   2  12  -6  168.35   18.27
  -2 -12   6  124.81   12.81
   2  12  -6  142.26   14.10
   2   9   6  249.91   20.51
  -2  -9  -6  239.74   23.04
   6   0   9  199.47   17.33
  -6   0  -9  183.43   19.10
   9  -4  -2  228.43   19.64
  -9   4   2  248.86   20.84
  -3   4  14    4.34   11.59
   3  -4 -14    4.02   13.19
   1  -5 -13  259.30   17.18
  -1   5  13  268.32   19.71
  -2   0  16  477.13   27.44
  -2   0  16  378.63   29.91
   2   0 -16  451.66   21.50
  -5  -8  12   76.14   15.11
   5   8 -12   41.12   15.41
  -3 -11   1  281.79   21.79
   3  11  -1  279.89   19.53
   2  -4 -14   85.33   12.53
  -2   4  14   78.12   13.00
   3 -10  -7   73.05   15.53
  -3  10   7   58.59   16.02
   3   5 -16   24.37   13.09
  -3  -5  16   35.03   15.66
   5   9 -10   12.05   10.58
  -5  -9  10    4.53   10.08
   3   5  10  167.23   18.81
  -3  -5 -10  124.26   12.38
  -3  -5 -10  172.39   17.33
   5 -10   8  374.37   20.33
  -5  10  -8  363.98   20.70
   6  -7   9  -16.85   13.72
  -6   7  -9    5.88   11.45
   5   4   8   77.19   13.43
  -5  -4  -8   58.76   12.32
   0  -9  14   16.38    7.97
   0   9 -14   34.45   12.42
   0   9 -14   23.19   12.13
  -2  11   5  370.40   20.56
   2 -11  -5  329.52   19.59
   0   2 -16   26.74   15.93
   0   2 -16   49.17   11.64
   0  -2  16   32.12   11.25
  -4 -10  10  274.82   21.75
   4  10 -10  265.26   17.28
   1   6  11  156.13   17.25
  -1  -6 -11  163.13   15.99
  -4  -2  16  155.40   17.93
   4   2 -16  157.38   14.02
  -3   5 -14  192.87   19.16
   3  -5  14  206.27   18.80
  -7   0  13   47.25   12.59
   7   0 -13   56.06   15.36
   1   0  15  464.92   23.31
  -1   0 -15  455.53   23.26
  -1   0 -15  424.86   22.86
   6   3   7   61.03   14.12
  -6  -3  -7   76.02   11.71
   6   4   6    3.99   12.63
  -6  -4  -6    2.92   14.94
  -4   4 -13   10.56   12.41
   4  -4  13    3.91    9.91
   0 -10  13   51.91   11.21
   0  10 -13   43.00   10.77
   0  10 -13   53.44   13.03
  -4  -3  16   21.28   12.48
   4   3 -16   37.95    9.51
   1  10 -13  803.60   24.45
  -1 -10  13  762.83   34.90
  -7   7   8  150.59   12.09
   7  -7  -8  130.25   14.54
   3   0 -16   53.73   15.39
  -3   0  16   40.71   10.81
  -3   0  16   33.90   12.54
   9  -4  -4  158.97   15.52
   9  -4  -4  115.20   10.94
  -9   4   4  151.69   14.44
  -7  -2  13   28.08   11.03
   7   2 -13   21.89   11.60
   4  -2 -15  207.29   17.60
  -4   2  15  216.49   17.29
  -4   2  15  189.40   18.76
   3   6   9   -0.16   12.37
  -3  -6  -9   -4.84    8.80
  -4  12  -5   60.51   14.21
  -4  12  -5   63.37    9.38
   4 -12   5   66.15   14.14
   1 -12  -2    0.97   11.12
  -1  12   2   -6.09   13.75
   2   7   9   43.23   13.76
  -2  -7  -9   53.05   13.78
  -4   9 -11  193.30   17.90
   4  -9  11  184.62   19.65
  -6  -4  14   58.72   15.38
   6   4 -14   55.46   12.93
   5   5   7  276.39   17.38
  -5  -5  -7  238.01   20.90
  -5  -5  -7  285.27   19.76
  -5   3  14   74.30   12.44
   5  -3 -14   88.16   13.82
  -5   3  14   93.48   14.08
   0   5 -16  257.05   15.97
   0  -5  16  222.41   20.60
   0   5 -16  269.98   17.80
   0  -9  -8   61.14   12.65
   0   9   8   53.00   13.51
  -2  -4 -12   27.56   12.04
   2   4  12   25.93   12.30
  -2  -4 -12   32.06   13.45
   9   1  -4   80.19   11.51
  -9  -1   4   77.21   11.66
  -2   4 -15   12.51   13.16
   2  -4  15    9.17   12.81
  -8   0  11   37.04   10.56
   8   0 -11   54.19   16.20
   1   5  12    1.88   10.80
  -1  -5 -12    7.81   10.32
   4  -3  13   17.61   14.11
  -4   3 -13   15.94   11.32
  -9   4   1   87.01   16.01
   9  -4  -1  104.87   13.02
  -7  -7   5   62.15   14.81
   7   7  -5   61.81   13.70
   8   4  -1  159.52   16.14
  -8  -4   1  144.38   14.48
   8   4  -1  173.97   17.02
   9  -2   0    7.18   13.68
  -9   2   0   -9.12   14.43
   7   7  -6    5.90   11.50
  -7  -7   6    4.06    8.88
  -9  -1   5   18.17    8.52
   9   1  -5   16.78   10.53
  -2 -12   3   32.95   13.53
   2  12  -3   30.17   10.99
   3 -11  -5   47.23   12.83
  -3  11   5   34.87   15.14
   8  -3 -10    7.52   12.23
  -8   3  10   16.14    9.65
   8   3 -10  187.67   16.59
  -8  -3  10  148.82   15.95
  -8   0  -4  333.65   26.26
   8   0   4  342.19   22.28
  -5  11  -6   40.79    9.42
   2  -3  15   62.13   11.72
  -2   3 -15   77.11   16.03
   8  -3   5  795.28   30.10
  -8   3  -5  745.74   36.02
   6  -4  10   23.13   13.81
  -6   4 -10   29.16   15.29
   5 -11  -3   15.16   15.17
  -5  11   3   19.48   13.74
  -3  12   2   24.98   11.31
   3 -12  -2   40.80   13.24
  -9   3   0   21.39   15.75
   9  -3   0   16.36    9.73
  -6  10   4   49.09   11.30
   6 -10  -4   43.18   15.98
   1   6 -16   24.80   10.83
   1   6 -16   25.39   10.35
  -1   7 -15   16.39   11.59
   1  -7  15   32.70   11.91
   7   6 -10   27.44   12.28
  -7  -6  10   29.53   16.22
   7  -3 -12  780.80   34.22
  -7   3  12  724.91   30.66
  -8  -1  11   11.01   11.17
   8   1 -11   22.21   15.39
  -8   7   5   -5.37    9.11
  -8   7   5    8.41    9.61
   8  -7  -5    3.39   13.47
  -2 -12   7  183.44   15.39
   2  12  -7  221.36   18.49
   2  12  -7  211.89   16.95
  -1  -8  15   23.36   11.77
   1   8 -15   39.87   11.75
   8   3   1    8.48   12.01
  -8  -3  -1    1.22   12.15
   8   3   1    1.81   10.18
  -3  -4 -11   23.25   10.96
   3   4  11   32.95   13.48
  -3  -4 -11   39.64   11.92
  -3   2 -14   -5.65    9.11
   3  -2  14   -8.87    9.34
   2   6 -16   15.23   12.39
  -2  -6  16   16.74   16.16
   3  -8  13  597.59   29.43
  -3   8 -13  542.99   25.02
   5   3   9   57.63   15.20
  -5  -3  -9   71.65   14.88
  -1  -7 -10   -1.88    8.81
   1   7  10   -6.70   11.68
  -4 -10   0  232.18   19.34
   4  10   0  250.12   19.53
   6  -3  10   94.23   14.57
  -6   3 -10  103.59   17.00
  -4  -1  16   94.45   15.70
   4   1 -16   91.21   12.26
   9  -3  -6  128.89   13.60
  -9   3   6  113.02   16.33
   9  -3  -6  120.09   12.05
   9  -1  -7   45.27   14.50
  -9   1   7   54.78   15.07
   8  -6   4    5.44   11.72
  -8   6  -4    1.61   15.18
   1  12   0   59.14   15.19
  -1 -12   0   68.35   11.34
   4  -5  13   54.25   13.95
  -4   5 -13   48.55   11.77
  -2  -9  14  244.85   20.24
   2   9 -14  212.88   16.29
   9   1  -3    8.25   11.11
  -9  -1   3   12.01    9.43
   9   1  -3    1.16    7.79
  -4  10 -10  116.48   13.26
   4 -10  10  109.21   14.46
   8  -6  -7   43.27   13.01
  -8   6   7   41.58   11.47
  -8   6   7   46.97   12.24
   4  -8 -10    4.48   10.82
  -4   8  10    0.48    9.55
   1  -8 -10  272.58   21.79
  -1   8  10  260.74   18.35
   8  -4   5  297.71   19.45
  -8   4  -5  251.42   20.86
  -5   7 -11   74.79   14.35
   5  -7  11   69.74   13.51
   1  12  -9  129.43   17.05
  -1 -12   9  126.38   13.53
   1  12  -9  123.63   11.73
   3   1  13   11.85   12.10
  -3  -1 -13    8.89    9.63
  -7   0  -7  295.69   20.91
   7   0   7  282.40   21.80
  -5   1  15    0.14   13.11
   5  -1 -15   10.60   11.25
   7  -9  -4  111.71   14.98
  -7   9   4   90.13   13.89
  -7  -7   4    7.79   16.43
   7   7  -4    4.46   14.24
   9   0  -1   52.17   10.01
  -9   0   1   41.87   13.23
  -8   1  11  114.63   14.33
   8  -1 -11  115.34   14.14
   7   5   2    1.83   11.85
  -7  -5  -2    0.07   14.05
  -8  -4   9   -9.13   13.33
   8   4  -9    2.75    9.54
  -7  -7   7    2.41   11.41
   7   7  -7   -0.01   13.59
  -1  10   7    8.25   14.27
   1 -10  -7   19.35   13.99
  -2 -11  11  327.97   23.59
   2  11 -11  299.24   19.48
  -3 -10  12   17.56   10.11
   3  10 -12    6.40   12.75
   2  -5  15   -2.15   11.34
  -2   5 -15   10.12   12.79
   8  -2   5  188.97   21.34
  -8   2  -5  159.61   17.40
  -7   9  -4  337.02   18.65
   7  -9   4  288.36   18.43
   6   8  -1   23.84   11.72
   6   8  -1    6.45    9.18
  -6  -8   1   14.77    8.32
   9   0  -7  388.75   22.56
  -9   0   7  349.60   22.10
  -9  -1   6  182.34   16.25
   9   1  -6  183.90   16.92
  -1   0  16   10.76   11.22
   1   0 -16   22.74    9.97
   1   0 -16   19.91   12.39
   7   6   0   74.19   12.25
   7   6   0   82.51   13.24
  -7  -6   0   58.24   10.38
  -1  11   5    8.96   11.96
   1 -11  -5    0.61   12.15
  -5  -9   0   14.85   10.33
   5   9   0   28.81   15.24
  -5  -9   0   21.70   12.02
  -6  -2  -8   12.50   13.16
   6   2   8   15.69   15.42
   6   5   5   12.05   13.23
  -6  -5  -5   15.26   15.85
  -6  -5  -5   10.15    9.18
  -4  12   1   -3.17    9.23
   4 -12  -1    2.32   12.27
   8   5  -5   76.15   14.68
  -8  -5   5   58.10   15.68
   9  -1   0    7.75   16.77
  -9   1   0   -4.14    9.83
  -4  -4  16    8.03   11.49
   4   4 -16    4.16    9.03
   6  -5  10   38.67   16.67
  -6   5 -10   16.64   13.57
   7  -1 -13  129.80   12.85
  -7   1  13  114.69   11.14
   9  -4  -5    4.44   11.61
   9  -4  -5  -10.57   10.96
  -9   4   5   -2.51   10.26
   5 -10  -6  312.89   22.85
  -5  10   6  323.59   21.32
   9  -2  -7  245.86   20.20
  -9   2   7  263.99   17.93
   7  -4   8  122.34   18.82
  -7   4  -8  106.22   13.48
   2   1  14  247.68   18.99
  -2  -1 -14  234.89   21.10
   8  -7   3  163.11   18.09
  -8   7  -3  175.26   18.03
  -7   3  -8  290.59   22.65
   7  -3   8  345.51   20.87
   8   5  -6   64.93   12.56
  -8  -5   6   95.65   14.86
  -3  11 -10  281.92   16.18
   3 -11  10  281.45   21.98
  -2  -8  15  286.99   17.88
   2   8 -15  264.16   17.22
   4  -4 -14  187.82   19.08
  -4   4  14  182.00   16.61
  -2  11 -11  496.06   23.10
   2 -11  11  460.39   24.83
  -2  11 -11  496.87   23.80
  -6   6  11   35.82   11.90
   6  -6 -11   44.15   10.49
  -8   8   1    1.41   11.28
   8  -8  -1    8.32   10.77
  -4   2 -13  152.08   13.43
   4  -2  13  181.29   20.79
  -2   8 -14   79.88   12.97
   2  -8  14   47.23   13.59
   2  -2  15    8.85   17.43
  -2   2 -15   21.66    9.47
   0   8 -15  357.08   21.42
   0   8 -15  350.57   19.10
   0  -8  15  264.52   21.66
  -9   4   0   19.28   15.31
   9  -4   0    1.63   11.55
   4  -8  12  109.21   12.62
  -4   8 -12  108.46   16.31
   2  -9  -9  163.95   16.32
  -2   9   9  168.70   21.00
  -5   9   8   25.39   12.76
   5  -9  -8   27.05   12.10
  -3   9   9    3.14   12.65
   3  -9  -9    5.68   12.64
  -3   6 -14   33.61   10.36
   3  -6  14   30.70   19.39
  -8  -5   4   10.76   13.79
   8   5  -4   20.19   12.11
   2 -12   9   55.13   12.84
  -2  12  -9   57.38   11.88
  -2  12  -9   63.46   13.34
   1  -4 -14  119.80   13.46
  -1   4  14  136.38   15.05
   0   1 -16   52.94   13.38
   0  -1  16   63.36   11.29
   0   1 -16   62.32   10.76
  -3  -7  -8  172.04   19.21
   3   7   8  150.78   14.66
  -7  -3  13   -0.10   12.21
   7   3 -13   -5.17   13.53
   5   0  11    0.91   14.80
  -5   0 -11    8.90   14.04
   2  11   2  604.23   27.67
  -2 -11  -2  563.93   28.69
   8  -8   0  126.05   14.87
  -8   8   0  102.96   15.31
   5   6   6   17.23   13.21
  -5  -6  -6   21.36   10.87
  -5  -6  -6   26.83   11.62
   1 -13   4  202.29   19.12
  -1  13  -4  177.34   15.02
   5   5 -15  109.63   13.49
  -5  -5  15  105.30   13.29
   6  -2  10  111.69   15.66
  -6   2 -10  112.21   15.72
   8   2 -11  112.54   16.15
  -8  -2  11   80.99   13.74
   9   1  -2   41.39   10.51
  -9  -1   2   52.76   13.22
   9   1  -2   54.65   14.16
   4   9   3   24.22   12.72
  -4  -9  -3   28.67   10.38
  -2 -12   2   78.41   14.97
   2  12  -2   99.20   14.59
  -4  10   7  252.16   22.12
   4 -10  -7  309.67   18.68
   1   4  13   74.41   13.48
  -1  -4 -13   65.27   12.67
  -1  -4 -13   68.53   12.06
   6  -5 -12  183.34   16.80
  -6   5  12  172.76   17.34
  -6  -6  13   15.97   14.29
   6   6 -13    8.11   12.07
  -1  10 -13  195.35   17.43
   1 -10  13  176.38   14.94
  -1  10 -13  185.27   15.70
   8  -8  -2    7.60   10.11
  -8   8   2    4.52   11.22
  -8   8   2   -9.79   11.29
  -7   8  -6  575.01   26.91
   7  -8   6  580.66   26.25
  -2 -10  13    5.87   13.87
   2  10 -13   18.65   14.32
  -6  -8  10  162.10   20.58
   6   8 -10  187.60   18.53
  -1  13  -3    2.85   14.31
   1 -13   3   17.77   11.39
  -7  -7   3  134.40   15.20
   7   7  -3  121.48   13.39
   8  -5   5  247.29   20.34
  -8   5  -5  258.83   19.70
   7  -7   7  267.47   20.30
  -7   7  -7  256.54   19.99
   1 -13   5  157.37   18.27
  -1  13  -5  216.03   16.20
  -4  12  -6  172.42   17.00
   4 -12   6   88.29   13.73
  -4  12  -6  166.47   15.49
  -9   5   2  295.03   21.22
   9  -5  -2  335.14   20.90
   2  12  -8   81.09   15.54
  -2 -12   8   82.55   11.45
  -6  10  -6  178.20   15.73
   6 -10   6  203.51   16.68
   3 -12   8    5.41    8.32
  -3  12  -8   26.18   11.11
  -3  12  -8   32.73   10.11
   8   5  -7    3.05   10.22
  -8  -5   7    2.72   12.73
  -1   9 -14  255.40   15.25
  -1   9 -14  241.41   19.28
   1  -9  14  190.65   17.14
   4   8   5   27.57   13.23
  -4  -8  -5   28.77   10.14
  -6  11  -1  136.22   13.69
   6 -11   1  120.13   12.86
   0 -11  12  131.16   14.72
   0 -11  12  148.21   20.28
   0  11 -12  158.80   17.21
  -9   5   3   -8.82   14.37
   9  -5  -3   -4.83    8.18
   9  -5  -3    7.35   10.77
  -7   5  -8   95.57   12.47
   7  -5   8  113.57   13.24
  -3  -9  -5  207.94   17.96
   3   9   5  208.88   20.08
   7   7  -8  115.36   16.62
  -7  -7   8   99.74   16.63
   4   1  12  150.69   13.26
  -4  -1 -12   84.94   12.98
   0  -6  16  137.54   13.34
   0   6 -16  142.22   13.01
   0   6 -16  146.89   12.83
   3  11 -10   17.60   10.45
  -3 -11  10   17.14   13.87
   2 -13   3  393.61   24.81
  -2  13  -3  334.19   18.53
  -2  13  -4  300.58   20.80
   2 -13   4  169.74   20.16
   5  10  -6  160.47   16.95
  -5 -10   6  126.84   14.00
   6  -2 -14   30.40   13.59
  -6   2  14   28.86    9.53
   7  -2   8    9.94   14.31
  -7   2  -8   10.05   15.32
  -5 -10   5   -6.82   11.68
   5  10  -5    7.43   15.00
  -6   7  10    5.40   12.12
   6  -7 -10   -3.23   10.48
   4  -6  13  213.66   22.86
  -4   6 -13  206.43   19.25
  -4   0  16   77.62   13.38
   4   0 -16   80.90   13.83
   3  11   0   12.04   10.26
  -3 -11   0    9.91   11.03
  -9  -1   7    8.53   10.56
   9   1  -7   -0.83   10.24
   6 -11   2   96.99   13.68
  -6  11  -2  126.71   14.80
  -6  11  -2   92.95   12.88
  -4  -5  -9  342.85   20.90
   4   5   9  338.72   19.35
  -2  -8  -8  101.39   12.30
   2   8   8   83.92   12.40
   6   7   2    3.09   10.52
  -6  -7  -2    6.28   12.04
  -6  -7  -2   14.10   10.21
   0  12 -10   23.25   11.88
   0 -12  10    7.73   16.49
   0  12 -10   18.66    8.47
   5  -6 -12   36.57   11.10
  -5   6  12   35.71   12.94
   6   7 -12  580.56   27.82
  -6  -7  12  555.65   27.22
   1   8   9   85.54   15.66
  -1  -8  -9   75.10   18.57
  -8   8  -1   57.37   13.45
   8  -8   1   78.53   15.21
   6 -11   0   -3.98   10.54
  -6  11   0   -5.66   13.34
   3   3  12   30.79   10.44
  -3  -3 -12   21.84    8.56
  -5  -2 -10   65.05   11.31
   5   2  10   66.28   11.78
  -3  -6  16   38.32   11.45
   3   6 -16   31.30   10.87
  -9   3  -1   61.58   14.70
   9  -3   1   69.01   14.51
   9  -5  -1   61.67   12.15
  -9   5   1   34.84   11.56
   8  -2 -11   43.10   16.76
  -8   2  11   60.29   10.14
  -2  -3 -13  265.76   19.57
   2   3  13  334.31   19.56
  -2  -3 -13  332.69   18.27
  -7  -3  -5    5.76   16.76
   7   3   5    7.43   10.73
   0  -6 -12  195.55   18.78
   0   6  12  187.33   17.14
  -8  -5   3  576.67   25.91
   8   5  -3  517.04   34.62
  -9   2  -1   48.15   10.93
   9  -2   1   51.56   11.90
  -8   1  -5   15.88   11.04
   8  -1   5   29.76   14.76
  -6   9   7  296.09   20.23
   6  -9  -7  323.45   20.86
   4   8 -14  124.21   16.56
  -4  -8  14  135.50   16.67
   3  10   3   65.16   12.38
  -3 -10  -3   90.33   13.26
  -3   1 -14   20.22   15.60
   3  -1  14   16.78   13.95
  -3   3  15   26.36   12.46
   3  -3 -15   35.13    9.38
  -3   3  15   16.95   11.93
   1  11 -12  489.82   23.41
  -1 -11  12  663.59   32.66
  -2  12   3  152.79   16.69
   2 -12  -3  132.27   14.73
   2  -6  15  315.66   19.21
  -2   6 -15  277.12   19.87
   0 -12  -2   47.41   14.62
   0  12   2   43.70   13.35
  -2   3  15   78.11   15.61
  -2   3  15   82.41   13.37
   2  -3 -15   84.38   15.86
   4 -11  -5  224.24   21.88
  -4  11   5  198.89   17.32
   5  -4  12    2.95   15.06
  -5   4 -12   -0.75    9.71
   9  -3  -7   12.53   10.92
  -9   3   7   13.66   11.88
   9  -3  -7    8.27   11.71
  -4 -11   5   77.81   11.45
   4  11  -5  109.12   12.44
   4   4  10    1.06   13.29
  -4  -4 -10   -3.38    9.79
  -4 -11   6   -0.03    7.80
   4  11  -6    7.03    9.93
   5  10  -7   10.58   11.11
  -5 -10   7   -0.60   12.12
   1 -13   2  163.43   20.73
  -1  13  -2  137.60   13.15
  -7   8   7   46.33   17.54
   7  -8  -7   46.88   14.97
  -2   1  16   25.24    9.77
  -2   1  16   17.70   12.35
   2  -1 -16   26.10   11.50
   2 -13   2   57.14   10.58
  -2  13  -2   48.91    9.82
  -2  13  -5  136.81   15.60
   2 -13   5  124.24   14.11
  -5   7  11   77.68   11.34
   5  -7 -11   77.46   10.92
  -5  -9  11  165.80   17.89
   5   9 -11  152.39   12.71
  -8   8   3   52.93   10.07
   8  -8  -3   26.37    9.65
  -8   8   3   50.16   12.54
   8   4   0   31.15   10.70
   8   4   0   54.26   11.59
  -8  -4   0   36.46   11.11
   9  -5  -4  150.72   12.95
   9  -5  -4  221.09   21.02
  -9   5   4  202.76   18.23
   7   2   6  171.56   16.37
  -7  -2  -6  214.99   21.32
   5  10  -4  289.64   17.56
  -5 -10   4  218.84   18.75
  -6   6 -10   17.18   10.33
   6  -6  10   10.60   13.03
   0   7  11    7.51   11.76
   0  -7 -11    1.48   17.97
   9  -4  -6  141.55   14.82
  -9   4   6  104.46   13.35
   9  -4  -6  139.56   15.60
  -7  -5  12   16.46   14.42
   7   5 -12   10.10   13.54
  -9   0   0   -1.83    9.67
   9   0   0    7.96   14.79
   1 -13   6   85.39   13.35
  -1  13  -6   73.08    9.98
  -1  12 -10  261.28   17.99
  -1  12 -10  258.37   17.29
  -9   1   8   43.13   11.66
   9  -1  -8   41.22   13.24
   0 -13   4   36.38   12.06
   0  13  -4   33.05   11.91
  -3   1  16  287.60   18.20
  -3   1  16  345.18   21.26
   3  -1 -16  314.50   20.25
   0  -2 -15  237.96   18.30
   0   2  15  256.14   19.52
   0  -2 -15  180.00   15.95
   9   2  -5   28.48    9.39
  -9  -2   5   41.02    9.66
   4  10 -11    4.23   11.00
  -4 -10  11    4.54   14.86
   0 -13   5  287.09   22.31
   0  13  -5  291.15   20.47
   5  -3  12    5.29   14.80
  -5   3 -12   -3.00   10.34
  -9  -2   4  108.51   13.09
   9   2  -4  141.30   13.28
   8  -7  -6  616.15   34.42
  -8   7   6  680.17   31.34
  -8   7   6  718.08   32.77
   4   6   8    5.48   13.96
  -4  -6  -8    7.08    9.77
  -4  -6  -8   13.67   13.39
   6   5 -14   98.06   13.46
  -6  -5  14  103.73   12.13
  -9   0   8    2.94   15.20
   9   0  -8   22.88   13.66
  -5  -8  -3   -4.67   13.37
  -5  -8  -3    6.17   10.96
   5   8   3    0.16   13.07
  -5   5  13  341.86   20.76
   5  -5 -13  321.16   20.04
   4 -11   9  310.68   19.29
  -4  11  -9  268.96   18.64
   1  -4  16   13.12   10.90
  -1   4 -16   10.02   14.85
  -6  11  -3   50.86   12.83
  -6  11  -3   53.05    9.77
   6 -11   3   29.96   11.90
   4   5 -16  173.29   16.52
  -4  -5  16  144.87   16.69
  -6   4  13   29.57    8.99
  -6   4  13   46.51   11.86
   6  -4 -13   25.27   11.67
   5  -9  10  255.62   19.91
  -5   9 -10  262.13   18.18
   8   2   3  237.98   18.89
  -8  -2  -3  271.73   22.05
   7   4   4   -2.95   16.60
  -7  -4  -4   13.34   12.68
  -1   3 -16  161.86   15.46
   1  -3  16  138.55   17.39
  -4 -11   4   34.74    9.07
   4  11  -4   41.24   10.86
   4  11  -4   49.39   10.20
   5 -11   7  198.87   16.69
  -5  11  -7  148.26   14.09
   0  -5 -13   15.69    9.28
   0   5  13   16.95   12.05
   4 -12  -2  146.80   13.72
  -4  12   2  231.87   20.76
  -9   4  -1  151.33   17.29
   9  -4   1  165.38   16.90
  -1   9   9    3.82   12.70
   1  -9  -9   -4.73   15.27
   5  -5  12  152.31   17.69
  -5   5 -12  126.97   14.38
  -4   9   9   65.05   14.52
   4  -9  -9   65.20   14.10
   6 -11  -1  119.36   14.71
  -6  11   1  175.42   15.77
   6   1   9   -0.06   15.85
  -6  -1  -9    6.77   12.22
   8  -5  -9   99.86   14.70
  -8   5   9   65.71   11.98
  -8   5   9   91.46   12.25
  -7   5  11  138.99   11.62
  -7   5  11  112.42   12.70
   7  -5 -11  149.38   12.54
   4  11  -7  135.57   14.84
  -4 -11   7  157.51   15.68
  -6  -6  -4  101.66   13.94
  -6  -6  -4   71.85   14.23
   6   6   4   96.70   17.71
   5 -11  -4  220.52   18.25
  -5  11   4  192.10   18.09
   9   1  -1   26.07   12.39
  -9  -1   1   49.51   14.06
  -7  10   0   85.08   11.35
   7 -10   0   86.41   12.82
  -7  10   0   82.92   10.33
  -1  11 -12  226.06   19.32
  -1  11 -12  241.81   22.28
   1 -11  12  228.79   18.35
  -8  -5   8   43.01   14.15
   8   5  -8   37.07   11.95
   7  -9  -5    1.67   13.67
  -7   9   5   -5.64    8.86
  -7   6  10   11.57    9.81
   7  -6 -10    3.26   12.21
   7  -2 -13   15.04    9.52
  -7   2  13    4.81   13.49
  -4  -7  15  125.97   14.65
   4   7 -15  143.32   12.54
   0  13  -3   17.57   11.17
   0 -13   3    8.08   14.14
   1  10   6  197.94   14.43
  -1 -10  -6  190.88   16.00
  -9  -2   6  124.40   12.58
   9   2  -6  131.28   15.41
  -3  12   3   31.65   13.12
   3 -12  -3   18.23   16.19
   9  -5   0  446.36   25.34
  -9   5   0  468.09   23.43
  -6  10   5   30.68   15.76
   6 -10  -5   40.29   11.62
  -7  10  -1   32.31    9.50
  -7  10  -1   42.26   12.49
   7 -10   1   16.58   10.97
  -6   9  -8    8.98   12.94
   6  -9   8   -6.60   14.83
  -2   1 -15   58.41   12.88
   2  -1  15   57.01   15.96
   9  -1   1   23.92   13.96
  -9   1  -1    2.67   14.59
  -6   8  -9   75.45   16.80
   6  -8   9   73.94   11.93
  -1 -12  -1  221.60   13.74
   1  12   1  222.64   15.14
  -8  -1  -4  215.18   21.49
   8   1   4  181.83   15.69
   4  -1  13  419.33   28.59
  -4   1 -13  419.47   28.72
  -1  -1 -15  198.02   16.16
   1   1  15  146.21   14.13
  -1  -1 -15  198.89   15.00
  -8   4  10   41.53   10.93
  -8   4  10   46.13    9.76
   8  -4 -10   56.57   12.37
  -6  -2  15   51.36   14.62
   6   2 -15   63.82   14.23
  -1  -7  16    0.55   11.38
   1   7 -16    2.89   10.18
  -8  -4  10   11.61   11.21
   8   4 -10   15.47   12.47
  -7  -6  11  297.74   21.89
   7   6 -11  260.14   19.89
  -5  -7  14   63.61   12.61
   5   7 -14   56.40   12.61
   0  13  -6  164.42   15.24
   0 -13   6  126.85   14.48
   7  -9   5   16.21   14.92
  -7   9  -5   13.03   10.19
   7   7  -2    8.19   11.85
   7   7  -2   17.27   10.21
  -7  -7   2   26.82   10.16
  -9   2   8   -0.23    9.82
   9  -2  -8    7.52   13.67
   1  12 -10   51.69   17.20
  -1 -12  10   75.41   16.72
   1 -12  -3   69.19   14.38
  -1  12   3   75.31   17.22
  -5  12  -2  335.97   23.86
   5 -12   2  441.86   30.43
   4   9 -13   83.77   15.53
  -4  -9  13   98.71   15.79
  -9  -2   3    4.49   13.06
   9   2  -3    2.94    9.83
   9   2  -3   11.28   10.21
  -6  -1  15   21.15   16.89
   6   1 -15    5.26   13.56
   6  -1  10   32.75   14.55
  -6   1 -10   25.25   18.06
   2  12  -1   81.24   12.81
  -2 -12   1   70.84   11.68
   8  -8   2   39.04   11.78
  -8   8  -2   48.26   12.73
   3   9 -14  196.26   16.36
  -3  -9  14  195.63   15.16
   6   8   0   89.13   13.08
  -6  -8   0   77.75   11.96
   6   8   0   94.27   13.34
   8   3 -11   74.23   13.34
  -8  -3  11   79.26   14.55
  -7  10   1   32.57   10.25
   7 -10  -1   18.78   10.35
  -4 -10  -1    6.17    9.35
   4  10   1    7.42    9.43
   5  10  -8   28.54   12.26
  -5 -10   8   18.10   12.71
  -5  12  -1   67.09   12.46
   5 -12   1   40.40   12.12
  -5   2  15   41.05   12.74
   5  -2 -15   33.98   10.65
  -6  -9   6   35.56   13.63
   6   9  -6   27.10   11.10
   7   7  -9   39.82   10.57
  -7  -7   9   40.83   15.94
  -2  13  -1  346.92   24.48
   2 -13   1  376.47   28.08
   2 -13   6   27.64   14.11
  -2  13  -6   37.66   11.67
   2   7 -16   14.83   11.81
  -2  -7  16   12.00   15.19
   1  -5  16   42.84   12.40
  -1   5 -16   50.32   11.32
   8  -7   4  122.81   15.84
  -8   7  -4  119.88   16.22
  -7   6  -8   29.53   10.49
   7  -6   8   18.99   14.33
   3   8 -15   29.65   16.38
  -3  -8  15   15.92   15.27
  -6  -9   5   50.00   13.27
   6   9  -5   38.61   12.69
   1  11   4  119.84   18.00
  -1 -11  -4  143.51   13.33
   7   4 -13   28.59   14.78
  -7  -4  13    5.04   11.04
   8   3   2    3.64    9.71
  -8  -3  -2    3.52   12.04
  -5 -10   3   -0.44    9.73
   5  10  -3   -7.56   12.13
   5  10  -3   -1.49    8.87
   5 -10   9    6.10   12.14
  -5  10  -9    9.15   10.41
  -5  12  -3  179.77   14.60
   5 -12   3  129.78   16.23
   8   5  -2   -2.90    8.27
   8   5  -2   -4.59   13.54
  -8  -5   2  -12.44   12.08
  -5  -8  13  139.89   17.46
   5   8 -13  149.59   12.26
   3  -7  14  710.15   59.78
  -3   7 -14  578.21   36.35
   2  12  -9   11.15   11.87
  -2 -12   9   18.41   11.47
   7  -1   8   28.65   11.11
  -7   1  -8   38.60   16.27
  -8   6  -5  108.12   18.24
   8  -6   5  108.34   13.18
  -9   5   5    9.60    8.61
   9  -5  -5   17.11    9.79
   9  -5  -5   -4.98    8.95
  -6   8   9   29.81   12.80
   6  -8  -9   38.19   13.70
   0  11   5  205.66   15.84
   0 -11  -5  216.54   15.73
  -1  13  -1    8.96    9.29
   1 -13   1    6.43    9.75
  -3  -8  -7  403.18   28.90
   3   8   7  370.26   28.11
  -8   6   8  312.88   23.36
   8  -6  -8  342.43   27.89
  -8   6   8  246.94   19.00
   9   1  -8   22.90   17.12
  -9  -1   8    2.04   12.17
  -7  10  -2    9.74   10.17
  -7  10  -2    6.30   11.22
   0   0  16  159.06   13.69
   0   0 -16  139.76   16.35
   0   0 -16  155.11   14.00
  -5  -7  -5   -0.39   12.58
  -5  -7  -5    1.89   12.24
   5   7   5    6.44    9.49
  -4  -3 -11   17.86   12.79
   4   3  11   12.12   10.37
  -5   2 -12   45.50   13.61
   5  -2  12   31.97   11.69
  -1   8 -15   14.77   10.32
   1  -8  15   18.11   12.76
  -3  13  -3    0.19   10.97
   3 -13   3   18.41   16.54
   0  10   7   43.34   11.47
   0 -10  -7   42.17   16.66
  -5   8  10  132.00   13.95
   5  -8 -10  116.28   13.01
  -7  -6  -1  196.62   17.09
   7   6   1  184.46   17.15
   7   6   1  197.46   15.78
  -1   2 -16  169.95   15.44
   1  -2  16  166.50   16.33
   0   8  10  804.60   47.77
   0  -8 -10  939.04   25.88
  -7  -1  -7   74.09   16.64
   7   1   7   45.42   15.90
   5  -8  11  235.87   19.63
  -5   8 -11  203.96   13.79
   1 -13   7  142.43   20.74
   1 -13   7  156.49   15.35
  -1  13  -7  156.97   16.37
   4  -3 -15   44.92   14.13
  -4   3  15   46.07   12.02
  -4   3  15   54.13   10.19
  -8   8   4   47.01   13.77
   8  -8  -4   57.01   12.74
  -8   8   4   50.38   13.15
  -5  -2  16   59.17   11.75
   5   2 -16   46.66   11.35
  -6  -9   7   98.59   12.89
   6   9  -7  111.03   12.11
   7  -4 -12  340.88   23.51
  -7   4  12  301.98   24.97
  -7   4  12  305.69   24.14
   1  -1 -16  132.14   12.81
  -1   1  16  152.14   15.42
  -5  -9  -1   14.61   13.57
  -5  -9  -1    9.52    8.62
   5   9   1   30.92   11.31
   2   3 -17  172.63   17.78
  -2  -3  17  167.04   16.80
  -1  -3 -14  254.65   22.45
   1   3  14  219.66   16.02
  -1  -3 -14  299.89   22.10
   4  11  -3   52.66   11.67
   4  11  -3   51.25   13.18
  -4  12  -7    0.22   11.20
  -4  12  -7    3.97    8.85
   4 -12   7    0.86   11.13
   2  10   5   42.94   15.18
  -2 -10  -5   36.08   13.98
   6   3 -15   40.71   11.47
  -6  -3  15   35.24   12.49
   0  13  -2   54.60   15.40
   0 -13   2   61.54   12.03
   4  11  -8   32.40   10.70
  -4 -11   8   31.21   10.28
   3 -13   4  130.92   16.82
  -3  13  -4  111.95   13.95
  -1   3  15   64.59   14.85
   1  -3 -15   61.37   12.17
  -1   3  15   47.34   11.97
  -9  -2   7   13.22   10.26
   9   2  -7   10.90   12.92
  -6  11  -4  195.56   13.15
  -6  11  -4  191.42   14.56
   7  -7  -9  105.58   12.42
  -7   7   9  123.57   14.18
  -3  13  -2  334.21   23.90
   3 -13   2  424.94   31.61
   2 -11  -6   39.97   13.37
  -2  11   6   37.47   13.96
   5 -12   0  281.20   23.88
  -5  12   0  263.92   21.61
   3 -10  12  211.97   17.62
  -3  10 -12  229.98   15.59
  -6  -9   4  152.16   12.98
   6   9  -4  182.13   17.00
  -3   7  12   36.84   14.89
   3  -7 -12   43.47   16.23
   6   0 -15  312.67   24.41
  -6   0  15  344.32   25.22
   3  -6 -13   46.16   11.47
  -3   6  13   30.36   16.57
   4  -7  13  309.64   27.49
  -4   7 -13  218.18   17.82
   5   3 -16  355.16   26.11
  -5  -3  16  332.78   26.84
  -6  11   2   53.53   12.40
   6 -11  -2   66.99   14.13
   2   4 -17  153.88   15.55
  -2  -4  17  133.90   15.21
  -5   6 -12   76.83   12.55
   5  -6  12   43.50   20.56
   0 -13   7  132.93   13.71
   0  13  -7  153.41   13.16
  -8   0  12   68.09   11.20
   8   0 -12   65.84   11.31
  -7  10   2  104.44   13.62
   7 -10  -2   73.64   10.99
   5   1 -16   -4.62   13.96
  -5  -1  16   -6.53   15.73
   4   7   7   71.71   12.42
  -4  -7  -7   65.86   13.23
   6   8 -11  274.31   21.40
  -6  -8  11  250.10   21.29
  -2  -2  17  538.35   35.17
   2   2 -17  515.63   33.66
   4  -1 -16   12.93   14.69
  -4   1  16    9.10   12.90
  -9  -2   2    4.22   12.34
   9   2  -2    8.15   11.30
   9   2  -2   15.02   13.05
   3 -11  -6  349.41   27.84
  -3  11   6  388.51   28.55
   8   1 -12   25.14   13.08
  -8  -1  12   25.35   12.54
  -5   4  14   15.57   10.50
   5  -4 -14   13.14   10.35
  -2   7  12  180.61   14.07
   2  -7 -12  164.31   19.77
  -2   6  13   11.00   11.55
   2  -6 -13    6.25   10.07
  -2 -11  12   16.98   12.64
   2  11 -12   16.32   11.93
  -8   3  11   91.18   15.79
   8  -3 -11   57.40   13.65
  -5  12  -4  106.69   12.05
   5 -12   4   64.43   14.14
   8   0   5   58.04   15.15
  -8   0  -5   61.57   11.73
  -9   3  -2    8.21   14.82
   9  -3   2   29.69   13.56
   8  -3   6    3.17   14.73
  -8   3  -6   -7.77   15.75
  -5  -6  15  245.97   18.35
   5   6 -15  291.27   21.43
  -9   5  -1   -5.33   12.26
   9  -5   1   13.80   15.72
   0   7 -16  192.38   15.44
   0   7 -16  181.11   13.52
   9  -4  -7   45.52   11.07
  -9   4   7   52.93   12.07
   9  -4  -7   72.58   11.49
   7   5   3   92.91   13.72
  -7  -5  -3   94.34   13.02
  -8   4  -6   31.64   13.76
   8  -4   6   32.65   14.35
   3  -9  13  294.34   21.78
  -3   9 -13  255.99   19.84
   0  -4 -14    9.64   10.74
   0   4  14    4.82    9.59
   2 -12  10   88.02   19.26
   2 -12  10  175.52   13.53
  -2  12 -10  157.32   16.69
  -2  10   8    4.18   13.03
   2 -10  -8    9.53   16.98
  -3  10   8  145.00   13.51
   3 -10  -8  144.41   14.89
  -2   7 -15   29.43   11.60
   2  -7  15   32.22   14.80
  -9   2  -2  120.72   13.49
   9  -2   2  145.93   19.25
   9  -6  -2  109.24   15.09
  -9   6   2  112.33   15.78
   3   3 -17    0.53   12.36
  -3  -3  17   13.97   14.09
  -1  -3  17   -5.65   10.78
   1   3 -17   -5.90   11.82
   1   3 -17  -20.28   12.17
  -8  -5   9   10.09   12.58
   8   5  -9    6.66   10.92
   9  -3  -8  142.78   17.81
  -9   3   8  115.93   16.11
  -1  -9  -8    4.43   13.75
   1   9   8   11.05   13.97
   2 -10  13  102.79   11.37
  -2  10 -13  126.92   12.54
   3  11 -11   54.48   13.06
  -3 -11  11   33.30   16.87
   6 -10   7  107.72   14.44
  -6  10  -7  118.33   10.69
  -3  13  -5  109.97   11.19
   3 -13   5  128.68   16.91
  -7  -1  14   -0.62   12.01
   7   1 -14   -1.84   10.35
   3 -12   9  139.91   29.30
   3 -12   9  245.48   16.47
  -3  12  -9  280.13   22.01
  -5  -1 -11   15.98   17.69
   5   1  11   21.93   13.75
   3  12  -5  123.43   13.61
   3  12  -5  130.54   16.79
  -3  -2 -13  231.15   18.91
   3   2  13  263.74   22.51
   6   9  -8   20.80   14.43
  -6  -9   8   32.24   15.84
  -9   0  -1   14.70   14.99
   9   0   1    2.49   10.95
  -6   7 -10  142.49   15.04
   6  -7  10  134.76   13.51
   1   4 -17   10.42   15.17
   1   4 -17   26.59   12.31
  -7  10  -3  129.74   13.50
   7 -10   3  122.85   12.07
   3  10 -13  195.98   13.24
  -3 -10  13  218.09   18.69
   3 -13   1   -6.55   11.28
  -3  13  -1    9.48    9.62
  -3 -12   6  142.35   14.99
   3  12  -6  197.47   15.27
  -3 -11  -1  122.72   17.23
   3  11   1  154.55   13.27
   9   1   0    7.20   11.55
  -9  -1   0   -2.12    9.31
  -9   6   1    7.28   13.05
   9  -6  -1   23.60   12.93
  -5 -10   9  -16.17   17.97
   5  10  -9   -6.33   11.32
  -3  -2  17   39.21   17.56
   3   2 -17   24.16   12.88
   9  -6  -3  197.36   13.38
  -9   6   3  182.42   15.19
   3   0  14   31.86   13.32
  -3   0 -14    5.94   18.17
   5 -10  -7    0.01   14.25
  -5  10   7    3.06   11.96
   1  10 -14   -0.19   14.44
  -1 -10  14    5.63   13.48
   2   9   7   11.91   11.84
  -2  -9  -7   -9.07   15.61
  -2  13   0   67.50   12.62
   2 -13   0   63.93   17.76
  -2  13  -7   47.15   11.85
   2 -13   7   59.17   15.89
   8  -8   3   56.37   11.91
  -8   8  -3   59.51   13.81
   9  -4   2   70.77   15.27
  -9   4  -2   52.63   16.48
  -1   6 -16   20.46   10.85
   1  -6  16   24.08   11.32
   2  11   3  159.51   13.45
  -2 -11  -3  154.74   13.44
   9   0  -9  289.19   25.95
  -9   0   9  258.92   21.08
  -8   1  12   47.02   12.95
   8  -1 -12   42.01   13.47
   1   9 -15  191.77   12.95
  -1  -9  15  163.82   14.93
  -9   1   9  295.95   23.12
   9  -1  -9  298.35   25.74
  -7  -2  14  313.20   25.19
   7   2 -14  305.47   23.09
   1  13  -5  170.31   13.39
  -1 -13   5  154.91   16.54
   6  -3 -14  203.57   14.41
  -6   3  14  205.99   15.01
   3  -8 -11   89.82   14.98
  -3   8  11   92.50   15.45
   3  -5 -14    9.82   15.45
  -3   5  14    3.90   10.88
   5  10  -2  134.73   15.64
   5  10  -2  129.27   17.99
  -5 -10   2   77.28   12.04
  -4  10 -11   57.81   12.82
   4 -10  11   46.88   14.78
   8  -2   6   70.99   14.23
  -8   2  -6   69.92   17.56
   7  -8   7   15.55   10.75
  -7   8  -7   11.61   14.83
   2   2  14   -0.73   14.75
  -2  -2 -14    6.11    9.07
   0  10 -14  224.22   18.71
   0  10 -14  213.24   12.70
  -6  -9   3  188.30   16.50
   6   9  -3  206.95   13.96
   3  12  -4    2.09    9.35
   3  12  -4    0.95   12.80
  -7   0  14   19.68   15.87
   7   0 -14    3.42   15.12
   8   4   1  389.37   27.92
  -8  -4  -1  324.51   24.66
   8   4   1  301.34   25.54
  -7  -7   1  140.34   16.45
   7   7  -1  184.62   15.73
   7   7  -1  177.60   16.36
  -8  -2  12   22.83   10.91
   8   2 -12    8.02    9.60
   3   4 -17    0.49   14.63
  -3  -4  17    5.15   18.03
   1  13  -4  208.53   14.36
  -1 -13   4  180.30   15.56
  -9   5   6   75.00   14.58
   9  -5  -6  114.30   14.31
   9  -5  -6  104.66   14.87
  -5  12   1  116.36   16.50
   5 -12  -1   81.85   18.04
   3 -11  11   -4.24   11.95
  -3  11 -11   -9.98   13.64
   2  -8 -11   33.05   14.03
  -2   8  11   40.25   17.47
  -6  -4  -7   -1.31   13.29
   6   4   7   -5.54   15.36
   1   2 -17   14.85    9.35
   1   2 -17    2.48   14.54
  -1  -2  17   10.88    9.29
   4 -12  -3   18.20   15.40
  -4  12   3   30.82   12.44
  -4   9 -12  209.25   14.73
   4  -9  12  285.85   23.37
  -3  -7  16    9.99   12.31
   3   7 -16   12.78   16.03
  -2   5  14   38.42   17.87
   2  -5 -14   28.75   10.50
   0 -12  11  144.97   15.59
   0 -12  11  156.59   16.62
   0  12 -11  154.94   13.17
   4  11  -2   95.12   11.43
   4  11  -2  128.72   12.12
  -4  -6  16   62.01   12.37
   4   6 -16   59.48   13.99
  -8   7   7    6.26    8.93
   8  -7  -7    5.54   12.64
  -8   7   7   -0.12   10.74
   5   4 -16  148.88   16.55
  -5  -4  16  125.31   13.60
   2  -9  14  352.73   27.54
  -2   9 -14  400.13   28.38
  -1  13   0   23.94   13.42
   1 -13   0   36.01   11.68
  -1  11   6   76.27   17.17
   1 -11  -6   65.03   16.71
   2   5 -17   59.66   14.99
  -2  -5  17   30.85   12.59
   3  12  -7    7.36   10.50
  -3 -12   7    8.25    9.24
   0 -13   1   25.52    9.84
   0  13  -1   13.94   16.02
   1  13  -6   62.94   12.71
   1  13  -6   49.56   12.18
   9   2  -8  240.09   19.84
  -9  -2   8  257.16   23.10
  -8   5  -6  385.62   27.32
   8  -5   6  415.48   29.58
  -4   7  12   93.51   18.75
   4  -7 -12   90.09   13.04
  -4   6  13   34.12   13.26
   4  -6 -13   69.63   12.52
   8   5  -1   60.96   11.97
   8   5  -1   78.79   15.11
  -8  -5   1   82.69   15.53
  -6  -4  15  368.25   27.88
   6   4 -15  361.73   26.69
   4  11  -9  405.44   28.77
  -4 -11   9  464.73   30.90
  -7  -7  10  465.80   30.26
   7   7 -10  509.18   32.25
   1  -1  16   59.14   12.16
  -1   1 -16   43.22   17.36
  -2 -12   0  100.05   12.68
   2  12   0   87.32   13.50
   5   0 -16  188.68   13.40
  -5   0  16  210.63   15.13
  -2  -1  17   35.22   14.83
   2   1 -17   52.22   12.17
  -2  -1  17   47.71   13.56
   9  -6   0  555.04   36.56
  -9   6   0  538.03   34.64
  -5   1 -12  565.22   37.22
   5  -1  12  560.98   36.29
   1 -13   8   -2.49   15.58
  -1  13  -8   -3.53    9.46
   1 -13   8    1.17    9.38
   6   3   8   20.16   17.09
  -6  -3  -8    1.05   12.34
   5   9 -12   -7.36   14.33
  -5  -9  12    0.41   17.95
   0   9 -15  189.23   15.61
   0   9 -15  192.97   16.26
  -2  11 -12    7.93   12.39
   2 -11  12   -1.92   11.44
   0  12   3  102.23   13.67
   0 -12  -3  137.54   16.49
  -2   0 -15   16.87   14.38
   2   0  15    7.36   10.33
  -9   1  -2  200.44   14.54
   9  -1   2  181.06   16.20
  -7  10   3    0.45   13.00
   7 -10  -3   22.08   14.20
   9   3  -5  354.02   24.95
  -9  -3   5  369.68   26.86
  -8   8   5  239.57   18.01
   8  -8  -5  175.59   17.96
  -8   8   5  235.34   16.60
   9  -6  -4  146.02   12.11
   9  -6  -4  161.05   16.15
  -9   6   4  143.50   14.29
   4   9   4   14.50   13.14
  -4  -9  -4    9.12   10.10
   2 -12  -4    4.71   12.22
  -2  12   4    2.45   15.33
  -7   3  13   11.61   10.54
   7  -3 -13   17.31    9.88
  -5  12  -5  174.15   14.31
  -5  12  -5  156.43   12.15
   5 -12   5  145.79   15.52
  -7   9   6  324.69   24.19
   7  -9  -6  254.85   22.09
   6 -11   5    5.96   13.88
  -6  11  -5   10.76    8.77
   1   5 -17  100.55   14.39
   1   5 -17  112.80   13.22
  -6   1  15  167.00   17.99
   6  -1 -15  165.31   15.20
   9   1  -9    0.77   14.52
  -9  -1   9    8.96   10.96
  -4   0 -13  434.99   32.38
   4   0  13  529.35   35.74
  -4 -10  12  259.98   22.45
   4  10 -12  309.47   22.33
   6   0  10   -4.07   11.83
  -6   0 -10    5.65   11.04
   0 -13   8  333.41   24.30
   0  13  -8  330.64   26.36
   0  13  -8  324.23   22.86
  -9   2   9  258.28   23.06
   9  -2  -9  290.68   23.46
  -6  -7  -3   58.50   13.48
   6   7   3   66.81   14.39
  -6  -7  -3   48.33   13.59
  -3   2  16  172.38   14.08
   3  -2 -16  192.59   14.41
  -3   2  16  161.79   12.96
   7  -7   8    0.73   15.26
  -7   7  -8    8.88   10.33
  -9  -2   1  146.71   13.70
   9   2  -1  153.58   14.23
   1  13  -3    1.23   14.15
  -1 -13   3   17.14   13.72
  -6  -7  13   18.09   12.94
   6   7 -13   28.45   11.45
   2  12 -10   74.66   11.42
  -2 -12  10   69.82   15.43
   5 -11   8   66.20   17.01
  -5  11  -8   55.10   12.45
   3   1 -17  165.75   18.12
  -3  -1  17  143.49   19.44
   5   5   8  302.74   24.54
  -5  -5  -8  286.74   23.92
  -9  -3   4    7.28   13.06
   9   3  -4   19.12    9.64
   3 -13   6   19.44   13.02
  -3  13  -6   31.17   13.16
  -5  -4  -9   22.96   10.10
   5   4   9   10.66   10.68
   2  -2 -16    3.83   12.74
  -2   2  16   -1.36   12.73
  -2   2  16    8.38   11.39
   6   5   6   29.50   14.99
  -6  -5  -6   20.68   14.68
   2   9 -15   29.18   12.38
  -2  -9  15   14.25   16.40
  -9  -3   6    7.26   15.68
   9   3  -6    5.04   12.29
   2   6  11   76.64   13.65
  -2  -6 -11   70.61   14.02
  -5  11   5   30.44   11.56
   5 -11  -5   47.83   13.31
   7  -9   6  109.50   13.61
  -7   9  -6  102.69   15.82
   4   2  12  219.08   18.13
  -4  -2 -12  239.00   16.48
   6 -11  -3   60.43   17.51
  -6  11   3   68.35   11.94
   7  -8  -8  246.60   18.01
  -7   8   8  183.91   21.40
   8   4 -11   10.34   10.14
  -8  -4  11    5.99   12.01
   0  -9  -9   19.48   12.21
   0   9   9   15.32   11.71
  -1  12 -11   92.60   12.19
  -1  12 -11   97.91   14.68
   1 -12  11   94.32   11.45
   6   6 -14  378.35   26.27
  -6  -6  14  355.62   27.20
   7   0   8    2.26   14.29
  -7   0  -8  -10.08   17.00
   5  -9  -9   39.33   15.71
  -5   9   9   20.59   11.09
   3 -13   0  112.00   14.32
  -3  13   0  173.21   14.24
  -1  10   8  191.06   17.94
   1 -10  -8  206.66   17.83
  -4  11   6   37.97   14.29
   4 -11  -6   52.43   12.23
  -3 -12   3   54.67   12.48
   3  12  -3   52.72   11.35
  -1 -12  -2  138.71   12.86
   1  12   2  166.65   16.92
  -1   7  12  181.02   20.79
   1  -7 -12  200.93   14.49
  -7  -3  14  156.37   16.70
   7   3 -14  144.28   13.49
   4 -10  -8   93.30   14.10
  -4  10   8  100.83   12.22
  -1   6  13   63.38   15.94
   1  -6 -13   46.20   16.37
  -6  -9   9   -6.07   13.55
   6   9  -9    3.23   10.02
   3 -12  -4  366.39   25.65
  -3  12   4  373.98   28.90
  -6  10   6   19.83   14.81
   6 -10  -6   14.68   12.98
   1  13  -7  126.37   13.72
   1  13  -7  127.70   14.41
   1  12 -11   68.39   15.77
  -1 -12  11   78.23   12.80
   6  -9  -8   25.24   12.83
  -6   9   8   34.28   13.67
  -7   4  -9   47.07   12.69
   7  -4   9   38.58   16.63
  -8  -6   6    0.55   11.57
   8   6  -6    1.87   10.78
   6   8   1   72.56   14.15
  -6  -8  -1   76.80   15.07
  -6  -8  -1   50.40   11.90
  -8  -6   5   47.27   11.69
   8   6  -5   40.24   15.07
   0  11 -13   73.03   11.69
   0 -11  13   75.95   12.79
  -2  -5 -12   88.58   13.18
   2   5  12   86.91   12.43
  -8   7  -5   -2.40   11.56
   8  -7   5    5.69   12.18
  -2 -10  14  410.52   30.28
   2  10 -14  369.67   25.24
   6  -4  11    5.35   12.61
  -6   4 -11   -9.74   15.20
  -9   5  -2   15.59   12.61
   9  -5   2   -2.78   11.10
  -5   7 -12   22.48   11.26
   5  -7  12   43.18   20.11
  -4   8  11  233.01   17.02
   4  -8 -11  219.80   15.30
   4  -5 -14  197.23   16.54
  -4   5  14  194.54   17.35
  -7  -6  12  -10.03   12.25
   7   6 -12   -3.17   16.41
   7 -10   4   53.67   12.25
  -7  10  -4   45.08   12.43
  -3 -10  -4   40.16   14.30
   3  10   4   26.73   10.80
   7   5 -13  149.29   16.69
  -7  -5  13  202.25   15.69
   7  -3   9   15.45   17.63
  -7   3  -9   44.07   15.86
  -3 -12   8  118.88   12.79
   3  12  -8  150.50   12.35
   7  -1 -14  237.98   18.56
  -7   1  14  229.14   19.29
   4 -12   8  205.91   16.96
  -4  12  -8  207.79   13.07
   4 -11  10   13.69   13.03
  -4  11 -10   24.89   12.85
   8  -2 -12    8.09   10.25
  -8   2  12   -1.04    9.99
   1  11 -13  345.27   25.56
  -1 -11  13  402.28   27.32
  -2  -7 -10  112.93   17.30
   2   7  10  128.52   19.03
   3   5 -17   14.81   15.85
  -3  -5  17   -1.36   15.27
   3   6  10  157.34   15.70
  -3  -6 -10  198.94   16.33
  -8   9   0   94.46   13.96
  -3   4 -15  191.04   15.11
   3  -4  15  183.65   17.40
  -8   9   1   89.25   12.71
  -8   9   1  112.07   13.34
   8  -9  -1   88.57   14.30
   3  -8  14  108.70   18.62
  -3   8 -14   69.40   14.11
   8  -1   6  204.34   21.43
  -8   1  -6  180.91   19.40
  -3  -5 -11    7.98   14.92
   3   5  11    2.05   15.15
   6  -3  11   -7.45   12.91
  -6   3 -11   13.46   16.68
  -9  -3   3  342.98   24.16
   9   3  -3  318.81   23.62
  -4 -10  -2   15.20   10.90
   4  10   2   22.90   15.26
  -1  -8  16  416.47   33.22
   1   8 -16  438.68   30.68
   9   3  -7    4.62   15.70
  -9  -3   7    7.74   13.34
   8   2   4   37.66   15.99
  -8  -2  -4    9.11   14.61
  -1  -1  17    0.70   12.25
   1   1 -17    1.12   12.83
   1   1 -17   17.17   11.60
   8   6  -7   53.93   11.41
  -8  -6   7   43.17   15.06
  -6   6  12  228.11   16.12
   6  -6 -12  218.73   16.81
  -6  -9   2   -4.32   10.75
   6   9  -2   -3.56   13.07
   6   9  -2   -8.30   13.48
  -8   5  10    2.96    8.80
   8  -5 -10    5.24   13.55
  -8   5  10   -0.42    8.34
   1 -12  -4   87.89   19.11
  -1  12   4  103.83   15.59
   9  -6   1   11.91   14.37
  -9   6  -1   10.50   15.98
  -8  -5  10  217.12   16.36
   8   5 -10  302.58   24.76
   0  -1 -16   97.64   15.13
   0   1  16  114.39   17.98
   0  -1 -16  108.59   12.72
   6  -5  11  122.13   15.48
  -6   5 -11   88.03   13.89
   8   6  -4   15.03   10.85
  -8  -6   4   19.25   13.66
  -7  -8   6   26.88   12.51
   7   8  -6   24.66   11.60
   5  10 -10  142.89   13.77
  -5 -10  10  148.57   14.34
  -4  -8  -6  149.34   17.45
   4   8   6  121.22   15.02
   3   9   6  -12.53   14.43
  -3  -9  -6    0.59   11.85
  -5  -6  -7   18.59   12.54
   5   6   7    7.21   14.78
  -5  -6  -7   26.80   12.17
   8   3 -12   87.24   11.52
  -8  -3  12   78.37   13.92
   7  -5   9   14.49   15.89
  -7   5  -9   22.81   17.59
  -5   3  15  129.55   14.59
   5  -3 -15  126.82   14.02
  -5   3  15   79.83   14.62
   1 -10  14    4.63   10.40
  -1  10 -14    0.58   14.10
   5   3  10    9.01   14.83
  -5  -3 -10    6.57   13.09
   0  -4  17  202.38   15.42
   0   4 -17  330.71   26.23
   0   4 -17  327.32   23.48
  -6  -2  -9  117.44   15.59
   6   2   9  121.22   15.35
   1   6  12   24.25   12.49
  -1  -6 -12   22.16   15.37
  -5  12   2   -4.81   10.95
   5 -12  -2    4.53   12.58
  -9   4   8  117.17   12.86
   9  -4  -8  160.63   14.04
   5   8   4   52.32   16.54
  -5  -8  -4   79.70   12.57
  -3   3 -15    5.98   12.31
   3  -3  15   -9.43   14.35
  -7  -8   5  117.09   13.96
   7   8  -5  131.07   12.95
   2 -13  -1  142.56   13.54
  -2  13   1  133.33   15.19
  -2  13  -8  403.99   27.61
   2 -13   8  418.50   29.00
  -2  13  -8  448.99   30.05
  -4  -3  17   16.40   11.66
   4   3 -17   14.35   12.48
   0  -3  17   12.64   11.52
   0   3 -17   14.73   14.09
   0   3 -17   12.02   12.07
  -3   9  10  114.61   14.14
   3  -9 -10  132.84   14.58
  -9   6   5   82.07   15.91
   9  -6  -5  121.19   13.53
   9  -6  -5  101.00   13.07
   4   2 -17   59.57   15.34
  -4  -2  17   51.25   18.35
   7   3   6    5.50   14.10
  -7  -3  -6   25.19   18.82
   4  -4  14  126.76   13.58
  -4   4 -14  113.60   16.67
  -3   4  15  128.82   12.47
   3  -4 -15  150.83   15.24
  -1 -13   2   10.99   17.29
   1  13  -2   14.65   11.50
  -3   5 -15  252.75   17.82
   3  -5  15  151.54   18.18
  -8  -3  -3    3.58   13.24
   8   3   3    7.15   10.42
   1  -8 -11  143.87   17.97
  -1   8  11  159.78   17.38
  -7  -6  -2   -3.62   13.58
   7   6   2    0.12   11.13
  -7  -6  -2    2.34   11.56
   8  -9   1    1.65   13.11
  -8   9  -1    4.21   12.77
  -1  -2 -15    4.96   14.11
  -1  -2 -15   11.52    8.98
   1   2  15    7.82   11.61
  -6   7  11   15.94    9.40
   6  -7 -11   14.01   13.14
   4 -13   3  166.35   14.09
  -4  13  -3  172.81   12.26
   8  -9  -2   31.96   11.79
  -8   9   2   40.52   13.66
  -8   9   2   49.76   11.05
  -8   8  -4    7.90   16.52
   8  -8   4    5.73   10.48
   9  -3   3   37.23   17.14
  -9   3  -3   26.82   12.89
   5  10  -1    4.94   11.50
   5  10  -1    6.98    9.95
   8  -6   6   35.76   13.55
  -8   6  -6   34.63   14.24
   0  -3 -15  271.23   19.35
   0  -3 -15  316.51   17.54
   0   3  15  264.29   18.55
  -6   9  -9  130.39   13.79
   6  -9   9  129.94   14.24
   1  -5 -14   88.55   13.16
  -1   5  14   91.91   12.59
   4  -8  13  103.24   13.53
  -4   8 -13   82.98   13.87
  -4  13  -2    5.46   10.63
   4 -13   2   -7.18   15.10
  -8   6   9   11.69   10.53
  -8   6   9   16.82   11.67
   8  -6  -9   10.15   13.58
  -7  -8   7  261.97   17.80
   7   8  -7  276.88   16.76
  -2   9  10   29.07   14.66
   2  -9 -10   13.25   15.99
   1   7  11   70.55   12.54
  -1  -7 -11   56.39   15.82
   2   8 -16   -2.42   13.06
  -2  -8  16   10.08   13.42
   5   9   2    0.05   12.97
  -5  -9  -2    2.67   12.02
  -9  -1  -1   88.96   18.46
   9   1   1   96.43   13.16
   1  -7  16   89.61   12.64
  -1   7 -16  139.66   18.86
  -2   4  15   19.83   13.08
   2  -4 -15   13.03   13.90
  -5  -5  16   82.79   12.67
   5   5 -16   80.19   14.56
  -8  -1  -5    6.91   17.77
   8   1   5   -4.15   13.98
   4   8 -15  293.20   18.73
  -4  -8  15  209.46   17.74
   4  11  -1   -5.89   11.39
  -4 -11   1   -5.77   14.42
  -7  -4  -5  101.21   20.15
   7   4   5  119.67   16.31
   0 -13   0    7.20   16.53
   0  13   0   18.32   13.44
   8  -4 -11    9.07   14.00
  -8   4  11    0.37    9.49
  -2  -6  17   -0.67   12.05
   2   6 -17    1.75   13.96
   9   2  -9    4.72   14.04
  -9  -2   9   21.74   12.14
   4  -2 -16   25.74   15.20
  -4   2  16    9.43   10.66
  -4   2  16   21.95   13.57
   9  -5  -7  107.86   13.91
  -9   5   7  126.47   12.77
   9  -5  -7  115.67   15.49
  -6   5  13   62.49   10.21
   6  -5 -13   64.51   13.76
   6   8 -12   45.15   18.04
  -6  -8  12   49.23   11.06
  -4   3 -14   73.44   15.96
   4  -3  14   69.87   13.66
  -4   5 -14  111.59   16.14
   4  -5  14  120.18   13.72
   7  -2   9  206.94   19.60
  -7   2  -9  203.08   19.63
  -9   3   9   35.64   10.81
   9  -3  -9   51.82   18.48
   1   6 -17  383.18   19.58
   4  11 -10   26.63   12.56
  -4 -11  10   29.25   13.01
   9   0   2  105.47   15.62
  -9   0  -2  106.37   13.36
  -3  -7  -9  261.18   17.58
   3   7   9  220.81   20.24
   9  -4   3  212.96   15.07
  -9   4  -3  192.73   17.64
  -9   2  -3   15.23   16.88
   9  -2   3  -11.15   17.10
   6   6   5   19.56   14.11
  -6  -6  -5    5.69   13.52
  -6  -6  -5    2.34   13.42
  -1   2  16  167.41   14.60
  -1   2  16   97.08   15.07
   1  -2 -16  169.88   16.37
  -3 -12   2   -5.51   10.83
   3  12  -2    4.66    9.72
  -5  12  -6   19.61   12.35
  -5  12  -6    8.82   11.72
  -4  13  -4   15.57   10.63
   4 -13   4   13.94   12.88
  -5   1  16  113.63   16.29
   5  -1 -16  121.33   12.41
  -7  10   4   88.75   15.91
   7 -10  -4   63.45   12.56
  -1 -13   8    4.32   13.20
   1  13  -8   -9.42   13.58
   1  13  -8   -0.67   12.32
  -2   0  17   47.29   16.30
   2   0 -17   63.58   14.90
  -2   0  17   43.71   13.60
  -1  13   1   68.36   13.43
   1 -13  -1   33.08   15.03
  -7  -8   4    0.88   14.36
   7   8  -4    0.98   11.98
   1   5  13  136.09   12.43
  -1  -5 -13  143.18   15.74
  -4  -9  14   14.61   13.72
   4   9 -14   10.81   15.23
  -1  11 -13   21.09   14.21
   1 -11  13    3.16   11.86
  -1  11 -13   27.19   11.35
  -3  -4 -12   81.47   14.03
   3   4  12  130.42   17.40
  -2  -4 -13   20.76   10.99
  -2  -4 -13   64.40   14.70
   2   4  13   58.82   11.71
   3 -13   7  124.95   14.87
  -3  13  -7  144.16   17.19
   0  -5  17    4.11   12.41
   0   5 -17    1.00   11.59
  -7  -2  -7   40.68   16.48
   7   2   7   57.04   15.94
   7   7   0   26.13   13.01
  -7  -7   0   25.50    9.25
   7   7   0   10.59   12.71
  -2   8 -15  142.09   15.87
   2  -8  15  170.43   22.70
  -5   9 -11  109.64   17.60
   5  -9  11   83.93   12.92
   7  -6 -11   64.81   13.24
  -7   6  11   33.46   10.91
  -5  10 -10  159.14   16.17
   5 -10  10  157.26   18.16
  -4  13  -1  310.15   16.07
   4 -13   1  268.62   26.46
  -3   0  17   -2.16   16.78
   3   0 -17   16.21   12.10
   8   6  -8   74.17   12.84
  -8  -6   8   69.89   13.68
   4   4 -17  385.24   19.02
  -4  -4  17  348.54   18.10
   6  -2  11   31.11   15.19
  -6   2 -11   29.91   15.16
   0   8 -16   56.74   16.74
   0   8 -16   60.63   13.25
   9   0 -10    5.23   10.64
  -9   0  10    5.48   12.55
   2  -4  16   82.95   14.37
  -2   4 -16   69.44   14.45
  -8  -5   0   20.61   14.60
   8   5   0   -0.04   11.28
   8   5   0   -1.16   12.53
   6   5 -15   49.67   17.09
  -6  -5  15   63.96   17.10
  -4  -1  17   76.93   17.72
   4   1 -17   78.68   11.64
   1  -9  15  166.82   21.89
  -1   9 -15  219.89   15.08
  -8  -6   3   -4.86   11.91
   8   6  -3   17.18   11.80
   0   2 -17    5.33   12.27
   0  -2  17   -7.66   11.83
   0   2 -17   13.35   13.22
  -1 -11  -5   64.54   14.09
   1  11   5   80.05   14.25
  -6   8 -10  134.54   14.14
   6  -8  10  139.38   16.56
  -9  -3   2    6.36   12.56
   9   3  -2   13.89   10.39
   9   3  -2    8.50   14.02
   3 -13  -1   89.80   17.96
  -3  13   1   71.03   14.76
   0  13  -9   40.86   13.36
   0  13  -9   31.07   16.48
   0 -13   9   27.14   11.57
   1 -13   9  260.59   15.68
  -1  13  -9  374.43   18.10
   5   8 -14   -3.94   14.06
  -5  -8  14    6.17   13.12
  -3 -11  12  219.23   18.63
   3  11 -12  214.88   18.89
  -9  -2   0    1.10   15.19
   9   2   0   15.83   10.04
  -6  11  -6  207.97   15.56
   6 -11   6  229.07   17.67
   9  -1 -10   85.37   15.19
  -9   1  10   64.30   14.89
  -9  -3   8   49.64   13.48
   9   3  -8   49.93   15.98
   7  -5 -12   26.64   16.06
  -7   5  12    3.82   10.45
  -1   0 -16    2.95   11.79
   1   0  16    3.98   13.78
  -8   8   6  147.02   18.26
   8  -8  -6  176.08   16.69
  -7  -7  11  212.64   18.31
   7   7 -11  209.13   15.18
   3  12  -9    5.77   14.26
  -3 -12   9    2.07   10.91
   7   8  -8   26.20   13.01
  -7  -8   8    9.03   14.31
  -7  -4  14  184.50   18.45
   7   4 -14  213.07   18.56
  -8   9  -2  129.20   16.77
   8  -9   2  130.49   17.13
   6 -10   8  254.31   15.92
  -6  10  -8  256.10   19.51
  -6  -9  10    2.65   10.87
   6   9 -10    9.19   12.83
  -3 -11  -2   90.43   13.75
   3  11   2   95.48   16.89
   6  -6  11   15.38   16.13
  -6   6 -11   -5.14   15.66
  -2   3 -16   15.37   14.37
   2  -3  16   10.32   12.78
   3 -12  10  234.00   18.92
  -3  12 -10  284.18   16.27
   3  -2  15    4.96   14.17
  -3   2 -15   -0.38   13.89
  -8   9   3   82.90   14.19
   8  -9  -3   78.61   13.14
  -2  -8  -9   -3.87   14.90
   2   8   9    3.40   12.47
  -5  -7  15    2.60   12.46
   5   7 -15    3.64   10.46
   1  10   7    5.86   15.64
  -1 -10  -7    5.00   14.35
  -4  12   4   87.32   12.64
   4 -12  -4  104.12   16.54
  -2 -12  -1  132.04   12.35
   2  12   1  153.39   15.09
  -2  12 -11    3.24   11.93
   2 -12  11    6.67   12.33
  -2  12 -11    6.03   12.52
  -6   2  15   24.72   10.36
   6  -2 -15   26.55   14.87
   0  11   6   53.60   14.15
   0 -11  -6   44.66   13.05
  -2   5 -16  108.89   14.46
   2  -5  16  173.41   15.19
  -7   6  -9  157.25   18.82
   7  -6   9  122.16   18.16
  -9   7   2   39.71   11.35
   9  -7  -2   64.75   13.12
   6 -11  -4   36.85   12.42
  -6  11   4   26.00   14.82
   3  -6  15   45.64   15.50
  -3   6 -15   52.38   13.49
  -5   0 -12  335.82   17.70
   5   0  12  404.63   20.61
   5  -6 -13   16.34   12.14
  -5   6  13   14.80    9.90
   5  -7 -12  118.48   17.32
  -5   7  12  114.52   15.90
   3   1  14   29.02   12.17
  -3  -1 -14   17.52    9.61
  -4   9  10   68.79   13.25
   4  -9 -10  110.97   17.98
   4  -4 -15   29.23   11.79
  -4   4  15   16.86   12.01
   2  11 -13   -8.32   14.70
  -2 -11  13   -7.95   11.71
  -9   7   1   79.62   15.97
   9  -7  -1   62.72   17.00
  -8  -4  -2   68.33   14.54
   8   4   2   63.30   15.27
   9   1 -10   77.29   12.07
  -9  -1  10   38.47   13.78
   7  -7 -10  232.72   15.04
  -7   7  10  212.05   15.97
  -6   8  10    3.22   13.97
   6  -8 -10  -10.79   15.27
   3   9 -15   48.28   16.78
  -3  -9  15   45.71   13.41
   1   8  10    7.61   16.55
  -1  -8 -10   -2.85   13.23
   4 -13   5  206.95   17.52
  -4  13  -5  214.37   17.04
   7 -10   5  320.30   18.08
  -7  10  -5  321.89   16.36
  -9   6  -2    8.39   14.53
   9  -6   2    2.46   11.76
   8  -7  -8   91.32   14.15
  -8   7   8   95.99   10.81
  -4  -5 -10    0.11    9.19
   4   5  10  -11.13   15.71
   7  -2 -14  100.23   15.98
  -7   2  14  108.41   15.28
  -7  -5  -4   59.48   15.49
   7   5   4   39.98   12.92
  -4   2 -14    6.40   11.10
   4  -2  14  -10.14   14.69
   4  -6  14   47.83   13.41
  -4   6 -14   32.68   12.11
   8   1 -13   56.26   16.35
  -8  -1  13   58.80   12.65
   2  12 -11  133.66   12.07
  -2 -12  11  120.98   16.38
  -1 -13   1   85.42   15.02
   1  13  -1   82.02   14.47
   4   7 -16  123.07   16.30
  -4  -7  16  123.04   19.13
  -9   5  -3  169.79   15.68
   9  -5   3  152.01   18.22
   9  -1   3   19.02   14.64
  -9   1  -3    7.90   14.16
   9  -7  -3  145.82   17.43
  -9   7   3  133.67   16.24
   9  -7  -3  108.62   15.63
  -7  -8   3   20.75    9.59
   7   8  -3   27.71   11.03
   2 -11  -7  194.02   20.53
  -2  11   7  202.39   16.05
  -8   0  13    7.65   14.31
   8   0 -13   10.85   14.21
  -5  -7  -6   97.73   15.96
   5   7   6  114.29   13.86
   3   6 -17   65.36   12.88
  -3  -6  17   29.00   14.16
  -3  11   7   64.11   13.61
   3 -11  -7   59.99   14.74
   9  -6  -6   91.57   13.89
  -9   6   6  111.03   12.43
   2  10   6  110.09   16.47
  -2 -10  -6  110.39   12.88
  -4  13   0   42.20   11.60
   4 -13   0   46.82   16.99
  -4  -6  -9   37.69   15.15
   4   6   9   28.42   15.80
   6   9  -1   59.73   13.29
   6   9  -1   87.93   14.23
  -6  -9   1   51.84   12.58
   5   2  11  163.49   16.72
  -5  -2 -11  193.93   13.63
   8  -4   7  347.69   25.78
  -8   4  -7  246.90   21.69
   8  -3 -12  144.05   13.97
  -8   3  12  152.52   16.67
  -9   7   0   55.79   12.96
   9  -7   0   36.49   12.02
   8   0   6  399.71   22.62
  -8   0  -6  374.17   24.79
   8  -3   7  197.69   21.10
  -8   3  -7  168.77   15.73
  -9   2  10  228.60   19.96
   9  -2 -10  262.83   16.50
   7  -9  -7    7.81   10.29
  -7   9   7   27.69   15.05
  -6   4  14   13.17   12.67
   6  -4 -14   12.08   17.05
  -1   9  10  136.34   18.72
   1  -9 -10  134.90   18.01
  -1   0  17   56.82   10.44
   1   0 -17   67.80   14.26
   2   1  15    5.91   11.22
  -2  -1 -15    1.26    9.30
   2  13  -5  278.69   15.55
  -2 -11  -4   62.62   15.88
   2  11   4   62.63   13.62
   7  -8   8  204.46   17.30
  -7   8  -8  252.68   21.01
   5  -4  13  171.47   17.63
  -5   4 -13  178.71   19.42
   0  12 -12   17.09   11.98
   0 -12  12    1.59   16.90
  -5  12   3  286.86   17.74
   5 -12  -3  323.83   21.68
  -1   4  15   15.61   15.46
   1  -4 -15   12.29   13.57
   2  13  -6  114.43   15.17
   2  13  -6  133.61   13.06
   6   1  10    1.71   17.88
  -6  -1 -10    3.87   11.11
   0   6 -17   -9.25   12.35
   0  10   8   12.31   18.20
   0 -10  -8   13.24   12.26
  -2   2 -16   -6.70   13.58
   2  -2  16   -2.60   12.45
  -8  -6   9    7.55   11.76
   8   6  -9   -4.48   16.10
   3  10 -14   23.53   13.84
  -3 -10  14    5.72   18.27
  -7   1  -9    5.85   11.98
   7  -1   9   -6.08   16.45
   4   4  11   77.86   19.72
  -4  -4 -11   47.74   12.29
  -4  -1 -13   61.38   13.98
   4   1  13   76.77   18.00
   7  -4 -13  100.27   15.93
  -7   4  13  124.92   15.35
   1   4  14    6.46   11.50
  -1  -4 -14   -0.75   11.54
  -5   5  14   48.33   13.09
   5  -5 -14   45.41   13.31
  -7  -1  -8  109.38   17.78
   7   1   8  114.13   18.09
   3   8 -16  199.98   18.15
  -3  -8  16  128.70   15.97
  -5  -9  13  122.91   14.90
   5   9 -13  136.18   13.11
  -7   9  -7    0.72   14.45
   7  -9   7    5.49   11.68
   5 -10  -8  137.11   17.70
  -5  10   8  139.84   14.04
  -5   8  11   12.49   14.54
   5  -8 -11    5.18   11.96
   6   2 -16  381.41   21.31
  -6  -2  16  460.37   24.13
   5  10 -11   57.97   12.46
  -5 -10  11   54.83   14.31
   5  -8  12   -1.09   11.89
  -5   8 -12    0.49   10.75
   3 -10  13  192.02   18.05
  -3  10 -13  192.59   19.19
  -8  -4  12   28.50   11.77
   8   4 -12   27.01   14.76
  -4  -5  17   91.63   13.99
   4   5 -17  127.65   12.94
   8   6  -2    3.20    9.89
  -8  -6   2   -3.82   11.05
  -8  -2  13   14.54   10.25
   8   2 -13   21.91   12.98
  -5  11  -9  196.14   17.28
   5 -11   9  205.98   17.57
  -2 -13   4   72.38   14.14
   2  13  -4   58.24   10.68
  -3  -8  -8   15.34   14.88
   3   8   8    0.38   15.00
  -7  -8   9   87.67   16.61
   7   8  -9   93.82   12.29
   0 -12  -4   -1.76   17.57
   0  12   4    0.43   15.26
  -1 -13   9  130.24   15.06
   1  13  -9  174.37   16.21
  -5   5 -13  117.14   15.03
   5  -5  13  140.79   18.92
   4   0 -17   81.75   15.10
  -4   0  17  100.71   16.38
  -8  -5  11   -1.58   11.92
   8   5 -11    5.32   10.24
   5 -11  -6   73.67   17.01
  -5  11   6   63.50   15.08
  -2  13   2   24.82   12.77
   2 -13  -2    6.00   18.64
   2 -13   9   10.51   12.26
  -2  13  -9   -1.19   12.14
  -2  13  -9    2.62   10.77
   0  -7 -12   47.60   16.89
   0   7  12   27.52   11.51
   3  12  -1   90.68   12.53
  -3 -12   1   54.18   14.07
   0  -1  17    2.68   11.18
   0   1 -17    4.56   12.17
   0   1 -17   -4.37   18.50
  -4 -10  13    3.89   15.20
   4  10 -13   -7.11   12.84
   0   6  13    0.88   12.11
   0  -6 -13   -4.63   15.37
  -5   3 -13  561.41   22.98
   5  -3  13  513.64   23.84
   6   1 -16  486.43   20.34
  -6  -1  16  487.90   24.96
   9   4  -5  382.69   17.66
  -9  -4   5  386.49   22.49
  -2  12   5  148.38   14.79
   2 -12  -5  157.46   19.30
   2  -6  16    1.68   14.34
  -2   6 -16    5.41   12.69
  -8   9  -3   52.77   12.28
   8  -9   3   38.26   13.43
  -3  -3 -13   52.38   13.01
   3   3  13   86.06   19.40
  -8   5  -7    4.23   14.30
   8  -5   7    9.28   18.53
  -4  12  -9  120.38   15.14
   4 -12   9  113.16   15.81
  -9  -3   1   32.53   10.32
   9   3  -1   46.94   15.01
  -1 -12  -3   22.25   12.86
   1  12   3   23.19   14.12
   8  -9  -4   51.08   13.61
  -8   9   4   68.99   13.10
   9   4  -6   18.38   13.06
  -9  -4   6    2.85   13.95
   6 -12   1   94.29   11.24
  -6  12  -1  102.93   18.01
  -8   7  -6   -2.92   17.45
   8  -7   6   -2.61   12.55
  -8   1  13   70.14   15.40
   8  -1 -13   78.54   13.06
  -5 -10   0  145.66   13.63
   5  10   0  132.02   15.50
  -6   1 -11  112.30   13.94
   6  -1  11  124.89   18.61
   6 -12   2   58.74   11.34
  -6  12  -2   86.19   15.09
   9  -7  -4   24.73   11.31
  -9   7   4   18.92   11.13
   9  -7  -4   22.19    9.89
  -6  -8  -2   93.56   13.88
   6   8   2  103.69   14.60
  -6  -8  -2  115.64   14.44
   9   3  -9   34.12   13.32
  -9  -3   9   31.12   18.22
  -1 -12  12  170.39   21.56
   1  12 -12  173.36   17.56
   2  13  -7  -11.87   13.88
   0 -13  -1   25.65   16.72
   0  13   1   41.25   15.62
   8  -8   5  313.37   18.40
  -8   8  -5  314.98   17.20
   8  -2   7  145.70   14.83
  -8   2  -7  186.97   19.63
   3 -12  -5   60.86   13.90
  -3  12   5   61.65   13.55
  -9  -2  10   65.75   16.30
   9   2 -10  117.74   17.10
   4  11   0   33.12   12.24
  -4 -11   0   32.28   12.18
  -6  10   7   19.32   13.06
   6 -10  -7   41.26   16.56
  -3  11 -12  158.81   17.49
   3 -11  12  152.09   16.96
  -7  11  -1   20.51   12.90
   6   3 -16    9.74   11.79
  -6  -3  16    7.80   12.15
  -3  13  -8   69.70   17.52
   3 -13   8   38.09   12.19
  -3  13  -8   89.91   15.20
   3 -10  -9   16.29   17.86
  -3  10   9    6.70   11.69
   9  -4  -9  105.26   14.81
  -9   4   9   93.23   11.72
  -5  12  -7   51.86   11.41
   5 -12   7   63.02   11.52
  -2  -3 -14   91.47   15.21
   2   3  14  115.12   16.12
   7 -11   0   33.23   12.52
  -7  11   0   35.07   14.91
  -9   7  -1  142.53   20.26
   9  -7   1  143.98   16.79
   4 -13   6    6.73   10.32
  -4  13  -6   14.22   10.13
  -3   3  16    7.49    9.88
   3  -3 -16    2.64   12.60
   9   4  -4  482.66   22.46
  -9  -4   4  499.89   22.47
  -7  10   5   29.55   10.99
   7 -10  -5   25.83   12.39
   1 -12  12   31.17   13.79
  -1  12 -12   29.67   10.84
  -1  12 -12   48.43   16.97
   9  -5  -8   61.23   15.54
  -9   5   8   35.06   13.13
  -9   5   8   32.00   15.07
  -4 -11  11  392.98   24.58
   4  11 -11  389.81   20.65
   1   7 -17  159.74   15.70
  -1  -7  17  185.31   19.35
  -4  10 -12   15.37   13.77
   4 -10  12   12.49   15.09
   7  -8  -9   39.42   14.55
  -7   8   9   38.76   16.23
   2 -10  -9  115.30   14.98
  -2  10   9  124.80   18.21
   3  -1  15   34.22   11.96
  -3   1 -15   13.06   12.88
  -5  -6  16   -5.00   15.70
   5   6 -16   -0.93   12.32
  -6  12   0   23.47   11.79
   6 -12   0   31.13   11.54
   6   7   4   77.68   18.41
  -6  -7  -4   75.53   14.74
  -6  -7  -4   73.07   14.34
   4   7   8   74.48   13.78
  -4  -7  -8   83.38   11.69
   7   6 -13  112.65   14.10
  -7  -6  13  107.99   15.00
  -3 -12  10   55.04   12.79
   3  12 -10   59.62   13.41
   2   7 -17   26.81   14.07
  -2  -7  17   29.57   13.77
  -6  -7  14   24.05   14.59
   6   7 -14   31.59   13.60
   9   1   2   18.00   12.87
  -9  -1  -2    6.71   12.32
  -3  13   2   77.67   13.91
   3 -13  -2  106.39   17.35
   6  -7  11   42.60   16.76
  -6   7 -11   33.00   15.58
   2 -10  14   28.61   12.77
  -2  10 -14   26.53   15.61
  -2   3  16  125.74   12.68
   2  -3 -16  159.08   17.00
  -9  -4   7    7.50   16.18
   9   4  -7    6.99   14.71
  -6  12  -3  112.80   16.50
  -7  -1  15  140.04   13.52
   7   1 -15  170.79   18.79
  -1  11   7   76.83   18.22
   1 -11  -7   92.35   18.54
  -7  11  -2   54.09   12.03
  -7  11  -2   37.95    9.83
  -2 -13   3    2.14   15.78
   2  13  -3   15.06   13.85
  -1 -10  15  223.44   15.63
   1  10 -15  185.02   15.81
  -1  13   2    4.02   13.38
   1 -13  -2    8.61   13.94
  -3   7 -15  -12.11   15.08
   3  -7  15   10.25   16.72
  -4  11   7   73.10   18.78
   4 -11  -7   68.49   14.57
   9  -3   4   59.89   23.70
  -9   3  -4   54.35   14.50
   4   9   5   24.19   15.89
  -4  -9  -5   26.32   12.66
   4 -13  -1   81.02   16.64
  -4  13   1   95.28   19.09
  -3   1  17    8.28   12.10
   3  -1 -17   11.39   11.01
  -7  -8   2   -3.71    9.81
   7   8  -2    7.11   14.54
  -1   8 -16  234.44   16.13
   1  -8  16  173.02   15.02
   0   8  11  580.93   25.94
   0  -8 -11  638.95   24.90
  -7  -2  15  156.34   14.83
   7   2 -15  182.38   15.89
  -5   2  16    1.78   12.14
   5  -2 -16   22.88   13.50
  -5 -11   6  166.10   14.49
   5  11  -6  157.77   17.15
  -3   9 -14   15.35   14.09
   3  -9  14    4.33   12.03
  -2   1  17  164.53   17.70
   2  -1 -17  188.05   16.13
  -2   1  17  180.40   14.63
   0  13 -10  251.36   16.69
   0 -13  10  248.83   17.10
   0  13 -10  273.70   19.08
  -2  11 -13  118.16   15.54
   2 -11  13   99.12   13.21
   7 -11  -1   16.18   10.75
  -7  11   1    7.46   15.34
  -7   7  -9   38.54   16.72
   7  -7   9   24.31   16.52
   0   5  14   15.34   14.67
   0  -5 -14   18.23   12.53
  -9  -2  -1  106.05   12.69
   9   2   1  131.91   14.12
  -6  -9  11   79.43   14.86
   6   9 -11   94.29   14.00
  -4 -10  -3   11.07   15.21
   4  10   3  -19.34   16.70
   6   0 -16   89.18   13.90
  -6   0  16   87.54   13.52
   1  -4  17   96.72   15.51
  -1   4 -17   98.01   13.43
   9  -4   4  270.26   20.16
  -9   4  -4  228.33   22.29
  -5   6 -13    3.88   15.49
   5  -6  13   -2.09   19.23
   5  11  -5   19.73   18.29
  -5 -11   5   12.72   11.39
  -7  -7  -1   65.12   11.05
  -7  -7  -1   76.10   15.25
   7   7   1   55.64   15.35
   4  -1  14  142.51   18.28
  -4   1 -14  134.19   15.77
  -4   7 -14   46.83   16.09
   4  -7  14   34.21   16.33
  -8  -5  -1  586.26   25.01
   8   5   1  551.62   24.83
  -5  -2  17  142.69   17.20
   5   2 -17  183.74   16.41
   6 -11   7   -0.95   13.05
  -6  11  -7   -0.80   12.27
  -2  -9  -8    3.18   13.73
   2   9   8   -4.30   13.78
   1   9   9   18.56   13.99
  -1  -9  -9   26.51   12.60
  -1  13 -10    4.67   12.87
   1 -13  10    7.20   12.75
  -1  13 -10   -2.61   11.01
  -6   9   9   17.82   10.82
   6  -9  -9    5.56   13.04
   0  -2 -16   56.19   12.79
   0   2  16   43.56   13.86
   0  -2 -16   33.15   10.19
  -5 -11   7    2.31   13.35
   5  11  -7    3.15   12.78
   0  10 -15    7.08   12.94
   0  10 -15    0.70   12.76
   9  -6   3  238.74   20.52
  -9   6  -3  213.63   16.95
  -9   0  -3  148.49   16.12
   9   0   3  165.25   19.20
  -9   3  10  150.99   13.94
   9  -3 -10  190.55   16.75
  -5   2 -13   79.73   12.99
   5  -2  13   64.65   18.17
  -7  -5  14   99.23   17.45
   7   5 -14   92.67   16.21
  -4  11 -11  115.08   16.35
   4 -11  11  148.12   16.31
   9   4  -3   75.00   10.99
  -9  -4   3   76.69   11.64
  -1  12   5  221.97   20.33
   1 -12  -5  268.02   23.86
  -8  -3  13  176.14   21.35
   8   3 -13  183.11   22.37
  -5  -3  17   38.68   13.57
   5   3 -17   32.65   11.85
   1  -3  17  -12.12   15.60
  -1   3 -17   13.27   13.77
   1  13   0  169.83   20.44
  -1 -13   0  138.58   15.57
   8  -8  -7  132.24   14.36
  -8   8   7  104.80   16.00
  -4  -3 -12   47.46   12.47
   4   3  12   80.01   20.12
  -7  -6  -3  153.68   15.68
  -7  -6  -3  150.62   14.36
   7   6   3  186.85   17.78
   3  -7 -13   52.65   11.39
  -3   7  13   63.84   14.62
  -2 -13   8   34.80   10.91
   2  13  -8   25.27   10.19
   7   0 -15   -1.11   16.34
  -7   0  15   12.11   17.61
   9  -2   4   41.59   15.43
  -9   2  -4   61.09   18.58
   4  -9  13    5.92   14.45
  -4   9 -13  -12.09   11.91
   6   6 -15   -6.92   15.51
  -6  -6  15  -11.91   13.87
   6   8 -13    3.27   11.97
  -6  -8  13    7.91   15.92
   3  10   5   28.79   15.64
  -3 -10  -5   30.77   13.68
   1   9 -16  141.52   12.46
  -1  -9  16  164.48   18.16
  -6  -4  -8   10.85   11.66
   6   4   8   15.03   13.88
   6 -12  -1  435.15   32.07
  -6  12   1  486.19   32.38
  -9   0  11   97.05   16.73
   9   0 -11  102.02   12.93
  -9   6   7  109.20   13.85
  -9   6   7   82.82   10.92
   9  -6  -7   97.75   14.04
  -7  -7  12   10.77   17.24
   7   7 -12   23.03   16.30
   8   2   5  114.60   12.99
  -8  -2  -5  119.53   15.24
   6 -11  -5  115.42   16.94
  -6  11   5  146.42   15.86
  -8  -3  -4   -2.33   13.57
   8   3   4   14.20   12.70
   5   9   3    5.91   13.73
  -5  -9  -3   -4.53   14.64
   1  -5  17   18.34   12.32
  -1   5 -17   13.97   16.85
   8  -5 -11   18.72   14.07
  -8   5  11   -2.96   11.75
  -8   5  11   -4.95    9.77
  -7  10  -6  138.04   13.16
   7 -10   6  137.47   15.59
   2  -1  16   65.04   11.95
  -2   1 -16   53.14   15.32
  -8   6  -7    8.31   13.48
   8  -6   7    4.69   19.17
  -9   7   5   49.86   13.44
   9  -7  -5   56.72   10.61
  -9   7   5   34.19   13.34
  -5   4  15  366.23   31.77
   5  -4 -15  447.76   30.04
   8  -6 -10  122.65   13.24
  -8   6  10   94.28   13.03
   0  11 -14   86.33   14.36
   0 -11  14  105.90   14.04
   8   6 -10   21.94   15.88
  -8  -6  10    8.55   18.96
   5  -9 -10  202.72   21.86
  -5   9  10  150.86   20.00
   4 -10  -9  100.87   14.70
  -4  10   9   90.54   18.25
  -1 -11  14   58.47   15.20
   1  11 -14   71.97   13.27
  -4   3  16   27.81   13.33
   4  -3 -16   42.15   10.49
  -7  11  -3  131.88   14.69
  -7  11  -3  136.91   12.54
  -3   6  14  171.29   17.76
   3  -6 -14  193.48   17.95
  -6  -4  16   13.02   15.78
   6   4 -16   -2.16   14.01
  10  -2  -4  140.05   13.20
 -10   2   4  138.39   15.76
  -5  -1  17   36.13   17.26
   5   1 -17   38.52   10.86
  -6  12  -4   30.46   15.69
   7   8 -10   67.76   18.96
  -7  -8  10   94.95   13.42
  -6 -10   6    0.50   11.89
   6  10  -6    9.85   10.98
   1   1  16  132.46   15.70
  -1  -1 -16  107.50   14.80
  -5 -11   4   39.66   10.39
   5  11  -4   47.59   16.49
  -9  -4   8   51.94   13.90
   9   4  -8   49.10   15.16
   2  -7 -13  133.39   15.57
  -2   7  13  157.72   18.59
   6   5   7    8.35   12.67
  -6  -5  -7   -7.02   11.15
 -10   2   3   11.23   13.42
  10  -2  -3   14.80   16.62
   7   3 -15   38.47   17.89
  -7  -3  15   18.88   13.51
  -8   2  13   72.69   14.99
   8  -2 -13   94.65   14.07
   8   6  -1   -8.07   12.12
  -8  -6   1    4.50   11.91
   8   6  -1    2.14   12.11
   9  -1 -11   62.48   16.10
  -9   1  11   46.55   14.86
   1 -14   4  130.02   13.48
  -1  14  -4  158.83   17.34
   2  12   2    4.67   12.61
  -2 -12  -2   12.97   14.64
  -6  -9   0  -15.19   16.38
   6   9   0   -5.05   12.36
  -6  -9   0   10.79   10.07
   7  -3 -14   85.36   16.83
  -7   3  14   68.38   13.90
   2  10 -15   22.01   12.03
  -2 -10  15    7.21   15.10
   8  -1   7   24.35   13.11
  -8   1  -7   29.53   17.96
 -10   1   4  172.77   16.36
  -4 -12   6   41.57   10.73
   4  12  -6   43.47   12.01
   9  -7   2   45.78   16.54
  -9   7  -2   75.60   13.14
   9   1 -11  266.82   22.66
  -9  -1  11  234.49   20.47
  -6   3  15   16.82   10.64
   6  -3 -15    6.86   11.18
   3  -8 -12   -9.51   12.98
  -3   8  12   -2.79   15.47
   5  11  -8  137.55   17.60
  -5 -11   8  116.78   12.66
   0   7 -17  198.19   17.81
  -1  14  -5   21.67   13.14
   1 -14   5   39.82   15.62
   6  10  -7   78.74   16.52
  -6 -10   7   89.64   11.13
   6  10  -5   83.31   13.01
  -6 -10   5   69.80   13.40
  -2   9 -15   -0.24   16.01
   2  -9  15   -5.11   10.72
  -7  11   2   27.21   14.56
   7 -11  -2   30.09   13.51
   8  -9   4  125.74   17.36
  -8   9  -4  131.06   15.21
   4 -12  -5   17.89   15.93
  -4  12   5    9.95   13.82
  -9   5  -4  252.46   24.50
   9  -5   4  194.04   18.72
   4  12  -5  110.43   18.81
  10  -2  -5   22.18   14.90
 -10   2   5   21.45   10.04
  -5  -8  -5   24.76   16.43
   5   8   5    5.13   14.21
  -8   9   5  150.11   13.33
   8  -9  -5  105.52   13.89
   2  -7  16   88.64   15.72
  -2   7 -16   71.58   17.25
  -3 -11  13   17.24   12.72
   3  11 -13   52.47   15.21
   2  13  -2  166.65   17.00
  -2 -13   2  160.05   18.65
  -2  14  -4   15.64   10.62
   2 -14   4   13.40   11.50
  -2  -3  18   17.72   15.84
   2   3 -18   16.16   14.51
   2  -6 -14   31.02   15.09
  -2   6  14   27.03   11.44
  10  -1  -5    4.86    9.75
 -10   1   5    7.12   13.85
  -6  -3  -9   18.85   13.00
   6   3   9    6.80   12.75
  -6   9 -10  125.85   14.42
   6  -9  10  142.07   17.69
   4   6 -17   -0.94   10.43
  -4  -6  17   23.31   17.80
  -3  -7  17   16.85   13.17
   3   7 -17   14.37   12.73
   2   9 -16   54.68   11.22
  -2  -9  16   53.94   16.63
 -10   3   3   18.23   10.31
  10  -3  -3   16.03   10.60
 -10   1   3   45.04   12.47
  10  -1  -3   43.86   18.33
  -1 -13  10   -2.73   10.84
   1  13 -10    4.50   14.72
   5   1  12  115.89   15.10
  -5  -1 -12  123.97   17.52
   5 -12  -4   25.28   15.79
  -5  12   4   49.75   16.78
 -10   3   4   61.30   15.66
  10  -3  -4   77.87   13.12
   1 -14   3    9.01   12.49
  -1  14  -3    9.53   14.20
  -4 -12   7   57.55   13.99
   4  12  -7  115.63   16.68
  -7   0  -9   18.37   14.60
   7   0   9   28.71   17.45
   1 -10  -9   13.01   14.29
  -1  10   9   10.36   14.49
   9   3   0   54.26   13.31
  -9  -3   0   25.07   14.19
   2 -14   3   88.31   16.60
  -2  14  -3  113.53   14.91
   5   4 -17   -2.25   15.72
  -5  -4  17    7.29   14.46
  -1  -3 -15   10.06   13.01
  -1  -3 -15   15.56   15.05
   1   3  15   -5.73   15.64
  -4   1  17   87.67   17.22
   4  -1 -17   74.17   14.85
   5 -13   2  250.70   24.75
  -5  13  -2  303.16   21.48
   3  11   3   37.24   12.35
  -3 -11  -3   46.83   14.44
  -2  -4  18    0.09   16.64
   2   4 -18   -2.27   13.91
   4 -13   7  167.90   18.61
  -4  13  -7  176.20   17.11
  -4  13  -7  177.70   17.22
   7  -4  10  271.62   23.11
  -7   4 -10  249.32   22.23
   0   9 -16    7.90   11.58
   0   9 -16   13.04   12.19
  -3 -12   0  161.71   19.11
   3  12   0  150.21   17.73
   1  -2  17   22.66   12.97
  -1   2 -17   45.12   14.04
  -2   8  12   11.55   13.96
   2  -8 -12    7.59   11.65
 -10   2   2  134.14   13.79
  10  -2  -2  162.55   18.51
   0   0  17  -10.97   12.74
   0   0 -17  -17.40   13.12
   0   0 -17    6.38   11.32
  -6  10  -9  368.98   25.34
   6 -10   9  429.51   30.63
   2  12 -12    8.89   13.33
  -2 -12  12   -1.51   16.64
   4  -7 -13  382.04   25.76
  -4   7  13  375.41   27.31
   3 -12  11   58.52   15.38
  -3  12 -11   54.27   13.80
  -2  14  -5   68.39   15.77
   2 -14   5   25.79   12.35
   8   1   6  154.58   18.38
  -8  -1  -6  158.76   15.62
   8  -4 -12  957.77   32.45
  -8   4  12  852.92   48.10
  -9  -3  10  180.34   17.09
   9   3 -10  182.58   19.08
  -5  13  -3   12.78   11.45
   5 -13   3    4.58   10.44
   1  -3 -16  126.88   12.56
  -1   3  16   88.71   14.97
   1  -1 -17    2.23   12.62
  -1   1  17    1.52   10.01
  -1   1  17   -1.53   13.47
  -8  -4  -3    0.75   14.71
   8   4   3    9.54   15.13
  -5  -5  -9   29.77   12.42
   5   5   9   52.86   17.36
  -1  14  -6   99.75   11.49
   1 -14   6  118.95   17.36
  -8  -7   6   55.34   14.89
   8   7  -6   69.71   14.78
 -10   3   2  169.09   15.41
  10  -3  -2  185.37   17.36
   5 -13   1   40.21   12.21
  -5  13  -1   31.37   13.26
  -8   7   9   18.40   11.04
   8  -7  -9   31.25   16.68
  -7   3 -10   45.64   14.38
   7  -3  10   23.70   14.37
  -3  -3  18   30.71   12.99
   3   3 -18   40.78   13.33
  -9  -4   2   25.42   12.87
   9   4  -2   63.42   14.14
   4  12  -4   98.43   15.88
   5  10 -12    3.60   12.92
  -5 -10  12   -0.58   14.24
  -3  -9  -7   98.59   14.93
   3   9   7   75.03   16.87
   6  10  -8   -0.36   12.29
  -6 -10   8   -1.65   13.29
   0   9  10  189.63   23.33
   0  -9 -10  213.33   21.40
   2   2 -18  109.70   15.32
  -2  -2  18  145.80   15.47
   9  -1   4  117.65   14.49
  -9   1  -4  130.80   20.06
   6  10  -4   13.81   11.38
  -6 -10   4    2.43    8.32
  -7  -4  -6   17.98   11.23
   7   4   6    3.33   14.40
   7   3   7   11.21   16.14
  -7  -3  -7   12.12   18.10
  -4   6  14   15.34   13.31
   4  -6 -14   13.83   12.07
   7  -5  10   78.22   18.02
  -7   5 -10   46.59   18.25
  -4  -8  -7   12.26   16.10
   4   8   7   26.64   10.25
  -8  -7   5   28.11   10.95
   8   7  -5   22.09   14.07
   7  -1 -15   63.64   15.83
  -7   1  15   55.17   13.61
  10  -3  -5  100.19   15.03
 -10   3   5  117.45   13.13
  10  -3  -5  120.42   14.32
   6  -1 -16    3.93   13.17
  -6   1  16    7.95   14.42
  -6   0 -11   73.55   18.05
   6   0  11   59.96   14.13
  -5  10 -11   21.22   12.20
   5 -10  11    7.08   11.67
  -2  12 -12   41.20   16.36
   2 -12  12   36.76   16.15
 -10   1   6    3.40   12.73
  10  -1  -6    1.99   10.88
   4 -13  -2   25.47   14.57
  -4  13   2   29.56   11.65
   1  -6  17  187.11   18.75
  -5  -4 -10   21.44   11.67
   5   4  10   19.35   17.13
   4   9 -15   84.83   13.81
  -4  -9  15   97.00   19.28
   2 -13  -3   11.83   12.46
  -2  13   3    0.74   12.59
   2 -13  10   19.35   10.47
   2 -13  10   76.20   13.43
  -2  13 -10  109.08   14.13
  -8  -7   7   89.00   13.82
   8   7  -7  106.64   15.42
   0  -4 -15   76.66   12.69
   0   4  15   91.23   13.00
  -6  12   2   57.83   13.44
   6 -12  -2   35.40   13.77
 -10   0   4    5.92   12.44
  10   0  -4    2.74   10.25
   3   2  14   -5.43   11.89
  -3  -2 -14    4.61    9.68
  -7  -8   1   12.24   14.19
   7   8  -1   16.83   13.63
   7   8  -1   15.87   15.63
 -10   2   6   81.63   14.53
  10  -2  -6   88.50   13.80
   2 -14   2  108.25   16.50
  -2  14  -2  135.71   16.04
   2  13  -9   46.22   11.83
  -2 -13   9   36.64   13.61
   5  11  -3   18.79   15.32
  -8  10   0   92.63   16.49
  -8  10   0   75.56   14.11
 -10   1   2    7.01   17.52
  10  -1  -2   22.59   15.49
  -3   5  15   60.98   11.34
   3  -5 -15   66.16   12.51
   5  -7  13  256.77   21.84
  -5   7 -13  222.18   18.39
  10   0  -5   62.83   12.69
 -10   0   5   82.19   13.71
   9  -2 -11   37.92   14.62
  -9   2  11   24.45   17.57
   3 -13   9   98.75   17.19
  -3  13  -9  125.18   13.01
   8   5 -12  165.25   19.12
  -8  -5  12  201.16   17.87
  -9   8   1   25.34   14.01
   9  -8  -1   17.74   14.62
   0  14  -5  124.11   14.04
   0 -14   5   82.31   15.73
  -6  -6  -6   -9.72   12.09
   6   6   6    0.30   13.07
   4  -8 -12   -4.06   12.16
  -4   8  12    7.55   11.24
   3   2 -18    1.61   13.14
  -3  -2  18    3.57   14.51
   3   4 -18  225.52   22.93
  -3  -4  18  224.62   22.55
   1   4 -18  314.78   23.73
  -7  11  -4   42.74   11.92
   7 -11   4   48.96   12.21
  -1 -11  -6   40.75   15.01
   1  11   6   27.53   17.61
  -4 -12   8   -0.86   11.73
   4  12  -8   -2.83   11.28
   1   3 -18  104.80   15.31
  -5  13  -4  262.51   19.72
   5 -13   4  221.67   21.24
  -3 -12  11    8.03   10.61
   3  12 -11   -1.41   14.39
   5   0 -17   59.41   10.98
  -5   0  17   43.42   14.19
  -7   9   8  215.05   19.77
   7  -9  -8  165.05   16.01
  -1  10 -15   35.87   10.38
   1 -10  15   32.21   15.04
  -8  10   1   79.28   11.93
  -1  14  -2  122.60   14.38
   1 -14   2  148.61   18.52
   5  10   1   80.08   15.24
  -5 -10  -1   89.99   16.44
   6  -6 -13   43.94   15.43
  -6   6  13   19.86   11.70
   5 -12   8    9.11   15.46
  -5  12  -8   -4.72   13.29
   5   8 -15  198.84   20.25
  -5  -8  15  151.21   15.21
   5   6   8   77.52   15.13
   0 -14   4   43.41   16.82
   0  14  -4   25.58   13.98
   0 -13  -2   31.22   12.62
   0  13   2   15.01   14.75
  -6   7  12   -7.57   13.01
   6  -7 -12    0.94   16.23
   6  -4  12  101.87   18.43
  -6   4 -12   94.94   17.93
   9  -8  -2    5.58   10.88
  -9   8   2   -1.16   11.39
  -1  11 -14   39.54   11.77
   1 -11  14   48.95   13.09
  -9  -2  11    5.72   16.38
   9   2 -11   -2.32   10.72
   2  11 -14  124.15   14.92
  -2 -11  14  144.20   14.50
  -5   1 -13   20.88   16.69
   5  -1  13    3.16   13.66
   4  11   1   21.96   11.59
  -4 -11  -1   11.87   14.89
   5  11  -9   -2.96   15.22
  -5 -11   9   13.24   12.45
  -6  12  -5   72.10   11.85
  -6  12  -5   50.16   10.66
  -3   0 -15    0.64   15.94
   3   0  15   17.47   11.62
   2 -14   6    7.61   11.70
  -2  14  -6   21.86   12.00
  -8  10  -1   49.35   14.32
   8 -10   1   58.18   16.25
  -2  -5  18  159.36   15.10
   2   5 -18  138.40   14.51
  -4  -8  16   -0.07   17.84
   4   8 -16    7.33   15.15
   7 -10  -6   18.54   10.54
  -7  10   6   29.45   10.74
  -9  -4   9   54.11   14.59
   9   4  -9   36.45   12.00
 -10   4   3   98.76   14.50
  10  -4  -3  115.99   13.69
   3 -13  -3  112.63   14.19
  -3  13   3  107.79   15.58
  -7   6  12   54.07   13.45
   7  -6 -12  105.86   18.80
  -8   8  -6    5.41   17.24
   8  -8   6   15.38   12.79
 -10   0   3   41.17   14.26
   9  -8   0   12.68   11.91
  -9   8   0   10.39   14.86
   0 -14   6   13.74   10.81
   0  14  -6   18.14   12.33
  -2   5  15   -7.68   15.24
   2  -5 -15   -2.64   14.70
   8   7  -4   27.35   11.34
  -8  -7   4    9.86   13.42
  -5   9 -12   41.24   11.13
   5  -9  12   48.25   11.54
   5 -13   0  282.59   24.84
  -5  13   0  295.30   22.60
  -6   5 -12   21.67   15.43
   6  -5  12   12.24   15.85
  -7   9  -8   97.54   17.01
   7  -9   8   92.27   17.00
  -4 -11  12  123.18   18.01
   4  11 -12  120.87   17.19
 -10   2   1   40.89   12.04
  10  -2  -1   26.45   17.22
   6  -8  11    8.42   13.04
  -6   8 -11   -3.09   11.69
  -9   7   6  118.58   15.16
   9  -7  -6   81.50   13.18
  -9   7   6   99.74   11.88
  -3   9  11   26.05   16.03
   3  -9 -11   13.59   13.53
   9  -5  -9    2.47   12.06
  -9   5   9    4.44   10.86
  -9   5   9    4.52   13.06
  -7  -4  15    8.86   13.33
   7   4 -15   14.08   12.59
  10   0  -6   51.32   12.21
 -10   0   6   49.02   14.08
  -7  11   3   83.83   15.67
   7 -11  -3   65.06   14.79
  10  -3  -1    2.91   12.43
 -10   3   1    3.90   15.05
  -8  -4  13   60.82   14.78
   8   4 -13   74.35   16.73
   2   6  12   25.66   12.65
  -2  -6 -12   18.87   13.44
  -2  -2 -15   50.73    9.98
   2   2  15   62.51   11.78
  10  -4  -4   21.49   14.47
 -10   4   4   33.59   14.02
   3  -8  15   67.89   18.35
  -3   8 -15   56.30   14.20
  -6   3 -12  242.76   24.06
   6  -3  12  228.95   22.40
  -4  12 -10    1.42   11.22
   4 -12  10   19.72   14.33
  10  -4  -2   19.16   12.77
 -10   4   2   28.07   12.35
  -1  14  -7   68.53   13.13
   1 -14   7   75.60   14.03
  -7  -5  -5   16.16   13.03
   7   5   5   16.90   15.09
   7   2   8   55.04   12.44
  -7  -2  -8   26.68   15.11
   8   7  -8   17.13   14.59
  -8  -7   8   -9.70   14.04
   7  -7 -11   70.36   12.40
  -7   7  11   47.89   12.09
   0  12 -13   79.14   14.97
   0 -12  13   72.81   12.03
   6   2  10  151.62   16.83
  -6  -2 -10  170.43   17.17
   0  14  -3  188.26   18.87
   0 -14   3  191.25   18.20
   9  -4 -10   -7.63   15.56
  -9   4  10   -3.74   10.84
  -1   7  13  210.55   20.94
   1  -7 -13  192.24   17.65
   9  -8  -3   55.89   16.91
  -9   8   3   77.53   15.88
   0  11   7   99.01   14.83
   0 -11  -7  115.73   14.03
  -8  10   2   54.31   15.63
   8 -10  -2   49.47   14.87
   7  -2  10   -1.34   11.86
  -7   2 -10   -7.92   13.64
   1   8 -17   99.45   11.96
  -1  -8  17  105.09   13.53
  -5  11 -10   50.01   12.91
   5 -11  10   53.99   11.10
   6   5 -16   47.60   12.93
  -6  -5  16   38.56   16.74
   5   9 -14   54.13   18.34
  -5  -9  14   45.05   17.88
 -10   3   6   -3.53   13.42
  10  -3  -6  -16.64   12.49
   4  12  -3    6.95   10.88
   4  12  -3    5.95   13.75
  -6  -9  12   -2.84   13.76
   6   9 -12   -4.56   12.21
  -2  -7 -11    3.77   14.20
   2   7  11    8.76   11.85
[truncated: 3,592,123 more chars]
