# Supplementary material for: Mechanism of Cu-Catalyzed Iododeboronation: A Description of Ligand-Enabled Transmetalation, Disproportionation, and Turnover in Cu-Mediated Oxidative Coupling Reactions
Source: ACS Catal. 2023 Aug 7;13(16):11117–26. doi: 10.1021/acscatal.3c02839 (PMC10442916; doi:10.1021/acscatal.3c02839)
Supplement: Supplementary file 4 — cs3c02839_si_004.xyz [file cs3c02839_si_004.xyz]

H2O
O   0.00000  0.12202  0.00000
H   0.75998 -0.48807  0.00000
H  -0.75998 -0.48808 -0.00000

MeOH
C   0.66604 -0.01869 -0.00000
O  -0.75669  0.12335 -0.00000
H  -1.12763 -0.77845  0.00002
H   1.09125  0.99836 -0.00088
H   1.04685 -0.54655  0.89816
H   1.04679 -0.54808 -0.89728

phen
C  -2.84413  0.84980  0.00000
C  -3.50383 -0.37240  0.00000
C  -2.72535 -1.55564  0.00000
N  -1.38818 -1.57850 -0.00000
C  -0.73191 -0.38273 -0.00000
C  -1.42373  0.87691 -0.00000
H  -3.40011  1.79379  0.00000
H  -4.59612 -0.43148  0.00000
H  -3.22412 -2.53431  0.00000
C   0.73206 -0.38333 -0.00000
C  -0.68646  2.11265 -0.00000
C   0.68641  2.11199  0.00000
C   1.42342  0.87642  0.00000
N   1.38874 -1.57976 -0.00000
C   2.84378  0.84986 -0.00000
C   3.50373 -0.37150  0.00000
C   2.72536 -1.55532  0.00000
H  -1.24574  3.05463  0.00000
H   1.24599  3.05396  0.00000
H   3.39890  1.79444  0.00000
H   4.59602 -0.42991  0.00001
H   3.22520 -2.53356  0.00000

OAc-
C   0.20314  0.00046 -0.00000
 O   0.71739  1.16551  0.00000
O   0.80949 -1.11821  0.00000
C  -1.36026 -0.04535  0.00000
H  -1.75105 -1.07710  0.00000
H  -1.76066  0.48399  0.88470
H  -1.76066  0.48399 -0.88470

HOAc
H  -1.87530  0.37830  0.00000
O  -1.25429 -0.38391  0.00000
O   0.19918  1.36356  0.00000
C   0.00000  0.15359  0.00000
C   1.06108 -0.92330 -0.00000
H   0.94614 -1.56694 -0.88745
H   2.05746 -0.46345 -0.00000
H   0.94614 -1.56694  0.88745

HO-
O   0.00000  0.00000  0.10954
H   0.00000  0.00000 -0.87630

PhB(OH)2
C  -1.95775 -1.21654 -0.00255
C  -0.55388 -1.21225 -0.00265
C  -2.66248  0.00034  0.00036
H  -0.00978 -2.16330 -0.00450
H  -3.75798  0.00074  0.00084
C   0.17856 -0.00069 -0.00054
C  -1.95697  1.21673  0.00275
H  -2.50272  2.16667  0.00522
C  -0.55317  1.21132  0.00200
H  -0.00847  2.16200  0.00358
H  -2.50435 -2.16598 -0.00459
B   1.75284 -0.00030 -0.00026
O   2.39371  1.22375 -0.00471
H   3.36621  1.16163 -0.00586
O   2.39610 -1.22307  0.00498
H   3.36866 -1.15916  0.00826

PhB(OAc)(OH)2
C  -3.12437  0.55353  1.15743
C  -1.78752  0.11779  1.19964
C  -3.80095  0.62437 -0.07352
H  -1.27077  0.05809  2.16570
H  -4.84273  0.96320 -0.11442
C  -1.08085 -0.25928  0.03338
C  -3.12729  0.25321 -1.25096
H  -3.64717  0.30076 -2.21591
C  -1.79059 -0.18012 -1.18808
H  -1.27585 -0.47556 -2.11090
H  -3.64179  0.83675  2.08248
B   0.47099 -0.73885  0.08826
O   0.79985 -1.58562 -1.05564
H   1.76791 -1.71473 -0.98335
O   0.81075 -1.27245  1.40515
H   1.77683 -1.42470  1.35791
O   1.34755  0.64282 -0.09308
O   3.27594 -0.56252  0.04248
C   2.65235  0.52160 -0.08193
C   3.40914  1.84368 -0.19593
H   3.58228  2.25192  0.81582
H   4.39118  1.68284 -0.66556
H   2.83284  2.58914 -0.76453

B(OAc)(OH)2
O  -0.14236 -0.37125 -0.62312
B   1.19125 -0.09348 -0.19235
O   1.83796 -1.13586  0.41475
O   1.68651  1.13800 -0.52491
C  -1.16406  0.07008  0.16301
C  -2.51546 -0.24711 -0.43423
O  -0.97224  0.64422  1.23109
H   2.61050  1.28378 -0.25393
H   2.76845 -0.95340  0.63714
H  -2.62764 -1.33822 -0.54679
H  -3.31249  0.14320  0.21152
H  -2.59684  0.19332 -1.44133

PhB(OH)3
C  -0.82669  1.19982 -0.03728
C  -0.07871 -0.00282 -0.06726
C  -0.83707 -1.19992 -0.04553
C  -2.24327 -1.20587  0.00869
C  -2.95112  0.00935  0.04090
C  -2.23246  1.21855  0.01504
B   1.56929  0.00791 -0.03218
O   2.09713  0.06405  1.37805
O   2.06116  1.24625 -0.69601
O   2.01773 -1.25459 -0.69921
H  -0.29992 -2.15687 -0.08166
H  -4.04686  0.01400  0.08157
H  -2.77203  2.17448  0.03287
H  -0.27452  2.14820 -0.06843
H  -2.79125 -2.15704  0.02247
H   2.87754  1.46986 -0.21196
H   2.99277 -1.23665 -0.66130
H   2.07558 -0.85591  1.69741

B(OH)3
O  -0.04276  1.36326  0.00067
B   0.00436 -0.02213 -0.00010
O  -1.08328 -0.87662 -0.00072
O   1.24000 -0.64041  0.00013
H   1.94900  0.02662 -0.00061
H  -1.93828 -0.41420  0.00576
H  -0.94422  1.72841 -0.00537

PhB(OAc)(OH)H2O
O   0.80795 -1.55492 -1.37685
B   0.53860 -0.66680 -0.27615
O   1.20305  0.77359 -0.66605
C  -1.05928 -0.37126 -0.12646
C  -1.74942 -0.65811  1.07378
C  -3.12990 -0.42740  1.22080
C  -3.86910  0.10676  0.15142
C  -3.21250  0.40430 -1.05717
C  -1.83239  0.16822 -1.18400
O   1.19004 -1.12452  0.97573
H  -1.17645 -1.07840  1.91017
H  -4.94467  0.29007  0.25703
H  -3.77966  0.82213 -1.89820
H  -1.34016  0.41096 -2.13482
H  -3.63058 -0.66299  2.16818
H   1.73168 -1.87678 -1.24686
H   1.36084 -0.28631  1.48208
C   1.58790  1.65182  0.22906
O   1.61085  1.47064  1.47202
C   2.01083  2.99065 -0.36828
H   2.66074  2.83670 -1.24448
H   1.11673  3.53561 -0.71815
H   2.52897  3.60443  0.38225
O   3.27364 -2.35159 -0.11446
H   2.58336 -1.86871  0.44906
H   3.03502 -3.28820  0.01655

PhB(OAc)(OH)2MeOH
C  -1.18140 -0.47776 -0.11520
C  -1.76185 -0.74232  1.14669
C  -3.14689 -0.92882  1.31190
C  -4.00209 -0.85599  0.19891
C  -3.45594 -0.59777 -1.07199
C  -2.07009 -0.41176 -1.21641
O   0.94161 -1.04083 -1.38622
B   0.42552 -0.26228 -0.28931
O   1.20758 -0.47153  0.95477
O   0.60367  1.30538 -0.70905
C   0.74284  2.27576  0.16273
C   0.72715  3.66743 -0.46159
O   0.86601  2.13387  1.40508
O   3.52184 -1.10590 -0.11237
H  -1.09867 -0.81121  2.01844
H  -5.08205 -1.00072  0.31853
H  -4.11371 -0.54173 -1.94818
H  -1.66359 -0.21427 -2.21667
H  -3.56068 -1.13316  2.30718
H   1.92188 -1.04149 -1.28739
H   1.14232  0.39595  1.43816
H   1.37295  3.69899 -1.35376
H  -0.29732  3.91111 -0.79280
H   1.05435  4.42269  0.26703
H   2.71721 -0.80985  0.43467
C   3.67483 -2.50324  0.12750
H   3.92939 -2.73017  1.18432
H   2.76329 -3.07976 -0.13395
H   4.50199 -2.87613 -0.50201

PhBpin
C  -3.81572  1.20782 -0.15374
C  -2.41228  1.20427 -0.15211
C  -4.51959  0.00001  0.00002
H  -1.86756  2.14784 -0.26923
H  -5.61498  0.00002  0.00003
C  -1.68306 -0.00002 -0.00003
C  -3.81574 -1.20782  0.15375
H  -4.36276 -2.14926  0.27318
C  -2.41230 -1.20429  0.15209
H  -1.86759 -2.14788  0.26921
H  -4.36273  2.14927 -0.27313
B  -0.12144 -0.00002 -0.00006
O   0.63575 -1.13594  0.23068
O   0.63574  1.13587 -0.23089
C   2.03430 -0.78771 -0.07874
C   2.03427  0.78768  0.07874
C   2.29231 -1.25637 -1.52082
H   1.64129 -0.72881 -2.23732
H   3.34190 -1.09332 -1.81558
H   2.07830 -2.33519 -1.59245
C   2.94552 -1.53580  0.89785
H   2.85727 -2.62210  0.73160
H   3.99970 -1.25333  0.73799
H   2.68162 -1.32563  1.94513
C   2.94552  1.53594 -0.89769
H   2.68196  1.32560 -1.94503
H   2.85683  2.62223 -0.73157
H   3.99976  1.25388 -0.73754
C   2.29205  1.25631  1.52087
H   3.34163  1.09340  1.81573
H   2.07790  2.33510  1.59251
H   1.64103  0.72862  2.23727

PhBpin(OAc)
C  -3.74029 -0.80798 -0.98824
C  -2.47120 -0.20911 -1.07752
C  -4.05471 -1.63093  0.10857
H  -2.25024  0.43903 -1.93555
H  -5.04314 -2.09843  0.18535
C  -1.47108 -0.40844 -0.09369
C  -3.08695 -1.84338  1.10602
H  -3.32195 -2.47818  1.96946
C  -1.82070 -1.24014  0.99705
H  -1.06990 -1.40838  1.77914
H  -4.48789 -0.63233 -1.77162
B   0.02923  0.22116 -0.24564
O   0.80999  0.10959  1.00019
O   0.84109 -0.43263 -1.29628
C   2.16777 -0.21352  0.64595
C   1.97771 -1.05562 -0.67909
C   2.80736 -0.98180  1.81311
H   2.20432 -1.85919  2.09496
H   3.82543 -1.32455  1.55656
H   2.88707 -0.32523  2.69729
C   2.95591  1.09448  0.40353
H   2.87811  1.73041  1.30248
H   4.02704  0.90662  0.21130
H   2.53354  1.65218 -0.44704
C   1.63479 -2.53578 -0.38909
H   0.80401 -2.60768  0.33177
H   1.31367 -3.01719 -1.32884
H   2.49745 -3.09997  0.00732
C   3.16758 -0.99482 -1.65173
H   2.94660 -1.59337 -2.55298
H   3.37249  0.03830 -1.97307
H   4.08353 -1.40661 -1.19162
O  -0.09705  1.69587 -0.75628
O  -0.62721  3.86433 -0.62893
C  -0.57115  2.74471 -0.09235
C  -1.04039  2.53206  1.34328
H  -1.26382  3.50106  1.81225
H  -1.94803  1.90410  1.34549
H  -0.27687  1.97800  1.91116

Bpin(OAc)
B   0.56361 -0.37961 -0.03493
O  -0.37379 -1.23544 -0.56862
O   0.06490  0.76633  0.53720
C  -1.68570 -0.71811 -0.12731
C  -1.36666  0.80687  0.16813
C  -2.06777 -1.51495  1.13040
H  -1.34410 -1.35212  1.94620
H  -3.07081 -1.23666  1.49251
H  -2.07547 -2.58971  0.88693
C  -2.69888 -0.96048 -1.24774
H  -2.83665 -2.04397 -1.39687
H  -3.67803 -0.52770 -0.98272
H  -2.36746 -0.52075 -2.20024
C  -2.14450  1.41541  1.33633
H  -1.96585  0.86965  2.27475
H  -1.83660  2.46374  1.48235
H  -3.22684  1.40650  1.12494
C  -1.47000  1.70243 -1.07666
H  -2.51940  1.84382 -1.38235
H  -1.04194  2.69111 -0.84533
H  -0.91215  1.27680 -1.92704
O   1.90866 -0.77216 -0.03707
O   2.84614  1.29038 -0.37611
C   2.96679  0.11384 -0.07639
C   4.26083 -0.58734  0.26175
H   4.41853 -1.43718 -0.42243
H   5.10009  0.11582  0.18688
H   4.20661 -1.00016  1.28283

PhBpin(OH)
C   1.97656 -0.94871 -0.69388
C   1.56400  0.31606 -0.21115
C   2.55547  1.07642  0.45785
C   3.86842  0.60813  0.64586
C   4.24147 -0.65673  0.15452
C   3.28611 -1.43544 -0.52199
B   0.02374  0.86886 -0.38480
O   0.13131  2.23272 -0.94487
O  -0.77214 -0.09702 -1.22994
C  -2.03044 -0.34708 -0.60415
C  -3.07328  0.67577 -1.12432
O  -0.75062  0.92000  0.91262
C  -1.70984 -0.13693  0.93226
C  -2.91593  0.29827  1.78492
C  -2.50784 -1.76316 -0.97370
C  -1.07508 -1.39626  1.57194
H   2.29041  2.07238  0.83713
H   5.26354 -1.02785  0.29511
H   3.56497 -2.42110 -0.91643
H   1.23298 -1.55780 -1.22291
H   4.60502  1.22785  1.17312
H  -1.74988 -2.52099 -0.71986
H  -3.44782 -2.02283 -0.45391
H  -2.69801 -1.82562 -2.06018
H  -3.07611  0.65142 -2.22781
H  -4.09806  0.45723 -0.77324
H  -2.81490  1.70026 -0.80691
H  -0.23222 -1.75788  0.96099
H  -0.68317 -1.12940  2.56917
H  -1.80048 -2.21997  1.69892
H  -2.60529  0.43074  2.83677
H  -3.33184  1.25618  1.43415
H  -3.72013 -0.45931  1.76608
H  -0.76392  2.61486 -0.87767
~

Bpin(OH)
C  -0.81019 -1.45943  1.31240
C  -0.56063 -0.78202 -0.04593
O   0.81781 -1.11117 -0.43902
B   1.59899 -0.04998 -0.00992
O   0.88021  1.05406  0.42818
C  -0.51969  0.80004  0.04746
C  -1.43023  1.40923  1.11623
C  -1.51238 -1.34164 -1.10631
O   2.96956 -0.13163 -0.03101
C  -0.74262  1.49087 -1.30837
H  -0.13603 -1.06057  2.08856
H  -1.85075 -1.32076  1.64878
H  -0.62076 -2.54088  1.21520
H  -1.26028 -0.97660 -2.11331
H  -1.45440 -2.44269 -1.11461
H  -2.55452 -1.05943 -0.88073
H  -1.18859  1.03148  2.12107
H  -1.31469  2.50576  1.12331
H  -2.48776  1.18203  0.90022
H  -0.49406  2.56041 -1.21246
H  -0.09753  1.05628 -2.09000
H  -1.79190  1.40928 -1.63623
H   3.37011  0.71333  0.24171

PhI
C   1.26253  1.22670  0.00000
C   0.58128 -0.00016  0.00001
C   1.26264 -1.22676  0.00001
C   2.66922 -1.21515 -0.00000
C   3.37312  0.00008 -0.00000
C   2.66895  1.21532 -0.00000
H   0.71711 -2.17378  0.00001
H   4.46735  0.00014 -0.00001
H   3.20897  2.16769  0.00000
H   0.71666  2.17350  0.00001
H   3.20925 -2.16752 -0.00001
I  -1.57030 -0.00000 -0.00000

PhCl
C  -0.17932  1.22679  0.00000
C   0.49851  0.00000  0.00000
C  -0.17932 -1.22679  0.00000
C  -1.58473 -1.21596  0.00001
C  -2.28855  0.00000  0.00001
C  -1.58473  1.21596  0.00000
H   0.37728 -2.16731  0.00000
H  -3.38271  0.00000  0.00001
H  -2.12580  2.16743  0.00001
H   0.37728  2.16731  0.00000
H  -2.12580 -2.16743  0.00001
Cl  2.28168  0.00000 -0.00001

[3]+
Cu  0.07659  0.70002 -0.03124
O  -0.31469  2.51794  0.72554
O   0.41586  3.02430 -1.35338
N   1.95287  0.74325  0.74387
N   0.95173 -0.80554 -1.20043
N  -1.02981 -0.64486  1.44348
N  -1.77431  0.58727 -0.88371
C   2.40644  1.54493  1.71696
H   1.68808  2.27328  2.10390
C   3.73377  1.46020  2.19619
H   4.05824  2.13523  2.99159
C   4.60413  0.52381  1.64585
H   5.63653  0.44306  1.99983
C   4.14712 -0.33464  0.61005
C   2.79402 -0.18084  0.19283
C   2.25799 -1.01088 -0.85158
C   0.42233 -1.56174 -2.17203
H  -0.62422 -1.37092 -2.42444
C   1.16494 -2.55744 -2.84761
H   0.68195 -3.14206 -3.63413
C   2.49452 -2.77484 -2.50047
H   3.08962 -3.53997 -3.00851
C   3.08422 -1.99131 -1.47289
C   4.44919 -2.13024 -1.03310
H   5.07670 -2.88583 -1.51536
C   4.95993 -1.33528 -0.03279
H   5.99843 -1.45105  0.29184
C  -0.65412 -1.24446  2.57944
H   0.37735 -1.06888  2.90318
C  -1.52017 -2.06371  3.34206
H  -1.15597 -2.52701  4.26249
C  -2.82418 -2.26028  2.90225
H  -3.52119 -2.88602  3.46866
C  -3.25853 -1.63803  1.70112
C  -2.30671 -0.83370  1.00213
C  -2.69986 -0.17642 -0.22670
C  -2.12179  1.22824 -2.01087
H  -1.34177  1.85002 -2.45998
C  -3.41785  1.12832 -2.56301
H  -3.65054  1.66654 -3.48490
C  -4.37137  0.34686 -1.92005
H  -5.38344  0.24979 -2.32549
C  -4.03249 -0.32981 -0.71827
C  -4.96338 -1.14947  0.01260
H  -5.97910 -1.25864 -0.37973
C  -4.59090 -1.78034  1.17533
H  -5.30596 -2.40093  1.72446
C  -0.00786  3.36899 -0.22287
C  -0.19329  4.83769  0.14968
H   0.00223  5.48211 -0.71883
H   0.49905  5.10567  0.96542
H  -1.21629  5.01279  0.52059

[Cu(Phen)2(OH)]+
Cu -0.11471 -0.25968 -1.03231
N   1.73764  0.65077 -1.18492
N   1.08828 -1.25076  0.68242
N  -0.96288  1.22794  0.18652
N  -2.04715 -0.93342 -0.95264
C   2.03966  1.57427 -2.11180
H   1.22831  1.87196 -2.78257
C   3.32722  2.14125 -2.22688
H   3.51726  2.89265 -2.99688
C   4.32744  1.72768 -1.35395
H   5.33633  2.14728 -1.41817
C   4.03959  0.74801 -0.36721
C   2.70859  0.22831 -0.31801
C   2.36643 -0.77702  0.66974
C   0.76501 -2.18409  1.58502
H  -0.27017 -2.54210  1.56281
C   1.68635 -2.70111  2.52697
H   1.36272 -3.46410  3.23957
C   2.99171 -2.22340  2.52365
H   3.73192 -2.60009  3.23683
C   3.37135 -1.23275  1.57866
C   4.70068 -0.68612  1.50449
H   5.45415 -1.04771  2.21129
C   5.02222  0.26686  0.56831
H   6.03523  0.67770  0.51640
C  -0.39325  2.30583  0.74478
H   0.66492  2.46846  0.52211
C  -1.10629  3.19797  1.57789
H  -0.58851  4.06123  2.00280
C  -2.45234  2.96332  1.84119
H  -3.02523  3.64016  2.48261
C  -3.08671  1.82977  1.26688
C  -2.28552  0.98928  0.44092
C  -2.86829 -0.17356 -0.17348
C  -2.53875 -2.02060 -1.56009
H  -1.82150 -2.56920 -2.17846
C  -3.89002 -2.41049 -1.41073
H  -4.24885 -3.30579 -1.92422
C  -4.74069 -1.64957 -0.61294
H  -5.78939 -1.93436 -0.48186
C  -4.24152 -0.48791  0.03565
C  -5.02777  0.37762  0.87709
H  -6.08227  0.13328  1.03791
C  -4.47262  1.48955  1.46832
H  -5.08075  2.13932  2.10509
O   0.19680 -1.40681 -2.51265
H   1.16186 -1.40379 -2.66346

[Cu(Phen)2(OAc)2]
Cu  0.31944  1.04273  0.31679
O  -0.11366  1.56232  2.15108
O  -2.01290  2.82683  1.93157
N   1.78798 -0.26000  1.17483
N   1.14034  0.20454 -1.37992
N  -0.93197 -1.66027  0.68006
N  -1.87366  0.64221 -0.58521
C   2.09616 -0.44375  2.46330
H   1.50823  0.14998  3.17064
C   3.10770 -1.34373  2.87821
H   3.32109 -1.45834  3.94409
C   3.81296 -2.06967  1.92193
H   4.59866 -2.77262  2.21662
C   3.50803 -1.89092  0.54558
C   2.47539 -0.95985  0.22977
C   2.12294 -0.71293 -1.14426
C   0.81025  0.48702 -2.64653
H   0.03719  1.24777 -2.78216
C   1.42809 -0.14804 -3.74795
H   1.11709  0.11613 -4.76174
C   2.42324 -1.09489 -3.52270
H   2.91769 -1.59976 -4.35859
C   2.80603 -1.40074 -2.19003
C   3.83668 -2.34618 -1.84233
H   4.35306 -2.87351 -2.65058
C   4.17486 -2.58099 -0.52930
H   4.96385 -3.29759 -0.28012
C  -0.49732 -2.76639  1.29106
H   0.51663 -2.72099  1.70767
C  -1.26076 -3.95133  1.42316
H  -0.84143 -4.82099  1.93685
C  -2.54143 -3.97279  0.88734
H  -3.17238 -4.86495  0.96246
C  -3.04443 -2.81796  0.23103
C  -2.18732 -1.66759  0.15406
C  -2.67602 -0.46236 -0.51093
C  -2.34789  1.73224 -1.20791
H  -1.66027  2.58325 -1.23699
C  -3.63173  1.80521 -1.79531
H  -3.95060  2.72629 -2.29101
C  -4.46161  0.69591 -1.72264
H  -5.46626  0.70691 -2.15884
C  -3.99899 -0.47709 -1.07099
C  -4.82078 -1.65369 -0.97086
H  -5.82382 -1.62518 -1.40964
C  -4.36237 -2.78361 -0.34225
H  -4.99054 -3.67755 -0.26695
C  -1.11375  2.28907  2.60045
C  -1.07916  2.43034  4.13291
H  -1.93468  3.02746  4.48061
H  -0.14085  2.91645  4.44910
H  -1.10702  1.43664  4.61057
O   0.34733  2.87268 -0.59686
O   2.51876  3.10662  0.05561
C   1.48815  3.50516 -0.53230
C   1.48429  4.85758 -1.26368
H   2.47573  5.33071 -1.21251
H   0.73643  5.52963 -0.80965
H   1.19626  4.71974 -2.31932

[Cu(Phen)2(OH)2]
Cu -0.02921 -0.04076  1.16630
O  -0.76818 -1.23643  2.47998
N   2.31440 -1.16718  0.69539
N   1.06674  1.08854 -0.32064
N  -1.07139 -1.07633 -0.35410
N  -2.29164  1.17938  0.69773
C   2.93078 -2.22440  1.23584
H   2.29071 -2.92412  1.78720
C   4.32064 -2.46673  1.11917
H   4.76351 -3.35075  1.58617
C   5.09303 -1.56849  0.39272
H   6.16954 -1.72321  0.26468
C   4.47719 -0.43110 -0.19499
C   3.06656 -0.26760  0.00209
C   2.40190  0.90063 -0.55791
C   0.46236  2.15437 -0.86676
H  -0.60405  2.25337 -0.63901
C   1.13327  3.10375 -1.66874
H   0.57889  3.94823 -2.08650
C   2.49411  2.94487 -1.89656
H   3.05575  3.66629 -2.49912
C   3.16863  1.82807 -1.33707
C   4.57942  1.61509 -1.52656
H   5.13884  2.34352 -2.12251
C   5.21311  0.53241 -0.96876
H   6.28876  0.38179 -1.10794
C  -0.47463 -2.13394 -0.92422
H   0.59204 -2.24464 -0.70334
C  -1.15604 -3.06185 -1.74177
H  -0.60950 -3.90078 -2.18039
C  -2.51783 -2.89058 -1.95643
H  -3.08743 -3.59713 -2.56905
C  -3.18298 -1.78248 -1.36907
C  -2.40639 -0.87443 -0.57749
C  -3.05714  0.28833  0.00750
C  -2.89882  2.22828  1.26430
H  -2.24967  2.92445  1.80955
C  -4.29142  2.46910  1.18082
H  -4.72598  3.34410  1.67202
C  -5.07623  1.58380  0.45207
H  -6.15480  1.74018  0.34519
C  -4.46980  0.45794 -0.16674
C  -5.21795 -0.48769 -0.95125
H  -6.29464 -0.33056 -1.07456
C  -4.59473 -1.55992 -1.54008
H  -5.16326 -2.27325 -2.14562
H  -0.36299 -0.74395  3.22630
O   0.69962  1.03867  2.60300
H   1.66080  0.93524  2.46093

[Cu(Phen)2(OAc)(OH)]
Cu  0.00279  0.41372 -0.89534
O  -1.24070  1.98451 -1.29870
O   0.10488  3.73074 -0.67756
N   2.26050  1.11187  0.00986
N   1.17361 -1.37770 -0.42774
N  -0.88271  0.33713  1.01321
N  -2.14869 -0.91307 -1.10854
C   2.79477  2.33103  0.15709
H   2.08579  3.15657  0.01234
C   4.16198  2.54261  0.46298
H   4.54427  3.56156  0.57194
C   4.99341  1.44128  0.62914
H   6.05307  1.56392  0.87723
C   4.46051  0.13341  0.47120
C   3.07042  0.02704  0.14470
C   2.48767 -1.28868 -0.05973
C   0.63642 -2.59274 -0.60815
H  -0.41705 -2.60141 -0.90383
C   1.36229 -3.79275 -0.43851
H   0.86460 -4.75283 -0.59766
C   2.70329 -3.72094 -0.08206
H   3.30280 -4.62806  0.04696
C   3.30691 -2.45107  0.11376
C   4.69483 -2.30142  0.46476
H   5.29954 -3.20545  0.58993
C   5.25302 -1.05700  0.62881
H   6.31229 -0.95094  0.88535
C  -0.25586  0.88144  2.06703
H   0.76315  1.23032  1.87842
C  -0.85242  1.01676  3.33951
H  -0.28399  1.46816  4.15658
C  -2.15983  0.58389  3.51564
H  -2.66456  0.68619  4.48184
C  -2.85431  0.00066  2.42359
C  -2.16317 -0.12178  1.17455
C  -2.84314 -0.74395  0.05014
C  -2.78317 -1.45209 -2.15509
H  -2.18964 -1.56954 -3.06974
C  -4.13627 -1.86761 -2.12100
H  -4.59842 -2.29871 -3.01324
C  -4.84496 -1.72938 -0.93393
H  -5.88817 -2.05313 -0.85718
C  -4.20610 -1.15977  0.20003
C  -4.87193 -1.00133  1.46503
H  -5.91141 -1.33328  1.55559
C  -4.21542 -0.45306  2.53888
H  -4.71896 -0.34218  3.50460
C  -0.95783  3.24313 -1.13158
C  -2.09560  4.18532 -1.57322
H  -1.86444  5.22793 -1.30885
H  -3.04907  3.88854 -1.10557
H  -2.23605  4.11531 -2.66578
O   0.65590  0.41058 -2.68593
H   1.42274 -0.19331 -2.64548

[Cu(Phen)(OH)2]
Cu  1.92813 -0.00259 -0.00138
N   0.32766 -1.32976 -0.00616
N   0.33165  1.32760 -0.01289
C   0.37999 -2.66838 -0.00637
H   1.38892 -3.09268 -0.01152
C  -0.78922 -3.46454 -0.00061
H  -0.69636 -4.55350 -0.00093
C  -2.04015 -2.85130  0.00587
H  -2.95725 -3.44894  0.01126
C  -2.12344 -1.43277  0.00512
C  -0.89154 -0.71872 -0.00191
C  -0.88931  0.72028 -0.00469
C   0.38824  2.66606 -0.01652
H   1.39873  3.08661 -0.02164
C  -0.77841  3.46597 -0.01157
H  -0.68206  4.55460 -0.01455
C  -2.03122  2.85651 -0.00230
H  -2.94670  3.45666  0.00271
C  -2.11883  1.43828  0.00084
C  -3.35286  0.69334  0.00914
H  -4.29655  1.24776  0.01347
C  -3.35514 -0.68378  0.01102
H  -4.30085 -1.23474  0.01722
O   3.13076 -1.45485 -0.01644
H   4.03706 -1.09146 -0.02130
O   3.13151  1.44928  0.04269
H   4.03714  1.08473  0.06067

[Cu(Phen)(OAc)2]
Cu -1.04026 -0.00163 -0.00123
O  -2.38892  1.46470 -0.09044
O  -1.84227  1.25319  2.08630
N   0.51755  1.26392 -0.42210
N   0.51581 -1.27107  0.41252
C   0.46587  2.53338 -0.84610
H  -0.53757  2.95035 -0.97302
C   1.63619  3.28477 -1.10392
H   1.54317  4.31647 -1.45150
C   2.88507  2.70105 -0.90918
H   3.80289  3.26594 -1.09985
C   2.96712  1.35645 -0.45627
C   1.73611  0.67861 -0.22954
C   1.73511 -0.68608  0.22383
C   0.46231 -2.54124  0.83430
H  -0.54177 -2.95739  0.95875
C   1.63163 -3.29380  1.09336
H   1.53743 -4.32625  1.43835
C   2.88127 -2.71007  0.90362
H   3.79837 -3.27566  1.09574
C   2.96507 -1.36464  0.45361
C   4.19850 -0.65680  0.22016
H   5.14212 -1.18129  0.39874
C   4.19961  0.64859 -0.21737
H   5.14439  1.17249 -0.39187
C  -2.50654  1.79993  1.16894
C  -3.52122  2.90039  1.46344
H  -3.46589  3.20498  2.51813
H  -4.53901  2.53447  1.24586
H  -3.34303  3.77217  0.81326
O  -2.39045 -1.46606  0.10156
O  -1.87703 -1.23694 -2.08111
C  -2.53067 -1.78828 -1.15879
C  -3.56118 -2.87508 -1.44835
H  -3.50008 -3.19612 -2.49785
H  -4.57413 -2.48507 -1.25019
H  -3.40886 -3.73978 -0.78265

[Cu(Phen)(OAc)(OH)]
Cu  1.18251 -0.73368 -0.53037
N  -0.72480 -1.41437 -0.08744
N   0.21933  1.06771 -0.38451
C  -1.15186 -2.67313  0.08825
H  -0.39493 -3.45762 -0.00701
C  -2.49941 -2.97860  0.38575
H  -2.79424 -4.02210  0.51969
C  -3.42648 -1.94674  0.50321
H  -4.47569 -2.15999  0.73053
C  -3.00163 -0.60201  0.33152
C  -1.62342 -0.39238  0.03806
C  -1.11617  0.94384 -0.12570
C   0.73648  2.29501 -0.53877
H   1.81258  2.33101 -0.73275
C  -0.05635  3.46205 -0.44664
H   0.41303  4.43940 -0.58265
C  -1.41834  3.34895 -0.18095
H  -2.05014  4.23911 -0.10101
C  -1.99198  2.06042 -0.00856
C  -3.38406  1.82162  0.27653
H  -4.05387  2.68259  0.36318
C  -3.86839  0.54390  0.44134
H  -4.92703  0.37774  0.66295
O   2.99225  0.17466 -0.48899
O   2.52041 -0.40820  1.63971
C   3.28367  0.10818  0.78214
C   4.63719  0.69613  1.17743
H   4.73733  1.72374  0.79160
H   4.75591  0.69700  2.27027
H   5.44782  0.09920  0.72617
O   1.85956 -2.33261 -1.24468
H   1.08161 -2.84106 -1.54663

[Cu(Phen)(OAc)]+
C  -3.92391  0.44252  0.00048
C  -3.04604 -0.70058  0.00030
C  -1.64287 -0.47590  0.00001
C  -1.12596  0.86041 -0.00009
C  -2.00614  1.97588  0.00008
C  -3.42537  1.72631  0.00038
N  -0.72491 -1.49187 -0.00020
C  -1.15604 -2.76374 -0.00014
C  -2.53376 -3.07836  0.00015
C  -3.47759 -2.05478  0.00036
C  -1.40444  3.26439 -0.00006
C  -0.01711  3.37979 -0.00032
C   0.78761  2.21469 -0.00044
N   0.23271  0.99761 -0.00034
Cu  1.11468 -0.80265 -0.00047
O   2.92770 -0.95370 -0.00046
C   3.92516 -0.07238  0.00020
C   5.30103 -0.70004  0.00111
O   3.72806  1.15190  0.00052
H  -0.39056 -3.54421 -0.00033
H  -2.83663 -4.12763  0.00019
H  -4.54752 -2.28359  0.00057
H   1.88480  2.23284 -0.00058
H   0.46835  4.35831 -0.00042
H  -2.03782  4.15665  0.00004
H  -4.10501  2.58348  0.00052
H  -5.00397  0.26912  0.00072
H   5.42065 -1.34217 -0.88699
H   6.07410  0.08069  0.00125
H   5.41973 -1.34151  0.88981

[Cu(Phen)(OH)]+
C   1.81974 -2.84965  0.00382
C   1.90647 -1.43104  0.00570
C   0.67876 -0.71526 -0.00258
N  -0.54241 -1.33067 -0.01174
C  -0.60139 -2.67114 -0.01343
C   0.56990 -3.46290 -0.00615
C   0.67540  0.71801 -0.00261
C   1.89975  1.43951  0.00562
C   3.13411  0.69559  0.01466
C   3.13736 -0.68138  0.01470
C   1.80639  2.85772  0.00367
C   0.55368  3.46511 -0.00620
C  -0.61392  2.66787 -0.01332
N  -0.54864  1.32770 -0.01166
Cu -2.02683 -0.00503 -0.00655
O  -3.81555 -0.00591 -0.06450
H  -1.59717 -3.12149 -0.02075
H   0.47381 -4.55081 -0.00829
H   2.73460 -3.44963  0.01002
H  -1.61178  3.11359 -0.02051
H   0.45251  4.55256 -0.00836
H   2.71848  3.46192  0.00980
H   4.07698  1.25028  0.02121
H   4.08284 -1.23163  0.02126
H  -4.18818 -0.00541  0.84220

[Cu(Phen)2I]+
C  -3.35995  0.68098 -2.72307
C  -2.08777  0.82785 -2.12877
N  -1.77958  0.25751 -0.95312
C  -2.72606 -0.48357 -0.29986
C  -4.04017 -0.67063 -0.82288
C  -4.33812 -0.06296 -2.07075
C  -4.98287 -1.45916 -0.07242
C  -4.63433 -2.03029  1.12886
C  -3.31345 -1.86029  1.67667
C  -2.35909 -1.08220  0.95740
C  -2.88951 -2.42683  2.90833
C  -1.58977 -2.20595  3.35133
C  -0.71439 -1.41986  2.56688
N  -1.08551 -0.86889  1.40369
Cu  0.00067  0.34098 -0.00642
N   1.77926  0.27801  0.94413
C   2.72900 -0.47076  0.30466
C   4.04248 -0.64574  0.83331
C   4.33536 -0.01929  2.07304
C   3.35353  0.73138  2.71202
C   2.08269  0.86652  2.11203
C   4.98949 -1.44201  0.09666
C   4.64505 -2.03283 -1.09623
C   3.32446 -1.87640 -1.64882
C   2.36605 -1.09038 -0.94357
C   2.90457 -2.46410 -2.87192
C   1.60455 -2.25546 -3.31995
C   0.72498 -1.46012 -2.54972
N   1.09224 -0.88884 -1.39502
I  -0.00962  3.06003 -0.01848
H  -5.35925 -2.62707  1.69062
H  -5.98812 -1.59606 -0.48207
H   5.37319 -2.63582 -1.64699
H   5.99456 -1.56885  0.50990
H   0.31392 -1.23297  2.89055
H  -1.23185 -2.62886  4.29301
H  -3.58772 -3.03158  3.49516
H  -1.30384  1.42783 -2.59828
H  -3.55730  1.16142 -3.68401
H  -5.33439 -0.18354 -2.50725
H  -0.30329 -1.28254 -2.87855
H   1.24971 -2.69481 -4.25527
H   3.60570 -3.07532 -3.44862
H   1.29590  1.47168  2.56989
H   3.54740  1.22633  3.66628
H   5.33062 -0.13150  2.51382

[Cu(Phen)(OAc)I]
Cu  0.71147  0.36177  0.17266
N  -0.61305 -1.10859  0.58745
N  -1.02945  1.33997 -0.42932
C  -0.36828 -2.31490  1.12048
H   0.68041 -2.55041  1.32155
C  -1.40209 -3.23878  1.39208
H  -1.14955 -4.20644  1.83177
C  -2.71881 -2.90574  1.08845
H  -3.53337 -3.61032  1.28259
C  -3.00637 -1.63599  0.52085
C  -1.90429 -0.76167  0.29490
C  -2.12745  0.54788 -0.25762
C  -1.18745  2.57211 -0.92935
H  -0.27611  3.16901 -1.03069
C  -2.45763  3.07566 -1.29550
H  -2.53584  4.08657 -1.70272
C  -3.58611  2.27811 -1.12711
H  -4.57918  2.64856 -1.39989
C  -3.44651  0.96974 -0.59022
C  -4.54232  0.06260 -0.36344
H  -5.55358  0.38968 -0.62358
C  -4.33055 -1.18731  0.17181
H  -5.17187 -1.86540  0.34458
O   1.81045  2.03367  0.15603
O   1.42491  1.18199  2.17360
C   1.95247  2.08221  1.44990
C   2.78108  3.20388  2.03585
H   2.60505  4.14421  1.49145
H   2.55180  3.33393  3.10314
H   3.85109  2.95308  1.93380
I   2.56904 -1.18520 -0.98810

[Cu(Phen)2(OAc)I]
Cu -0.06264 -0.47047  0.30620
O   0.80096 -1.36577  1.83042
O  -0.87828 -2.21897  3.13604
N  -1.79468  0.44128  1.14492
N  -0.75147  0.57898 -1.33607
N   1.25047  1.56073  0.83361
N   1.89846 -0.71527 -0.60875
C  -2.30068  0.34351  2.38394
H  -1.80646 -0.39097  3.03062
C  -3.42819  1.09099  2.80045
H  -3.79618  0.97440  3.82310
C  -4.05268  1.95231  1.90573
H  -4.92841  2.53803  2.20304
C  -3.54861  2.06450  0.58275
C  -2.40163  1.28212  0.25390
C  -1.84798  1.35018 -1.07287
C  -0.22656  0.60433 -2.56875
H   0.64409 -0.03285 -2.73887
C  -0.75894  1.40361 -3.60480
H  -0.28728  1.38353 -4.59024
C  -1.87115  2.19927 -3.35105
H  -2.30340  2.82917 -4.13482
C  -2.45313  2.18907 -2.05651
C  -3.60697  2.97031 -1.69426
H  -4.06056  3.61285 -2.45515
C  -4.13213  2.91170 -0.42487
H  -5.01054  3.50802 -0.15906
C   0.94020  2.65839  1.53050
H  -0.09105  2.72361  1.89639
C   1.86295  3.69633  1.80470
H   1.54663  4.56956  2.38145
C   3.16296  3.57413  1.33043
H   3.90965  4.35175  1.52187
C   3.53170  2.42013  0.58853
C   2.52124  1.42958  0.36338
C   2.86038  0.22985 -0.38648
C   2.21954 -1.83050 -1.27863
H   1.40092 -2.54908 -1.41467
C   3.51528 -2.07764 -1.78429
H   3.71620 -3.00610 -2.32475
C   4.50574 -1.12546 -1.58158
H   5.52168 -1.27838 -1.96006
C   4.19920  0.06407 -0.86940
C   5.18230  1.08601 -0.62427
H   6.19587  0.93468 -1.00913
C   4.86100  2.22246  0.07594
H   5.61350  2.99599  0.26038
C   0.32161 -2.06913  2.82675
C   1.42972 -2.75046  3.64522
H   1.00407 -3.22943  4.53884
H   2.19696 -2.01820  3.94551
H   1.93222 -3.51491  3.02856
I  -1.43572 -2.87695 -0.89542

[Cu(Phen)2I(OH)]
C   5.12188 -1.73174  0.01474
C   3.80048 -2.16419 -0.35391
C   2.70988 -1.23522 -0.33070
C   2.95940  0.14202  0.06609
C   4.29074  0.53505  0.42002
C   5.35701 -0.43103  0.38651
N   1.44032 -1.58763 -0.67160
C   1.20891 -2.84997 -1.04486
C   2.21522 -3.84436 -1.10096
C   3.51479 -3.49747 -0.75265
C   4.50644  1.88697  0.79643
C   3.43705  2.77310  0.80802
C   2.15639  2.30082  0.44475
N   1.91885  1.03010  0.08858
Cu -0.01051  0.40675 -0.62299
I  -1.53410  2.99205 -0.28336
O   0.38224  0.86952 -2.43580
N  -1.72949 -0.67920 -1.17375
C  -2.21144 -0.85400 -2.40838
C  -3.38803 -1.60067 -2.65507
C  -4.07167 -2.17284 -1.58490
C  -3.57958 -1.99674 -0.26312
C  -2.38704 -1.22954 -0.11679
C  -1.82623 -0.99646  1.18980
C  -2.46942 -1.54178  2.34015
C  -3.67041 -2.31936  2.16548
C  -4.20486 -2.53784  0.91633
C  -1.87519 -1.27509  3.60201
C  -0.71667 -0.50682  3.66058
C  -0.15348 -0.00611  2.46429
N  -0.68870 -0.24035  1.25835
H  -1.62315 -0.37171 -3.19746
H  -3.74571 -1.71999 -3.68109
H  -4.98431 -2.75475 -1.74910
H   0.75416  0.60385  2.48056
H  -0.23409 -0.28132  4.61479
H  -2.33261 -1.67337  4.51322
H  -4.15522 -2.73354  3.05510
H  -5.11919 -3.12826  0.80029
H   0.17445 -3.09141 -1.31614
H   1.96206 -4.86073 -1.41454
H   4.32352 -4.23506 -0.78226
H   1.28104  2.96253  0.43223
H   3.56595  3.82093  1.09101
H   5.51456  2.21406  1.07135
H   6.36370 -0.10291  0.66458
H   5.93787 -2.46137 -0.00978
H  -0.06092  1.74168 -2.49528

[Cu(Phen)I2]
Cu -0.47876 -0.00002 -0.00354
N   1.08329 -1.26744 -0.45137
N   1.08115  1.27079  0.44623
C   1.04469 -2.52305 -0.92033
H   0.04980 -2.95966 -1.04866
C   2.21863 -3.25246 -1.21534
H   2.13107 -4.27102 -1.60068
C   3.46199 -2.66594 -1.00165
H   4.38482 -3.21492 -1.21332
C   3.53294 -1.33858 -0.50070
C   2.29812 -0.67368 -0.24805
C   2.29691  0.67827  0.24489
C   1.04057  2.52577  0.91666
H   0.04500  2.96112  1.04390
C   2.21324  3.25595  1.21500
H   2.12383  4.27384  1.60158
C   3.45753  2.67081  1.00278
H   4.37967  3.22014  1.21653
C   3.53054  1.34397  0.50089
C   4.76436  0.64689  0.24405
H   5.70667  1.16616  0.44291
C   4.76558 -0.64044 -0.24067
H   5.70902 -1.15872 -0.43668
I  -2.20714  1.76387 -0.83200
I  -2.19942 -1.76773  0.83479

[Cu(Phen)I(OH)]
Cu -0.76541 -0.67073  0.59470
N   1.11015 -1.44611  0.09477
N   0.23310  1.07379  0.40222
C   1.50008 -2.71705 -0.07931
H   0.72953 -3.48490  0.03793
C   2.83341 -3.05880 -0.40101
H   3.09888 -4.11031 -0.53347
C   3.78353 -2.05150 -0.54100
H   4.82288 -2.29189 -0.78542
C   3.39758 -0.69540 -0.36742
C   2.03038 -0.44723 -0.05145
C   1.56257  0.90230  0.12145
C  -0.23263  2.32078  0.57864
H  -1.30349  2.40826  0.78313
C   0.60090  3.45744  0.48779
H   0.16895  4.44845  0.64544
C   1.95116  3.29750  0.19172
H   2.61421  4.16408  0.10722
C   2.47264  1.99114 -0.00411
C   3.85133  1.71327 -0.31607
H   4.54260  2.55610 -0.41105
C   4.29572  0.42345 -0.49352
H   5.34457  0.22610 -0.73469
I  -3.07103  0.13255 -0.52998
O  -1.49989 -2.12646  1.47141
H  -0.74035 -2.68748  1.72916

[Cu(Phen)I]+
N   0.59922 -1.33837 -0.00004
C   1.81765 -0.71572  0.00018
C   3.04585 -1.43170  0.00039
C   2.96096 -2.85042  0.00038
C   1.71308 -3.46713  0.00014
C   0.53978 -2.67825 -0.00006
C   4.27674 -0.68245  0.00060
C   4.27407  0.69416  0.00061
C   3.04030  1.43864  0.00039
C   1.81487  0.71791  0.00018
N   0.59407  1.33586 -0.00004
C   0.52935  2.67548 -0.00006
C   1.69962  3.46890  0.00015
C   2.94989  2.85703  0.00038
Cu -0.87330 -0.00424 -0.00020
H  -0.46760  3.12286 -0.00025
H   1.60131  4.55659  0.00013
H   3.86366  3.45864  0.00055
H  -0.45544 -3.12950 -0.00025
H   1.61897 -4.55519  0.00011
H   3.87704 -3.44849  0.00054
H   5.22188 -1.23324  0.00076
H   5.21706  1.24860  0.00077
I  -3.31089 -0.00073 -0.00029

[Cu(Phen)2Cl]+
C  -3.42670  2.52567  1.44031
C  -2.13878  1.95570  1.54462
N  -1.78802  0.86182  0.85181
C  -2.70188  0.26205  0.03044
C  -4.02579  0.76892 -0.12855
C  -4.36989  1.93478  0.60520
C  -4.93215  0.08340 -1.01305
C  -4.54114 -1.04412 -1.69627
C  -3.21258 -1.57981 -1.54787
C  -2.29220 -0.92340 -0.67852
C  -2.74995 -2.74289 -2.21953
C  -1.44906 -3.18513 -2.00425
C  -0.61107 -2.46791 -1.11877
N  -1.01747 -1.36851 -0.47090
Cu  0.01491 -0.03852  0.90295
N   1.83004 -0.91250  0.79205
C   2.73514 -0.23009  0.02751
C   4.06233 -0.70418 -0.18768
C   4.42080 -1.93308  0.42703
C   3.48641 -2.61125  1.20370
C   2.19370 -2.06657  1.37083
C   4.95393  0.07593 -1.00665
C   4.54413  1.25936 -1.57528
C   3.20937  1.76027 -1.37032
C   2.30574  1.00954 -0.56301
C   2.72314  2.97351 -1.92640
C   1.41537  3.36930 -1.66611
C   0.59311  2.55750 -0.85086
N   1.02398  1.41028 -0.30972
Cl -0.11833 -0.34485  3.23219
H  -5.23854 -1.55735 -2.36529
H  -5.94437  0.48173 -1.13025
H   5.23068  1.84391 -2.19521
H   5.97025 -0.29553 -1.16841
H   0.41607 -2.79448 -0.93005
H  -1.06261 -4.07612 -2.50492
H  -3.42074 -3.27874 -2.89818
H  -1.37618  2.37976  2.20315
H  -3.66228  3.42065  2.02062
H  -5.37538  2.35606  0.51006
H  -0.43924  2.84479 -0.63154
H   1.01039  4.29614 -2.07920
H   3.38023  3.58399 -2.55331
H   1.43746 -2.55669  1.98942
H   3.73275 -3.55693  1.69187
H   5.42917 -2.33425  0.28652

[Cu(Phen)(OAc)Cl]
Cu -1.18390 -0.38649  0.32649
N   0.57064 -1.35885 -0.04538
N   0.08828  1.23386  0.39114
C   0.76615 -2.66613 -0.26797
H  -0.12292 -3.29959 -0.20176
C   2.04605 -3.19383 -0.55503
H   2.15202 -4.26660 -0.73274
C   3.14682 -2.34347 -0.60185
H   4.14682 -2.73248 -0.81746
C   2.96783 -0.95404 -0.36557
C   1.64245 -0.51118 -0.09309
C   1.38412  0.88208  0.14638
C  -0.20773  2.52044  0.61670
H  -1.26445  2.74220  0.79227
C   0.78665  3.52639  0.61693
H   0.49821  4.56241  0.80995
C   2.11263  3.18275  0.36833
H   2.89666  3.94637  0.36068
C   2.45032  1.82492  0.11932
C   3.78342  1.35201 -0.15457
H   4.60121  2.07868 -0.17457
C   4.03107  0.01832 -0.38809
H   5.04789 -0.32743 -0.59721
O  -2.78757  0.80081  0.35322
O  -2.35647  0.05022 -1.70912
C  -3.06872  0.73409 -0.92148
C  -4.29687  1.49122 -1.39266
H  -4.32826  2.49728 -0.94586
H  -4.30492  1.56488 -2.48931
H  -5.20362  0.95507 -1.06399
Cl -2.26534 -2.21337  1.25028

[Cu(Phen)2(OAc)Cl]
C  -4.32113 -2.00546  1.58086
C  -2.96532 -1.72377  1.96971
C  -2.11298 -0.96725  1.10178
C  -2.63883 -0.49220 -0.16783
C  -3.99531 -0.78915 -0.51831
C  -4.81642 -1.55439  0.38234
N  -0.82277 -0.66929  1.41883
C  -0.33937 -1.10131  2.58764
C  -1.09791 -1.85536  3.51539
C  -2.41514 -2.16675  3.20237
C  -4.48161 -0.30683 -1.76222
C  -3.64137  0.42576 -2.59061
C  -2.31508  0.67362 -2.17259
N  -1.83042  0.22844 -1.00385
Cu  0.09998  0.77269 -0.35841
N   0.93396 -0.98697 -1.11480
C   2.18759 -1.21770 -0.62593
C   2.94003 -2.38657 -0.94703
C   2.33368 -3.32804 -1.81998
C   1.06044 -3.07442 -2.31888
C   0.38941 -1.88863 -1.94123
C   4.25413 -2.54769 -0.38079
C   4.78966 -1.59122  0.44969
C   4.05761 -0.39496  0.77716
C   2.75073 -0.21310  0.23636
N   1.99262  0.89839  0.48559
C   2.50096  1.86597  1.26446
C   3.78529  1.76311  1.84946
C   4.56345  0.63591  1.61282
O  -0.84280  2.27806  0.53895
C  -0.53082  3.53783  0.71465
C  -1.70493  4.36314  1.26421
O   0.57242  4.07897  0.48593
Cl  0.81156  1.90338 -2.81914
H   1.87419  2.75868  1.37186
H   4.14972  2.58004  2.47744
H   5.56081  0.53620  2.05280
H  -0.61153 -1.66278 -2.31721
H   0.56658 -3.77529 -2.99629
H   2.87337 -4.24005 -2.09349
H   4.82212 -3.44981 -0.62833
H   5.78996 -1.72144  0.87420
H   0.70215 -0.83902  2.80749
H  -0.64437 -2.17934  4.45592
H  -3.03733 -2.74767  3.89103
H  -1.60057  1.24085 -2.78289
H  -3.98349  0.81192 -3.55411
H  -5.51591 -0.51860 -2.05240
H  -5.84884 -1.76831  0.08832
H  -4.95146 -2.58592  2.26228
H  -1.37312  5.38198  1.51116
H  -2.13065  3.88339  2.16072
H  -2.50882  4.41603  0.51041

[Cu(Phen)2Cl(OH)]
N   0.89714 -0.50633  1.15030
C   2.16798 -0.00240  1.14271
C   2.92583  0.22329  2.32930
C   2.30417 -0.10058  3.56449
C   1.01168 -0.61545  3.56226
C   0.34033 -0.80429  2.33171
C   4.26006  0.75630  2.21399
C   4.81098  1.04344  0.98586
C   4.07102  0.82137 -0.23012
C   2.74745  0.30076 -0.14082
N   1.97447  0.05910 -1.23511
C   2.46483  0.30952 -2.45366
C   3.76785  0.82797 -2.64338
C   4.57027  1.08564 -1.53455
Cu  0.08347 -0.69452 -0.79159
O  -0.37821 -0.82838 -2.64917
N  -1.03562  1.47162 -0.46638
C  -2.33753  1.24426 -0.13901
C  -3.28620  2.30343  0.03470
C  -2.82117  3.63312 -0.14969
C  -1.49109  3.85278 -0.48658
C  -0.63399  2.73548 -0.63431
C  -2.77300 -0.13249  0.03384
C  -4.13902 -0.39667  0.37252
C  -5.05862  0.69747  0.54221
C  -4.64895  1.99810  0.37983
C  -4.53387 -1.75171  0.52858
C  -3.59870 -2.76316  0.34874
C  -2.27088 -2.41594  0.01455
N  -1.86830 -1.14469 -0.13496
Cl  0.91919 -3.36361 -0.92387
H   1.77500  0.07467 -3.27265
H   4.12885  1.01979 -3.65713
H   5.58160  1.48687 -1.65565
H  -0.67574 -1.20825  2.30088
H   0.50473 -0.87697  4.49442
H   2.84571  0.05587  4.50278
H   4.83268  0.92717  3.13103
H   5.82642  1.44574  0.91465
H   0.42024  2.87604 -0.90061
H  -1.10181  4.86326 -0.63752
H  -3.51760  4.46890 -0.02535
H  -1.49076 -3.17000 -0.15015
H  -3.86908 -3.81642  0.45969
H  -5.57265 -1.98236  0.78692
H  -6.09653  0.46774  0.80349
H  -5.35458  2.82531  0.50844
H  -0.12849 -1.76729 -2.78404

[Cu(Phen)Cl2]
Cu -1.52553  0.00000  0.00003
N   0.02977 -1.33396 -0.08699
N   0.02978  1.33395  0.08704
C  -0.02119 -2.66919 -0.19166
H  -1.02190 -3.11004 -0.19884
C   1.15016 -3.45691 -0.27149
H   1.05630 -4.54164 -0.36123
C   2.39801 -2.84258 -0.22823
H   3.31604 -3.43574 -0.28111
C   2.47868 -1.42885 -0.11279
C   1.24799 -0.71576 -0.05209
C   1.24799  0.71575  0.05210
C  -0.02119  2.66918  0.19172
H  -1.02190  3.11003  0.19894
C   1.15016  3.45690  0.27153
H   1.05631  4.54163  0.36127
C   2.39802  2.84257  0.22822
H   3.31604  3.43574  0.28108
C   2.47869  1.42884  0.11277
C   3.71170  0.68583  0.05579
H   4.65532  1.23771  0.10269
C   3.71170 -0.68584 -0.05585
H   4.65532 -1.23772 -0.10278
Cl -3.05210  1.54231 -0.69338
Cl -3.05215 -1.54229  0.69331

[Cu(Phen)Cl(OH)]
Cu  1.62208 -0.52392 -0.17330
N  -0.22640 -1.42460  0.02638
N   0.46645  1.15576 -0.10295
C  -0.52381 -2.72824  0.12940
H   0.32333 -3.42022  0.13601
C  -1.85628 -3.18853  0.22862
H  -2.04563 -4.26129  0.31117
C  -2.90229 -2.27019  0.21762
H  -3.94148 -2.60569  0.28849
C  -2.61513 -0.88228  0.11912
C  -1.24263 -0.51160  0.03026
C  -0.87105  0.87499 -0.04617
C   0.85351  2.43837 -0.17008
H   1.93379  2.60762 -0.19442
C  -0.07456  3.50417 -0.19250
H   0.29419  4.53087 -0.25313
C  -1.43793  3.23126 -0.13195
H  -2.17335  4.04162 -0.14334
C  -1.87707  1.88256 -0.05152
C  -3.25926  1.48286  0.02551
H  -4.02796  2.26162  0.01955
C  -3.61399  0.15586  0.10972
H  -4.66753 -0.13262  0.17374
Cl  3.53191  0.50931  0.69194
O   2.52736 -1.99799 -0.85811
H   1.84549 -2.55625 -1.28271

[Cu(Phen)Cl]+
N  -0.19357 -1.37186 -0.00004
C   0.98080 -0.67068  0.00015
C   2.25348 -1.30103  0.00033
C   2.26160 -2.72252  0.00030
C   1.05641 -3.41992  0.00011
C  -0.16802 -2.71254 -0.00006
C   3.42732 -0.46429  0.00052
C   3.32602  0.90925  0.00053
C   2.04274  1.56533  0.00034
C   0.87614  0.75504  0.00014
N  -0.38683  1.27898 -0.00006
C  -0.55954  2.60807 -0.00007
C   0.54899  3.48662  0.00012
C   1.84315  2.97265  0.00032
Cu -1.74518 -0.15848 -0.00027
H  -1.58839  2.97666 -0.00023
H   0.36666  4.56335  0.00011
H   2.70790  3.64293  0.00047
H  -1.13167 -3.22823 -0.00021
H   1.03376 -4.51172  0.00008
H   3.21432 -3.26042  0.00043
H   4.40970 -0.94510  0.00066
H   4.22663  1.52966  0.00067
Cl -3.87648 -0.09159 -0.00057

8+
Cu  0.07935  0.45870 -0.29310
N  -1.72152 -0.20699 -1.12938
N  -0.88801 -0.59194  1.44469
N   1.21962 -1.21662 -1.01968
N   1.96829  0.89331  0.48317
C  -2.12288  0.01427 -2.39061
H  -1.40764  0.52213 -3.04440
C  -3.39484 -0.37448 -2.86407
H  -3.66517 -0.17644 -3.90416
C  -4.27828 -1.00364 -1.99290
H  -5.27224 -1.31553 -2.32891
C  -3.88664 -1.24175 -0.64920
C  -2.57872 -0.81842 -0.25665
C  -2.13504 -1.03131  1.10557
C  -0.46879 -0.77835  2.70310
H   0.53616 -0.41098  2.93743
C  -1.25605 -1.40979  3.69407
H  -0.85726 -1.53471  4.70402
C  -2.52926 -1.85806  3.35970
H  -3.16706 -2.34826  4.10213
C  -3.00930 -1.67455  2.03563
C  -4.31664 -2.09696  1.60597
H  -4.97166 -2.58787  2.33272
C  -4.73931 -1.88624  0.31543
H  -5.73602 -2.20695 -0.00321
C   0.82679 -2.25967 -1.76510
H  -0.22450 -2.26984 -2.06795
C   1.70255 -3.29964 -2.15237
H   1.32268 -4.12210 -2.76350
C   3.03304 -3.25533 -1.74875
H   3.73447 -4.04573 -2.03387
C   3.48409 -2.16691 -0.95579
C   2.52491 -1.16622 -0.61697
C   2.92462 -0.03652  0.18558
C   2.30687  1.95380  1.23075
H   1.50700  2.67378  1.42843
C   3.61603  2.14323  1.72782
H   3.83594  3.02362  2.33667
C   4.60171  1.20760  1.42948
H   5.62493  1.33239  1.79767
C   4.27389  0.07616  0.63621
C   5.21903 -0.94901  0.27599
H   6.25118 -0.85292  0.62683
C   4.83918 -2.02736 -0.48825
H   5.56528 -2.80140 -0.75555
C  -0.49567  2.36005 -0.40176
C  -1.25362  2.95546  0.62906
C  -0.14162  3.15346 -1.51501
C  -1.64230  4.30913  0.55541
C  -0.53195  4.50575 -1.59519
C  -1.28251  5.08634 -0.55846
H  -1.55177  2.36645  1.50601
H   0.44968  2.72744 -2.33612
H  -2.22874  4.75236  1.36923
H  -0.24555  5.10406 -2.46848
H  -1.58526  6.13744 -0.61873

[Cu(Phen)2(OAc)(Ph)]  
Cu -0.05175  0.51431  0.16171
O  -1.22614  1.67817  1.44795
O   0.07869  1.78339  3.32673
N   1.97460 -0.35792  1.26124
N   0.94874 -0.95589 -1.21232
N  -1.26786 -1.12465  0.85191
N  -2.08311  0.50635 -1.21034
C   2.49186 -0.00276  2.44590
H   1.81426  0.59138  3.07466
C   3.80523 -0.34816  2.84832
H   4.17321 -0.03485  3.82966
C   4.60224 -1.09285  1.98630
H   5.61873 -1.38868  2.26716
C   4.09010 -1.47285  0.71688
C   2.75565 -1.06320  0.39674
C   2.20235 -1.39993 -0.90335
C   0.43336 -1.27775 -2.40643
H  -0.57463 -0.89822 -2.60326
C   1.12362 -2.05013 -3.36829
H   0.64417 -2.28172 -4.32322
C   2.40788 -2.49408 -3.07578
H   2.97974 -3.08642 -3.79775
C   2.98720 -2.17227 -1.82010
C   4.31584 -2.58535 -1.45104
H   4.89607 -3.17446 -2.16883
C   4.84998 -2.24220 -0.23266
H   5.86517 -2.55158  0.03766
C  -0.85952 -1.95740  1.81893
H   0.18154 -1.83810  2.13423
C  -1.69873 -2.92586  2.41501
H  -1.30276 -3.57533  3.20008
C  -3.01922 -3.01949  1.99404
H  -3.70522 -3.74649  2.44110
C  -3.48698 -2.15559  0.96884
C  -2.55819 -1.22079  0.40847
C  -2.99948 -0.33586 -0.65597
C  -2.49367  1.35322 -2.16066
H  -1.72463  2.01916 -2.57045
C  -3.82685  1.40836 -2.63396
H  -4.09967  2.12412 -3.41432
C  -4.76254  0.53101 -2.09869
H  -5.80060  0.53040 -2.44732
C  -4.36619 -0.37855 -1.08174
C  -5.27330 -1.32256 -0.48454
H  -6.31195 -1.34187 -0.83074
C  -4.84620 -2.18512  0.49529
H  -5.53697 -2.90710  0.94279
C  -0.94444  2.06745  2.65159
C  -2.00286  3.00717  3.26497
H  -1.85594  3.10909  4.35091
H  -3.02275  2.64365  3.05925
H  -1.91479  4.00731  2.80468
C   0.91540  2.07424 -0.59005
C   1.09273  2.25051 -1.98157
C   1.41828  3.08875  0.25865
C   1.73296  3.39119 -2.51002
C   2.06895  4.22635 -0.25870
C   2.22606  4.38427 -1.64752
H   0.73370  1.48503 -2.68257
H   1.29868  2.98959  1.34488
H   1.84885  3.49895 -3.59597
H   2.45203  4.99425  0.42563
H   2.72829  5.27052 -2.05195

[Cu(Phen)2(Ph)(OH)]
Cu  0.07978  0.24233 -0.72118
O   0.75986  0.23323 -2.52585
N  -1.98614 -1.43639 -0.96939
N  -0.81910 -0.12920  1.17202
N   1.51240 -1.36039 -0.30193
N   2.35940  1.21387  0.29184
C  -2.57411 -2.00699 -2.02753
H  -1.93329 -2.17140 -2.90288
C  -3.93318 -2.40093 -2.05642
H  -4.35121 -2.86140 -2.95598
C  -4.70623 -2.20337 -0.91776
H  -5.75814 -2.50682 -0.88841
C  -4.12206 -1.60019  0.22738
C  -2.74283 -1.21379  0.14320
C  -2.11886 -0.55873  1.27957
C  -0.24091  0.42982  2.25118
H   0.79741  0.74804  2.11028
C  -0.90462  0.61641  3.48161
H  -0.36965  1.06882  4.32108
C  -2.23421  0.22409  3.59550
H  -2.79097  0.36797  4.52719
C  -2.87775 -0.37706  2.48166
C  -4.25287 -0.80027  2.53208
H  -4.81061 -0.64155  3.46099
C  -4.85715 -1.37927  1.44343
H  -5.90709 -1.68797  1.48523
C   1.10681 -2.61810 -0.52661
H   0.03069 -2.73559 -0.69628
C   1.98399 -3.72550 -0.56045
H   1.58735 -4.72720 -0.74645
C   3.34184 -3.50736 -0.36657
H   4.05892 -4.33440 -0.39960
C   3.80884 -2.18887 -0.12262
C   2.84229 -1.13027 -0.08235
C   3.29335  0.22631  0.19637
C   2.78217  2.46372  0.51103
H   1.99937  3.22993  0.57229
C   4.14421  2.81896  0.66289
H   4.42210  3.86205  0.83805
C   5.10249  1.81506  0.59890
H   6.16674  2.03967  0.72686
C   4.69601  0.47431  0.36350
C   5.63448 -0.61394  0.29810
H   6.69890 -0.39682  0.43643
C   5.20472 -1.89833  0.07407
H   5.91902 -2.72724  0.03324
C  -1.00711  1.89673 -0.96188
C  -0.95983  2.94945 -0.01777
C  -1.80131  2.11197 -2.11416
C  -1.65656  4.15900 -0.21202
C  -2.51120  3.31293 -2.31686
C  -2.43709  4.34529 -1.36628
H  -0.37672  2.82916  0.90610
H  -1.87855  1.32570 -2.87732
H  -1.59184  4.95481  0.54087
H  -3.12234  3.44094 -3.21922
H  -2.98382  5.28238 -1.52084
H   0.31545  1.00546 -2.92560

[Cu(Phen)(Ph)(OH)]
Cu  0.75008 -0.89124 -0.26230
N  -0.15007  1.02982 -0.22458
N  -1.28347 -1.38184 -0.02987
C   0.45032  2.22774 -0.29385
H   1.53601  2.20835 -0.43435
C  -0.26258  3.44401 -0.19661
H   0.27958  4.39018 -0.27055
C  -1.64325  3.41787 -0.01552
H  -2.21833  4.34626  0.05912
C  -2.30948  2.16689  0.07124
C  -1.50452  0.99457 -0.03567
C  -2.11797 -0.30585  0.04663
C  -1.81253 -2.61234  0.02075
H  -1.09070 -3.43106 -0.06246
C  -3.20165 -2.83194  0.16639
H  -3.58334 -3.85534  0.20675
C  -4.06133 -1.74008  0.26709
H  -5.13949 -1.88404  0.39064
C  -3.52945 -0.42423  0.20730
C  -4.31961  0.77667  0.30512
H  -5.40261  0.68093  0.43204
C  -3.73265  2.02008  0.24610
H  -4.34357  2.92489  0.32560
C   2.61701 -0.33288  0.04917
C   3.37787  0.28587 -0.97292
C   3.25625 -0.53273  1.29707
C   4.70793  0.70098 -0.75864
C   4.58506 -0.12059  1.52111
C   5.31537  0.49954  0.49243
H   2.93153  0.45454 -1.96273
H   2.71432 -1.01682  2.12060
H   5.26880  1.18014 -1.57052
H   5.05007 -0.28558  2.50091
H   6.34923  0.81969  0.66349
O   1.11858 -2.66481 -0.83054
H   2.09369 -2.70519 -0.86968

[Cu(Phen)(OAc)(Ph)]
Cu  0.68161  0.41440 -0.15336
N  -0.46794 -1.27775  0.34455
N  -1.25956  1.14404 -0.48643
C  -0.03561 -2.47788  0.75550
H   1.04915 -2.59056  0.84198
C  -0.91976 -3.54074  1.05213
H  -0.51359 -4.49767  1.38923
C  -2.29108 -3.35047  0.90980
H  -2.99590 -4.15823  1.13108
C  -2.77952 -2.09065  0.47103
C  -1.81210 -1.07876  0.20101
C  -2.23860  0.22397 -0.24343
C  -1.61788  2.36818 -0.89881
H  -0.79222  3.06705 -1.06523
C  -2.96899  2.73599 -1.09730
H  -3.20559  3.74689 -1.43861
C  -3.97480  1.80473 -0.85494
H  -5.02811  2.06469 -1.00085
C  -3.62669  0.50048 -0.41144
C  -4.58305 -0.53958 -0.13007
H  -5.64721 -0.31958 -0.26021
C  -4.17599 -1.78425  0.29247
H  -4.91233 -2.56611  0.50306
C   2.40306 -0.50542 -0.40264
C   3.49470 -0.25946  0.46078
C   2.59479 -1.42977 -1.45620
C   4.73063 -0.91181  0.28368
C   3.83255 -2.07787 -1.64679
C   4.90406 -1.82069 -0.77499
H   3.37851  0.45008  1.28965
H   1.77201 -1.66027 -2.14619
H   5.56002 -0.70693  0.97183
H   3.95592 -2.78577 -2.47558
H   5.86588 -2.32585 -0.91793
O   1.42986  2.32976 -0.32187
O   1.11823  1.85998  1.86108
C   1.48479  2.64193  0.93999
C   2.05187  4.02324  1.26559
H   1.61986  4.78838  0.60113
H   1.85790  4.28682  2.31528
H   3.14248  4.02062  1.09588

[Cu(Phen)(Ph)]+
Cu -0.84558 -0.63240 -0.00670
N   0.97123 -1.48392 -0.01404
N   0.21470  1.10335  0.00480
C   1.31348 -2.78227 -0.02616
H   0.49278 -3.50474 -0.03536
C   2.66210 -3.20423 -0.02691
H   2.88683 -4.27303 -0.03710
C   3.67819 -2.25396 -0.01489
H   4.72930 -2.55829 -0.01508
C   3.34688 -0.87199 -0.00264
C   1.96315 -0.53955 -0.00310
C   1.55684  0.84157  0.00684
C  -0.21318  2.37317  0.01089
H  -1.29559  2.52389  0.00858
C   0.69060  3.46021  0.01911
H   0.29719  4.47927  0.02288
C   2.06023  3.21486  0.02249
H   2.77616  4.04244  0.02879
C   2.53594  1.87552  0.01662
C   3.92933  1.51072  0.01878
H   4.67661  2.30961  0.02764
C   4.31878  0.19115  0.00951
H   5.38029 -0.07349  0.01028
C  -2.69418 -0.20934  0.00188
C  -3.40670 -0.21622  1.22286
C  -3.39612 -0.06011 -1.21572
C  -4.81345 -0.16997  1.21656
C  -4.80279 -0.01367 -1.21553
C  -5.50901 -0.06739 -0.00090
H  -2.87778 -0.27719  2.18121
H  -2.85861  0.00061 -2.16926
H  -5.36171 -0.20280  2.16442
H  -5.34311  0.07483 -2.16438
H  -6.60256 -0.00864 -0.00185

[Cu(Phen)2I(Ph)]
Cu  0.06637  0.53919  0.08813
N   1.82262 -0.02001  1.24776
N   0.88762 -1.06412 -1.06704
N  -1.21623 -1.40101  1.12224
N  -1.86784  0.35692 -0.91854
C   2.27204  0.51828  2.38886
H   1.68862  1.35801  2.78042
C   3.43000  0.05047  3.05264
H   3.74840  0.53001  3.98192
C   4.14153 -1.01364  2.50911
H   5.04142 -1.39908  2.99917
C   3.69296 -1.60620  1.29895
C   2.51297 -1.06447  0.70275
C   2.01218 -1.62313 -0.53132
C   0.41617 -1.56437 -2.21663
H  -0.48055 -1.08421 -2.61846
C   1.02621 -2.64431 -2.89443
H   0.59089 -3.00789 -3.82875
C   2.17273 -3.22124 -2.35897
H   2.67114 -4.05692 -2.86049
C   2.70326 -2.71320 -1.14413
C   3.88730 -3.23980 -0.51619
H   4.40418 -4.07616 -0.99746
C   4.36373 -2.70754  0.65837
H   5.26619 -3.11274  1.12697
C  -0.90104 -2.25423  2.10141
H   0.08928 -2.12445  2.55391
C  -1.76703 -3.27729  2.55753
H  -1.44792 -3.94563  3.36194
C  -3.01812 -3.40259  1.96616
H  -3.72221 -4.17562  2.29144
C  -3.39297 -2.51051  0.92618
C  -2.43731 -1.51720  0.53176
C  -2.78424 -0.58092 -0.52799
C  -2.20475  1.23164 -1.87809
H  -1.42481  1.95488 -2.14729
C  -3.46190  1.22707 -2.52154
H  -3.67358  1.96498 -3.29973
C  -4.40100  0.27282 -2.15070
H  -5.38493  0.23180 -2.62934
C  -4.08103 -0.66439 -1.13357
C  -5.00948 -1.67797 -0.70717
H  -5.99029 -1.72064 -1.19173
C  -4.67739 -2.57069  0.28172
H  -5.38802 -3.34011  0.60090
C  -0.56169  1.98047  1.31511
C  -1.76574  1.83631  2.04146
C   0.20146  3.14701  1.55523
C  -2.19101  2.80853  2.96934
C  -0.21396  4.12329  2.48382
C  -1.41421  3.95738  3.19517
H  -2.39366  0.94978  1.89263
H   1.13315  3.30644  0.99858
H  -3.13128  2.66449  3.51596
H   0.40227  5.01642  2.64585
H  -1.74189  4.71563  3.91520
I   1.49317  2.27952 -1.92580

[Cu(Phen)I(Ph)]
Cu  0.51300 -0.08554  0.10269
N  -0.89652  1.40430 -0.42612
N  -1.26160 -1.10067  0.49734
C  -0.67652  2.64623 -0.87794
H   0.37260  2.93034 -1.00934
C  -1.72916  3.54619 -1.16199
H  -1.49417  4.54575 -1.53587
C  -3.04535  3.14362 -0.95725
H  -3.87888  3.82184 -1.16530
C  -3.30918  1.83604 -0.46880
C  -2.18348  0.99634 -0.21938
C  -2.37952 -0.34322  0.27652
C  -1.41782 -2.34757  0.96869
H  -0.49747 -2.92224  1.11299
C  -2.68657 -2.90315  1.24810
H  -2.75141 -3.92282  1.63550
C  -3.83006 -2.14387  1.02088
H  -4.82552 -2.55144  1.22344
C  -3.70089 -0.82149  0.51913
C  -4.81958  0.04660  0.25514
H  -5.82856 -0.33272  0.44405
C  -4.63189  1.32381 -0.21943
H  -5.48926  1.97499 -0.41579
C   2.04090  1.07086  0.47532
C   2.75712  1.74637 -0.53615
C   2.38825  1.31537  1.82279
C   3.78078  2.65911 -0.21147
C   3.41426  2.22568  2.14965
C   4.11081  2.90073  1.13306
H   2.52936  1.56013 -1.59342
H   1.86117  0.80138  2.63682
H   4.32310  3.17545 -1.01238
H   3.66619  2.40388  3.20184
H   4.90947  3.60621  1.38682
I   1.94039 -2.19097 -0.74881

[Cu(Phen)2Cl(Ph)]
C  -1.76815  4.87634  0.94993
C  -2.16806  3.68056  1.57017
C  -1.64469  2.44622  1.13410
C  -0.71282  2.37150  0.07399
C  -0.32720  3.58617 -0.53929
C  -0.84470  4.82490 -0.10817
Cu  0.09690  0.63763 -0.49482
N  -1.78638 -0.19396 -1.09692
C  -2.54669 -0.92523 -0.22560
C  -3.86464 -1.37027 -0.56983
C  -4.37009 -1.02232 -1.85007
C  -3.58198 -0.27556 -2.71756
C  -2.29208  0.11958 -2.30049
C  -4.62673 -2.14940  0.37025
C  -4.11160 -2.47711  1.60017
C  -2.79532 -2.04386  1.98600
C  -2.00299 -1.26382  1.08112
N  -0.75785 -0.81310  1.39910
C  -0.25980 -1.11999  2.60102
C  -0.95571 -1.89120  3.56299
C  -2.22915 -2.35229  3.25176
N   2.00697  0.98370  0.43112
C   2.40479  2.06476  1.11486
C   3.68612  2.16732  1.70457
C   4.58022  1.10961  1.57786
C   4.19064 -0.04962  0.85560
C   2.87704 -0.06017  0.29526
C   2.42599 -1.20840 -0.45539
C   3.29899 -2.32510 -0.63064
C   4.61587 -2.28703 -0.04908
C   5.04482 -1.19329  0.66523
C   2.80597 -3.42423 -1.38245
C   1.51991 -3.36654 -1.90840
C   0.73166 -2.21468 -1.68057
N   1.16455 -1.16316 -0.97410
Cl  0.85377  1.40580 -3.07882
H   1.67411  2.87657  1.18582
H   3.95520  3.07455  2.25165
H   5.57850  1.15927  2.02445
H  -0.28202 -2.13847 -2.08494
H   1.10851 -4.19304 -2.49352
H   3.44153 -4.30136 -1.54116
H   5.27307 -3.15107 -0.18946
H   6.04853 -1.17348  1.10152
H   0.74364 -0.73576  2.81996
H  -0.49124 -2.10977  4.52842
H  -2.80503 -2.94776  3.96783
H  -1.62059  0.70021 -2.94571
H  -3.93809  0.00664 -3.71188
H  -5.37483 -1.34862 -2.13818
H  -5.63019 -2.47716  0.08007
H  -4.69646 -3.07135  2.30995
H  -1.97457  1.53122  1.64071
H   0.38423  3.56141 -1.37363
H  -2.88896  3.70479  2.39691
H  -0.52537  5.75032 -0.60385
H  -2.17316  5.83740  1.28641

[Cu(Phen)Cl(Ph)]
Cu  0.72319 -0.75354 -0.22723
N  -0.21859  1.11794 -0.36103
N  -1.26831 -1.30922  0.11607
C   0.34080  2.31121 -0.60505
H   1.42213  2.30816 -0.77432
C  -0.41339  3.50642 -0.63711
H   0.09100  4.45236 -0.84900
C  -1.78322  3.45783 -0.39617
H  -2.38865  4.36954 -0.41187
C  -2.40204  2.20789 -0.12652
C  -1.56276  1.05527 -0.12457
C  -2.12633 -0.24590  0.13257
C  -1.76142 -2.53409  0.34984
H  -1.03771 -3.35394  0.30647
C  -3.12991 -2.76238  0.62189
H  -3.47632 -3.78133  0.81148
C  -4.01222 -1.68639  0.64136
H  -5.07674 -1.83601  0.84743
C  -3.52235 -0.37696  0.38893
C  -4.34737  0.80387  0.38257
H  -5.41801  0.69291  0.58041
C  -3.80925  2.04561  0.13514
H  -4.44597  2.93565  0.13216
C   2.52008 -0.09817  0.20047
C   3.41899  0.34657 -0.79193
C   2.91920 -0.02270  1.55304
C   4.68261  0.86519 -0.44311
C   4.18525  0.48938  1.90420
C   5.06802  0.93633  0.90647
H   3.14513  0.28749 -1.85302
H   2.24738 -0.36000  2.35293
H   5.36577  1.20847 -1.22912
H   4.47681  0.53971  2.96009
H   6.05094  1.33596  1.17891
Cl  1.34659 -2.78831 -1.19414

Int(3+-8+)1 
C  -3.43296 -1.37431  0.12997
Cu  0.36841  0.15007  0.17985
N   0.57850  1.54336 -1.43714
C  -0.17605  2.68434 -1.40279
C  -0.19627  3.60948 -2.49440
C   0.62338  3.32401 -3.61786
C   1.40176  2.17313 -3.62354
C   1.34341  1.30307 -2.51259
C  -4.75422 -0.99995 -0.20855
C  -5.76185 -0.85400  0.76211
C  -5.46793 -1.08366  2.11722
C  -4.16268 -1.45858  2.48472
C  -3.16683 -1.60184  1.50227
C  -1.03773  4.77508 -2.42278
C  -1.82180  5.01464 -1.32038
C  -1.80837  4.11773 -0.19536
C  -0.97479  2.95569 -0.22371
N  -0.87829  2.08891  0.82207
C  -1.61313  2.32568  1.91601
C  -2.49068  3.43172  2.03021
C  -2.58440  4.33178  0.97556
B  -2.31928 -1.54968 -1.04347
N   2.02013 -1.40411 -0.80993
C   3.23101 -1.14676 -0.24325
C   4.38648 -1.95604 -0.48757
C   4.22346 -3.08345 -1.33703
C   2.97545 -3.35305 -1.88623
C   1.89984 -2.47880 -1.59673
C   5.64559 -1.60910  0.11564
C   5.75482 -0.50906  0.93072
C   4.61250  0.31749  1.22022
C   3.34105 -0.00167  0.64455
N   2.22563  0.73880  0.92319
C   2.32330  1.79604  1.74021
C   3.54382  2.19445  2.32865
C   4.68839  1.45010  2.07312
O   0.21125 -1.18459  1.64470
C   0.23651 -0.86680  2.91481
O   0.20564  0.28750  3.39326
O  -2.78952 -1.34695 -2.39697
C   0.29474 -2.09516  3.83624
H  -1.46209  1.61275  2.73434
H  -3.07120  3.57092  2.94631
H  -3.24121  5.20596  1.03468
H   1.91982  0.37407 -2.48820
H   2.04514  1.92250 -4.47050
H   0.63114  4.01340 -4.46828
H  -1.04196  5.46571 -3.27194
H  -2.46534  5.89926 -1.27692
H   1.39075  2.32937  1.93698
H   3.56621  3.07020  2.98196
H   5.64912  1.72124  2.52282
H   0.90117 -2.65750 -2.01143
H   2.81658 -4.21610 -2.53834
H   5.08350 -3.72779 -1.54703
H   6.51689 -2.23906 -0.09066
H   6.71502 -0.24414  1.38464
H   0.40663 -1.78263  4.88469
H   1.13331 -2.75227  3.55296
H  -0.63031 -2.68812  3.73402
H  -4.98549 -0.82553 -1.26669
H  -6.24765 -0.97377  2.87973
H  -3.92413 -1.64144  3.53964
H  -2.15180 -1.88764  1.80129
H  -6.77670 -0.56421  0.46339
H  -3.10265 -2.24094 -2.68179
O  -1.16977 -0.56437 -0.88013
H  -0.92383 -0.38489 -1.80953
O  -1.67034 -2.97269 -0.87690
C  -2.14512 -4.03958 -1.49795
O  -3.05018 -4.02919 -2.36028
C  -1.49128 -5.33829 -1.04936
H  -0.39654 -5.22701 -1.00038
H  -1.75862 -6.15745 -1.73127
H  -1.83829 -5.59098 -0.03249

Int(3+-8+)2
C   1.09155 -2.83000  0.98110
Cu -0.15587  0.21363 -0.11788
N  -1.63200  1.08540 -1.57216
C  -2.88557  0.64515 -1.26085
C  -4.04621  1.01968 -2.00374
C  -3.85392  1.88977 -3.11050
C  -2.57252  2.33187 -3.41947
C  -1.48554  1.90375 -2.62108
C   0.44183 -3.91703  1.61068
C   0.33462 -4.00971  3.01032
C   0.88399 -3.00428  3.82563
C   1.55072 -1.91864  3.22860
C   1.65262 -1.84205  1.82728
C  -5.33363  0.51121 -1.60957
C  -5.46120 -0.32893 -0.52925
C  -4.31276 -0.72792  0.24163
C  -3.02202 -0.24031 -0.12591
N  -1.89431 -0.58861  0.56987
C  -1.99515 -1.40662  1.63043
C  -3.23601 -1.92698  2.06005
C  -4.39284 -1.59096  1.36668
B   1.15288 -2.72834 -0.63270
N   1.54615  1.12056 -0.72742
C   1.90592  2.18357  0.05130
C   3.04570  2.99016 -0.22741
C   3.80699  2.65358 -1.37877
C   3.41753  1.57604 -2.16905
C   2.27684  0.82134 -1.81011
C   3.34827  4.08695  0.65604
C   2.55323  4.36247  1.74486
C   1.38870  3.56685  2.03891
C   1.07099  2.47344  1.18312
N  -0.01594  1.66567  1.37597
C  -0.82382  1.91525  2.41612
C  -0.58588  2.97508  3.32104
C   0.51812  3.80125  3.13641
O   0.59172 -3.86380 -1.30261
H  -1.06302 -1.65638  2.14519
H  -3.26375 -2.58806  2.92910
H  -5.36654 -1.98330  1.67647
H  -0.46527  2.23467 -2.84106
H  -2.39128  3.00076 -4.26441
H  -4.71612  2.20199 -3.70808
H  -6.21289  0.80827 -2.18947
H  -6.44297 -0.71113 -0.23390
H  -1.68586  1.25435  2.53783
H  -1.27620  3.12885  4.15367
H   0.72147  4.62810  3.82379
H   1.93837 -0.04363 -2.38525
H   3.97914  1.29932 -3.06427
H   4.69013  3.24615 -1.63675
H   4.22677  4.70266  0.44130
H   2.79251  5.19921  2.40794
H   0.01213 -4.70368  0.97984
H   0.80245 -3.06987  4.91611
H   1.99741 -1.13849  3.85580
H   2.19703 -0.99880  1.38296
H  -0.17665 -4.86511  3.46699
H   1.05896 -3.89988 -2.17493
O   0.35219 -1.45892 -1.14475
H  -0.47272 -1.85509 -1.49015
O   2.60383 -2.40211 -1.02265
C   3.14133 -2.79147 -2.17434
O   2.53458 -3.39922 -3.07854
C   4.61597 -2.44509 -2.28719
H   4.79534 -1.40004 -1.98957
H   4.96995 -2.61440 -3.31312
H   5.19450 -3.08323 -1.59714

Int(3+-8+)3
C   3.08812 -3.48972 -1.62627
C   3.72252 -2.36107 -1.04560
C   2.93712 -1.18314 -0.79418
N   1.57849 -1.18720 -1.01194
C   1.02332 -2.26887 -1.58830
C   1.73832 -3.43173 -1.93718
C   3.62648  0.01564 -0.32934
C   5.02205 -0.06560 -0.00335
C   5.74493 -1.29297 -0.18762
C   5.12196 -2.39246 -0.71764
C   5.66748  1.10905  0.46834
C   4.95391  2.29459  0.57307
C   3.59670  2.29918  0.18203
N   2.95693  1.20284 -0.25162
Cu -0.09557 -0.00685 -0.18277
O   0.47081  1.61965 -1.05723
B  -0.16073  2.67285 -0.15636
O  -1.38419  3.14601 -0.94449
C  -0.67587  1.87018  1.20427
C   0.28943  1.49640  2.18918
C  -0.08639  0.96070  3.43235
C  -1.44765  0.77417  3.72905
C  -2.42702  1.12056  2.77665
C  -2.04391  1.65011  1.53690
N  -0.80303 -1.53235  0.90370
C  -2.02550 -1.99056  0.48742
C  -2.70869 -3.05154  1.14966
C  -2.06749 -3.63628  2.27425
C  -0.82371 -3.16332  2.67864
C  -0.21812 -2.10336  1.96764
C  -3.99343 -3.47084  0.65117
C  -4.56293 -2.86808 -0.44653
C  -3.89101 -1.79839 -1.13779
C  -2.61757 -1.36469 -0.66730
N  -1.90654 -0.36442 -1.26502
C  -2.42385  0.24914 -2.33622
C  -3.68080 -0.11265 -2.87650
C  -4.41357 -1.13459 -2.28068
O   0.80874  3.70650  0.08549
H  -1.82521  1.05859 -2.76264
H  -4.05938  0.41593 -3.75470
H  -5.38740 -1.43277 -2.68146
H   0.75761 -1.70842  2.26070
H  -0.30376 -3.59397  3.53736
H  -2.55693 -4.45455  2.81137
H  -4.51055 -4.28503  1.16769
H  -5.53941 -3.19680 -0.81495
H  -0.05447 -2.21833 -1.76979
H   1.21664 -4.26715 -2.40979
H   3.67805 -4.38894 -1.83010
H   2.97923  3.20563  0.21488
H   5.42348  3.21510  0.92879
H   6.72893  1.06282  0.73263
H   6.80742 -1.31974  0.07362
H   5.67567 -3.31836 -0.90134
H   1.35015  1.68097  1.98442
H  -1.74746  0.36542  4.69972
H  -3.48823  0.98381  3.01169
H  -2.81281  1.92435  0.80624
H   0.67736  0.70323  4.17416
H   1.47544  1.52740 -0.81617
H   0.27057  4.51693  0.25889
C  -1.88581  4.36892 -0.78134
O  -1.40204  5.24067 -0.03508
C  -3.13434  4.61186 -1.61004
H  -2.91863  4.43717 -2.67699
H  -3.92599  3.90189 -1.31860
H  -3.49093  5.64065 -1.46745

TS(3+-8+)
C   2.97304 -3.72135 -1.20226
C   3.63779 -2.54320 -0.77298
C   2.88826 -1.31831 -0.70415
N   1.53503 -1.30146 -0.95203
C   0.95406 -2.43569 -1.38052
C   1.63094 -3.66175 -1.54349
C   3.61086 -0.09142 -0.38462
C   4.99686 -0.17090 -0.01963
C   5.68157 -1.43347 -0.02556
C   5.02991 -2.57416 -0.41532
C   5.67246  1.03382  0.31334
C   4.99718  2.24478  0.25542
C   3.64849  2.24107 -0.16098
N   2.98224  1.11859 -0.47072
Cu -0.11392  0.07455 -0.23211
O   0.56720  1.52459 -1.36926
B  -0.03848  2.61952 -0.62268
O  -1.34954  2.94744 -1.24049
C  -0.56404  1.74354  1.09812
C   0.41598  1.73743  2.12493
C   0.04792  1.75250  3.48071
C  -1.31338  1.77081  3.83694
C  -2.30236  1.77760  2.83621
C  -1.92844  1.74983  1.48260
N  -0.85789 -1.32119  1.03498
C  -2.04791 -1.87230  0.64085
C  -2.74826 -2.82273  1.44197
C  -2.15579 -3.19896  2.67670
C  -0.94100 -2.63731  3.05467
C  -0.32122 -1.69295  2.20668
C  -4.00317 -3.34822  0.96959
C  -4.53207 -2.95074 -0.23598
C  -3.84329 -2.00079 -1.07020
C  -2.59615 -1.46392 -0.63176
N  -1.87245 -0.56992 -1.36715
C  -2.35832 -0.16748 -2.54816
C  -3.58755 -0.63882 -3.06635
C  -4.32928 -1.55664 -2.32949
O   0.82959  3.68004 -0.31956
H  -1.74965  0.55706 -3.09743
H  -3.93643 -0.27912 -4.03752
H  -5.28156 -1.94148 -2.70778
H   0.62303 -1.21626  2.48258
H  -0.45889 -2.90674  3.99725
H  -2.66133 -3.92649  3.31927
H  -4.53078 -4.07459  1.59526
H  -5.48784 -3.35541 -0.58298
H  -0.11684 -2.37281 -1.59343
H   1.08664 -4.53825 -1.90306
H   3.53387 -4.65924 -1.26635
H   3.06450  3.16474 -0.24821
H   5.48989  3.18785  0.50430
H   6.72713  0.98898  0.60369
H   6.73799 -1.45786  0.25926
H   5.55477 -3.53351 -0.45992
H   1.47927  1.75317  1.85931
H  -1.60282  1.78405  4.89313
H  -3.36240  1.80281  3.11250
H  -2.70620  1.74876  0.71021
H   0.81898  1.75958  4.25920
H   1.56991  1.39371 -1.07335
H   0.23884  4.43910 -0.08327
C  -1.95195  4.12596 -1.01445
O  -1.47638  5.02859 -0.30744
C  -3.28689  4.24314 -1.71752
H  -3.15623  4.08756 -2.80098
H  -3.97294  3.45873 -1.35755
H  -3.72557  5.23234 -1.53286

Int(3+-8+)4
C   2.20578 -4.16603 -0.89902
C   3.07607 -3.04509 -0.85229
C   2.49338 -1.73036 -0.85849
N   1.13555 -1.54360 -0.87629
C   0.35596 -2.63354 -0.94106
C   0.83608 -3.96253 -0.95991
C   3.39328 -0.58083 -0.86863
C   4.81161 -0.80297 -0.82968
C   5.34069 -2.13811 -0.78808
C   4.50154 -3.22108 -0.80677
C   5.67461  0.32464 -0.84674
C   5.14064  1.60332 -0.91189
C   3.73856  1.74026 -0.95901
N   2.89800  0.69379 -0.93731
Cu -0.48513  0.08825  0.29661
O   0.50239  1.54009 -0.86845
B   0.30687  2.88923 -0.80286
O  -1.03564  3.28215 -0.47252
C   0.58646  0.43393  1.91198
C   1.38973 -0.56210  2.50829
C   2.10549 -0.30353  3.69533
C   2.02596  0.95890  4.30683
C   1.22907  1.96014  3.72648
C   0.51714  1.69736  2.53884
N  -2.01523 -0.97914  1.28618
C  -3.10434 -1.21039  0.49366
C  -4.27957 -1.86570  0.96550
C  -4.28513 -2.28575  2.32256
C  -3.16857 -2.04661  3.11701
C  -2.04832 -1.38559  2.56284
C  -5.37892 -2.06594  0.05661
C  -5.30778 -1.64053 -1.24976
C  -4.13131 -0.98016 -1.75372
C  -3.03030 -0.76376 -0.87445
N  -1.87532 -0.14608 -1.26270
C  -1.76918  0.27310 -2.53164
C  -2.80595  0.10088 -3.47751
C  -3.98785 -0.52333 -3.09124
O   1.28697  3.80681 -1.04807
H  -0.82825  0.76548 -2.79124
H  -2.66472  0.46161 -4.49923
H  -4.80603 -0.66739 -3.80397
H  -1.15256 -1.17555  3.15487
H  -3.14119 -2.35849  4.16391
H  -5.16557 -2.79295  2.72927
H  -6.27749 -2.56814  0.42805
H  -6.14928 -1.79943 -1.93109
H  -0.72256 -2.44875 -0.97618
H   0.13200 -4.79693 -1.01331
H   2.63142 -5.17471 -0.89507
H   3.26109  2.72505 -1.01713
H   5.77662  2.49146 -0.93063
H   6.75736  0.16605 -0.81295
H   6.42686 -2.26784 -0.75401
H   4.89999 -4.24058 -0.79116
H   1.46880 -1.55655  2.05178
H   2.58109  1.16114  5.22926
H   1.15856  2.94857  4.19584
H  -0.09982  2.49668  2.10899
H   2.72520 -1.09185  4.13902
H   1.52486  1.13460 -0.93390
H   0.86876  4.70711 -0.95192
C  -1.41202  4.59070 -0.39656
O  -0.63776  5.53137 -0.60067
C  -2.86533  4.74796 -0.03995
H  -3.49024  4.25181 -0.80081
H  -3.06922  4.25055  0.92248
H  -3.12487  5.81213  0.02314

Int3(3+-8+)5
Cu -0.16343 -0.15314  0.31926
O  -1.59116 -1.37728  0.75730
B  -2.66251 -0.30928  1.04417
O  -2.89673 -0.11676  2.43723
C  -2.12914  1.04157  0.21704
C  -1.84896  1.00185 -1.18847
C  -1.65957  2.17917 -1.93578
C  -1.76033  3.42722 -1.30214
C  -2.03229  3.50041  0.08247
C  -2.18978  2.32731  0.82937
N   1.37542  1.11522  0.24447
C   2.56498  0.46300  0.04562
C   3.80846  1.14504 -0.06805
C   3.78143  2.56138  0.03884
C   2.56885  3.20898  0.25088
C   1.37915  2.45327  0.34881
C   5.00650  0.37153 -0.27354
C   4.96561 -1.00198 -0.34878
C   3.72092 -1.71548 -0.22326
C   2.52451 -0.96972 -0.03074
N   1.30145 -1.55919  0.10592
C   1.20449 -2.89414  0.07134
C   2.33986 -3.71516 -0.12039
C   3.59392 -3.13033 -0.27066
O  -3.99297 -0.76209  0.46406
H   0.20530 -3.31682  0.20569
H   2.21425 -4.79987 -0.14548
H   4.48400 -3.74904 -0.41960
H   0.41069  2.93217  0.51169
H   2.51463  4.29585  0.34355
H   4.71316  3.12941 -0.04214
H   5.95816  0.90314 -0.36448
H   5.88418 -1.57638 -0.50053
H  -1.85032  0.03838 -1.71549
H  -1.63160  4.34707 -1.88115
H  -2.12525  4.47756  0.56749
H  -2.42214  2.38839  1.89800
H  -1.45783  2.12037 -3.00973
H  -2.11334  0.25361  2.87980
H  -1.96996 -1.86612 -0.06405
C  -4.11170 -1.62179 -0.53587
O  -3.14810 -2.23883 -1.05308
C  -5.52914 -1.80294 -1.02356
H  -5.88089 -0.86471 -1.48469
H  -5.57792 -2.61531 -1.76010
H  -6.19603 -2.01791 -0.17362

TS2(3+-8+)
Cu -0.13432 -0.29929  0.23978
O  -1.41149 -1.81506  0.44426
B  -2.45301 -0.93655  0.99422
O  -2.57697 -0.87289  2.38412
C  -1.87847  0.86134  0.32921
C  -2.15276  1.22175 -1.01979
C  -2.56875  2.52156 -1.35289
C  -2.71159  3.49082 -0.34336
C  -2.43475  3.16080  0.99718
C  -2.00945  1.86355  1.32585
N   1.25771  1.16588  0.03305
C   2.52138  0.65325 -0.09144
C   3.67316  1.47147 -0.26486
C   3.46589  2.87615 -0.31372
C   2.17584  3.38230 -0.19400
C   1.08914  2.49519 -0.02043
C   4.96258  0.83913 -0.38041
C   5.09357 -0.52975 -0.32645
C   3.94331 -1.37942 -0.15557
C   2.65937 -0.77653 -0.04145
N   1.51318 -1.49950  0.11870
C   1.58459 -2.83593  0.17977
C   2.81665 -3.52221  0.07730
C   3.99362 -2.79856 -0.09143
O  -3.78208 -1.08724  0.36785
H   0.63677 -3.36416  0.31640
H   2.82645 -4.61319  0.13171
H   4.95722 -3.31058 -0.17432
H   0.06491  2.86189  0.08567
H   1.98341  4.45695 -0.22944
H   4.32102  3.54615 -0.44573
H   5.84303  1.47477 -0.51299
H   6.07933 -0.99587 -0.41453
H  -2.06381  0.47569 -1.81916
H  -3.04006  4.50313 -0.60023
H  -2.55608  3.91299  1.78379
H  -1.82604  1.60244  2.37341
H  -2.78618  2.77698 -2.39522
H  -1.73549 -1.08431  2.82613
H  -1.80333 -2.09953 -0.46333
C  -3.95185 -1.67205 -0.82179
O  -3.02308 -2.20187 -1.46992
C  -5.37242 -1.62712 -1.31864
H  -5.65277 -0.57998 -1.52298
H  -5.47347 -2.22260 -2.23477
H  -6.05629 -2.00129 -0.54040

Int(3+-8+)6
Cu -0.13064  0.37754  0.14576
O  -1.88126 -0.79662 -0.25981
B  -3.19553 -0.61873  0.14742
O  -3.64748  0.44388  0.85050
C  -1.06067  2.08832  0.28638
C  -1.54497  2.76182 -0.85788
C  -2.18663  4.00960 -0.73808
C  -2.35644  4.59807  0.52723
C  -1.88294  3.93924  1.67273
C  -1.23067  2.69286  1.55426
N   1.72427  1.07262 -0.42310
C   2.69718  0.12806 -0.25131
C   4.06741  0.37415 -0.55465
C   4.39633  1.66015 -1.06171
C   3.39260  2.60802 -1.23412
C   2.05952  2.28012 -0.89757
C   5.02774 -0.67647 -0.33408
C   4.64138 -1.89881  0.16513
C   3.26282 -2.17170  0.48058
C   2.29075 -1.15370  0.26311
N   0.96003 -1.32570  0.52907
C   0.55191 -2.50206  1.02936
C   1.44440 -3.56751  1.28469
C   2.79820 -3.40666  1.00764
O  -4.16695 -1.61008 -0.16844
H  -0.51850 -2.59930  1.22907
H   1.05679 -4.50332  1.69374
H   3.50881 -4.21816  1.19224
H   1.24333  2.99966 -1.00857
H   3.61505  3.60483 -1.62198
H   5.43599  1.89406 -1.31054
H   6.07797 -0.48096 -0.57059
H   5.38026 -2.68801  0.33334
H  -1.42938  2.31712 -1.85395
H  -2.85699  5.56763  0.61917
H  -2.01157  4.39060  2.66284
H  -0.85833  2.20190  2.46198
H  -2.55670  4.51813 -1.63538
H  -2.93631  1.11716  0.96687
H  -1.85667 -1.67154 -0.77758
C  -3.85198 -2.73008 -0.87479
O  -2.70835 -2.96123 -1.29368
C  -5.03042 -3.63377 -1.08705
H  -5.82060 -3.08749 -1.62817
H  -4.72753 -4.52201 -1.65481
H  -5.45041 -3.92918 -0.11155

Int(3+-8+)9
C   2.11357  3.69575 -2.15851
C   1.29354  3.88335 -1.01341
C   0.65253  2.72810 -0.48321
N   0.80315  1.48552 -1.02869
C   1.58934  1.32686 -2.10276
C   2.26080  2.42063 -2.69691
C  -0.18603  2.83131  0.67763
C  -0.38035  4.09540  1.30426
C   0.27269  5.25265  0.74724
C   1.07638  5.15137 -0.36527
C  -1.21583  4.12452  2.45258
C  -1.79582  2.94398  2.90597
C  -1.54844  1.73473  2.21665
N  -0.76287  1.67701  1.13196
Cu -0.31856  0.07180 -0.11291
C   2.49565 -1.42434  1.01671
C   2.34494 -2.13355  2.23281
C   2.74201 -1.59173  3.46922
C   3.31460 -0.30907  3.52050
C   3.49611  0.41327  2.32732
C   3.09468 -0.14286  1.09930
N  -2.10886  0.04661 -1.47292
C  -3.05317 -0.79192 -0.95580
C  -4.31919 -1.01311 -1.57784
C  -4.57821 -0.31191 -2.78617
C  -3.60992  0.54088 -3.30389
C  -2.38425  0.69157 -2.61305
C  -2.73448 -1.48282  0.27340
C  -3.68378 -2.38047  0.84991
C  -4.95149 -2.57750  0.19685
C  -5.25778 -1.91952 -0.97031
C  -3.31833 -3.03930  2.05351
C  -2.07048 -2.80037  2.61801
C  -1.18689 -1.89953  1.98437
N  -1.51334 -1.25754  0.85141
O   0.79789 -1.37310 -0.96795
B   2.01923 -2.10943 -0.38201
O   1.63728 -3.49651 -0.32291
O   3.11670 -1.83383 -1.45060
C   4.07896 -2.70984 -1.70744
C   5.12175 -2.18321 -2.67973
O   4.15538 -3.85331 -1.21338
H   1.69453  0.30095 -2.46631
H   2.89146  2.24592 -3.57169
H   2.62599  4.55395 -2.60407
H  -1.99375  0.79431  2.55120
H  -2.44126  2.93139  3.78725
H  -1.39482  5.07197  2.97006
H   0.11704  6.22111  1.23190
H   1.56756  6.03813 -0.77682
H  -1.60281  1.35474 -2.99807
H  -3.77810  1.09324 -4.23168
H  -5.53602 -0.45155 -3.29719
H  -0.18896 -1.69941  2.38750
H  -1.75770 -3.29574  3.53995
H  -4.02300 -3.73243  2.52340
H  -5.66837 -3.26735  0.65216
H  -6.22362 -2.07734 -1.45996
H   1.91919 -3.14371  2.19117
H   3.62978  0.11866  4.47871
H   3.96099  1.40586  2.35458
H   3.27066  0.42683  0.17919
H   2.61456 -2.17194  4.39070
H   0.22717 -2.09274 -1.30626
H   2.47274 -3.99136 -0.51229
H   4.63509 -1.79649 -3.58978
H   5.66739 -1.34171 -2.22030
H   5.83302 -2.97736 -2.94410

TS3(3+-8+)
C   3.51243  3.20004 -1.43962
C   2.73747  3.23080 -0.24952
C   1.76910  2.19213 -0.06739
N   1.56887  1.20522 -0.98582
C   2.32558  1.20084 -2.09139
C   3.31129  2.17977 -2.36132
C   0.97162  2.17214  1.14625
C   1.16149  3.19931  2.12532
C   2.13430  4.23462  1.89604
C   2.89628  4.24882  0.75390
C   0.37181  3.14811  3.30384
C  -0.54361  2.11695  3.47037
C  -0.66429  1.14123  2.45760
N   0.06503  1.16431  1.33256
Cu -0.15011 -0.29670 -0.13746
C   1.20626 -1.63587  0.77560
C   0.66362 -2.55808  1.70530
C   1.35567 -2.93430  2.86889
C   2.62491 -2.39129  3.13490
C   3.19813 -1.48943  2.22161
C   2.49207 -1.11373  1.06567
N  -1.69253  0.77090 -1.18918
C  -3.02001  0.49399 -0.99445
C  -4.04381  1.13906 -1.76302
C  -3.64796  2.08398 -2.74487
C  -2.29871  2.34970 -2.92877
C  -1.35662  1.66836 -2.12906
C  -3.40251 -0.47563  0.01755
C  -4.79413 -0.75258  0.22423
C  -5.79019 -0.08872 -0.57173
C  -5.42742  0.82333 -1.53018
C  -5.13789 -1.68898  1.23461
C  -4.13080 -2.28430  1.98118
C  -2.78723 -1.94588  1.69834
N  -2.41759 -1.08101  0.74365
O  -0.14633 -1.67966 -1.70302
B   0.94475 -2.48539 -1.20646
O   0.66916 -3.82143 -0.99221
O   2.19950 -2.06181 -1.81230
C   3.29612 -2.85229 -1.76986
C   4.49160 -2.21557 -2.43531
O   3.31514 -3.97355 -1.24616
H   2.14572  0.37846 -2.79110
H   3.89406  2.12446 -3.28448
H   4.26135  3.97925 -1.61429
H  -1.37315  0.31472  2.55000
H  -1.16712  2.04436  4.36473
H   0.49618  3.92104  4.06894
H   2.25713  5.00974  2.65888
H   3.63972  5.03501  0.58854
H  -0.28738  1.85025 -2.25157
H  -1.95162  3.06851 -3.67495
H  -4.41184  2.58963 -3.34411
H  -1.97798 -2.39331  2.28373
H  -4.35447 -3.00138  2.77517
H  -6.19197 -1.92303  1.41563
H  -6.84411 -0.32490 -0.39419
H  -6.18481  1.33082 -2.13568
H  -0.28931 -3.04656  1.48158
H   3.16965 -2.68050  4.04006
H   4.19615 -1.07708  2.40907
H   2.96036 -0.41307  0.36741
H   0.91143 -3.66115  3.55836
H  -0.97629 -2.19433 -1.63832
H   1.55225 -4.26530 -0.90802
H   4.25719 -1.99157 -3.48908
H   4.72776 -1.25757 -1.94403
H   5.35664 -2.88876 -2.38077

Int(3+-8+)7H2O
C   3.22561 -1.48027 -0.31463
Cu -0.41982  0.25116 -0.15246
N  -0.36144  1.62122  1.43796
C   0.54614  2.64123  1.36089
C   0.74918  3.55791  2.43988
C  -0.04503  3.39127  3.60468
C  -0.97701  2.36178  3.65545
C  -1.10056  1.49211  2.54897
C   4.52113 -1.02244  0.02162
C   5.49085 -0.74013 -0.95751
C   5.18556 -0.91528 -2.31833
C   3.90672 -1.37298 -2.68385
C   2.94818 -1.64929 -1.69286
C   1.73481  4.59890  2.30899
C   2.47767  4.73003  1.16050
C   2.28335  3.83739  0.04859
C   1.31231  2.79234  0.14192
N   1.05087  1.92932 -0.87950
C   1.74069  2.06383 -2.01953
C   2.73679  3.05388 -2.20258
C   3.00793  3.94235 -1.16896
B   2.13975 -1.80901  0.84969
N  -2.28630 -1.04596  0.95924
C  -3.42513 -0.75695  0.27019
C  -4.63603 -1.50445  0.43136
C  -4.60614 -2.61086  1.32242
C  -3.43410 -2.90583  2.00748
C  -2.29756 -2.08546  1.80399
C  -5.82333 -1.11493 -0.28156
C  -5.81739 -0.02208 -1.11299
C  -4.61819  0.74702 -1.31656
C  -3.40883  0.37083 -0.64782
N  -2.24063  1.04903 -0.85614
C  -2.23030  2.10919 -1.67444
C  -3.38636  2.57175 -2.34078
C  -4.57870  1.87987 -2.17170
O  -0.52409 -1.11921 -1.55914
C  -0.54916 -0.85120 -2.84113
O  -0.38570  0.26892 -3.36957
O   2.72963 -1.92115  2.20330
C  -0.78687 -2.09848 -3.70583
H   1.45768  1.36554 -2.81428
H   3.27216  3.11269 -3.15404
H   3.76549  4.72508 -1.28002
H  -1.80836  0.65918  2.55139
H  -1.60868  2.20654  4.53358
H   0.08435  4.07666  4.44854
H   1.87961  5.28579  3.14873
H   3.22666  5.52336  1.06977
H  -1.26118  2.59515 -1.81164
H  -3.32130  3.44869 -2.98964
H  -5.49080  2.19335 -2.68985
H  -1.36958 -2.25411  2.36512
H  -3.38110 -3.74553  2.70595
H  -5.51079 -3.21139  1.46446
H  -6.73630 -1.70196 -0.13792
H  -6.72557  0.28239 -1.64304
H  -0.97014 -1.80797 -4.75059
H  -1.63930 -2.68345 -3.32479
H   0.10081 -2.75334 -3.66889
H   4.76986 -0.89840  1.08273
H   5.93738 -0.70141 -3.08665
H   3.65982 -1.51690 -3.74271
H   1.95453 -2.00395 -1.98863
H   6.48669 -0.38933 -0.66060
H   3.09826 -2.84435  2.21405
O   1.05816 -0.78527  0.93332
H   0.63859 -0.90585  1.82835
O   1.43491 -3.17090  0.48913
C   1.96959 -4.33591  0.80959
O   2.98652 -4.48962  1.52277
C   1.23354 -5.52495  0.21176
H   0.15007 -5.43771  0.39153
H   1.61150 -6.46440  0.63808
H   1.38161 -5.53857 -0.88160
O   0.51293 -1.54466  3.55616
H   1.44297 -1.78238  3.22326
H   0.64845 -0.75357  4.10993

Int(3+-8+)9H2O
C  -4.59547 -0.70329 -2.59916
C  -4.25030 -1.31597 -1.36446
C  -2.98443 -0.97350 -0.79946
N  -2.11776 -0.10371 -1.39454
C  -2.47222  0.45412 -2.55837
C  -3.70553  0.18209 -3.19664
C  -2.58039 -1.56992  0.45422
C  -3.44531 -2.49832  1.10978
C  -4.71491 -2.81940  0.51184
C  -5.10308 -2.24996 -0.67736
C  -2.99770 -3.06178  2.33404
C  -1.75422 -2.70424  2.84268
C  -0.95725 -1.77971  2.13254
N  -1.36215 -1.22733  0.97824
Cu -0.30411  0.13762 -0.08871
O   0.95132 -1.21121 -0.87214
B   2.17467 -1.81965 -0.22515
O   3.27846 -1.62171 -1.31106
C   2.62267 -1.00221  1.10837
C   2.58451 -1.62445  2.37939
C   2.96784 -0.95000  3.55354
C   3.41088  0.38180  3.48412
C   3.47841  1.02184  2.23338
C   3.09361  0.33377  1.06892
N  -0.91169  1.76784  1.06517
C  -0.45840  2.94682  0.53964
C  -0.77847  4.21924  1.09395
C  -1.61094  4.23057  2.24474
C  -2.06658  3.02557  2.77001
C  -1.69679  1.80955  2.15092
C  -0.24678  5.40238  0.46654
C   0.55695  5.31925 -0.64745
C   0.89570  4.04460 -1.22671
C   0.37922  2.86283 -0.62351
N   0.65210  1.61308 -1.09923
C   1.44061  1.47298 -2.17364
C   1.99102  2.59251 -2.83980
C   1.72010  3.87511 -2.37152
O   1.91205 -3.24891 -0.00950
H   1.64496  0.44233 -2.47722
H   2.62754  2.43243 -3.71317
H   2.13848  4.75352 -2.87248
H  -2.04269  0.85025  2.54426
H  -2.70647  2.99884  3.65504
H  -1.88612  5.18343  2.70723
H  -0.49495  6.37648  0.89846
H   0.95468  6.22613 -1.11269
H  -1.75019  1.14463 -3.00630
H  -3.94028  0.66815 -4.14681
H  -5.55711 -0.93611 -3.06719
H   0.03342 -1.48389  2.49247
H  -1.37929 -3.12321  3.77929
H  -3.63674 -3.77493  2.86404
H  -5.36599 -3.53171  1.02749
H  -6.06965 -2.50144 -1.12466
H   2.25765 -2.66998  2.43567
H   3.71348  0.91269  4.39349
H   3.84217  2.05385  2.16608
H   3.18003  0.84301  0.10196
H   2.92884 -1.46486  4.52061
H   0.44632 -1.95289 -1.33637
H   2.80665 -3.67265 -0.10508
C   4.31048 -2.44615 -1.41881
O   4.45252 -3.50227 -0.76626
C   5.34647 -1.98299 -2.42863
H   4.86385 -1.74870 -3.39119
H   5.82493 -1.05575 -2.07039
H   6.11342 -2.75619 -2.57153
O   0.06464 -3.52722 -1.85086
H   0.78428 -3.70142 -1.16067
H  -0.75894 -3.82220 -1.41946

TS3(3+-8+)H2O
C  -3.63912  1.94295 -2.87663
C  -4.01415  1.15041 -1.76070
C  -2.97190  0.56340 -0.97114
N  -1.65147  0.75660 -1.26852
C  -1.33277  1.50500 -2.33475
C  -2.29346  2.11854 -3.16742
C  -3.32799 -0.26220  0.17034
C  -4.71416 -0.45686  0.48044
C  -5.73033  0.15257 -0.33387
C  -5.39210  0.92672 -1.41508
C  -5.03137 -1.26267  1.60561
C  -4.00439 -1.81992  2.35492
C  -2.66803 -1.56906  1.96603
N  -2.32473 -0.82221  0.90723
Cu -0.07781 -0.18715 -0.10436
O   0.04785 -1.67014 -1.40528
B   1.03826 -2.49713 -0.71975
O   2.33859 -2.39743 -1.43477
C   1.40475 -1.55382  1.00668
C   0.79874 -2.15525  2.13778
C   1.34381 -2.02140  3.42544
C   2.52828 -1.28481  3.60860
C   3.17065 -0.70728  2.49809
C   2.61035 -0.83755  1.21666
N   0.15740  1.38788  1.17076
C   1.05722  2.36377  0.82834
C   1.26266  3.51709  1.64857
C   0.50106  3.62714  2.84140
C  -0.40004  2.62342  3.17261
C  -0.54231  1.51693  2.30815
C   2.22605  4.51008  1.25091
C   2.96514  4.36173  0.10257
C   2.79294  3.20832 -0.73948
C   1.83101  2.21060 -0.38699
N   1.61493  1.09671 -1.14056
C   2.34934  0.91898 -2.24569
C   3.32869  1.84557 -2.67734
C   3.54523  2.99491 -1.92591
O   0.56548 -3.80139 -0.41737
H   2.15585 -0.00137 -2.80609
H   3.89642  1.64912 -3.59053
H   4.29067  3.73605 -2.23180
H  -1.24409  0.71101  2.53211
H  -0.99952  2.67098  4.08471
H   0.63604  4.49958  3.48829
H   2.36171  5.38641  1.89238
H   3.70089  5.11798 -0.18839
H  -0.26542  1.62010 -2.53577
H  -1.96415  2.71682 -4.02041
H  -4.41646  2.40285 -3.49517
H  -1.84088 -1.98627  2.54831
H  -4.20736 -2.44102  3.23111
H  -6.08065 -1.43074  1.86874
H  -6.77989 -0.01594 -0.07268
H  -6.16517  1.38902 -2.03673
H  -0.07622 -2.79681  1.98996
H   2.95934 -1.17753  4.60981
H   4.11070 -0.16023  2.63225
H   3.12801 -0.39222  0.36126
H   0.86069 -2.50686  4.28094
H  -0.81473 -2.20696 -1.49811
H   1.37655 -4.37034 -0.34078
C   3.27799 -3.34745 -1.31939
O   3.12505 -4.40738 -0.68859
C   4.56015 -2.99507 -2.04004
H   4.34839 -2.75625 -3.09487
H   5.00578 -2.09463 -1.58542
H   5.27039 -3.82988 -1.97942
O  -1.84070 -3.48666 -1.52504
H  -1.09068 -3.97454 -1.08607
H  -2.50593 -3.38300 -0.81864

Int(3+-8+)7MeOH
C   3.27135 -0.97242 -0.67149
Cu -0.41309  0.13736 -0.23954
N  -0.78826  1.47099  1.38604
C  -0.18108  2.69667  1.38357
C  -0.31173  3.60782  2.47950
C  -1.12555  3.21340  3.57368
C  -1.75087  1.97351  3.54827
C  -1.54595  1.12683  2.43664
C   4.14367  0.14059 -0.74019
C   4.90146  0.42735 -1.88952
C   4.81530 -0.41187 -3.01430
C   3.96596 -1.53144 -2.97273
C   3.20768 -1.79799 -1.81822
C   0.37508  4.87208  2.43944
C   1.15278  5.22113  1.36207
C   1.28726  4.33984  0.23283
C   0.61137  3.07892  0.23149
N   0.65781  2.21575 -0.82053
C   1.38602  2.55513 -1.89140
C   2.11259  3.76824 -1.97640
C   2.05938  4.66375 -0.91522
B   2.45349 -1.26810  0.70267
N  -2.00272 -1.54277  0.66982
C  -3.19541 -1.38007  0.03405
C  -4.28848 -2.29078  0.19713
C  -4.07905 -3.41695  1.03785
C  -2.84741 -3.58906  1.65794
C  -1.83867 -2.61835  1.44728
C  -5.53580 -2.04281 -0.47500
C  -5.69253 -0.94149 -1.28024
C  -4.61100 -0.01533 -1.49085
C  -3.35169 -0.23358 -0.84499
N  -2.28956  0.60352 -1.04931
C  -2.43300  1.66088 -1.85941
C  -3.64762  1.96348 -2.51362
C  -4.73622  1.12004 -2.33409
O  -0.15992 -1.19113 -1.69102
C  -0.10156 -0.85840 -2.95379
O  -0.08472  0.30306 -3.41820
O   3.23146 -0.92383  1.91627
C  -0.01127 -2.06645 -3.89810
H   1.35302  1.83374 -2.71535
H   2.69364  3.99039 -2.87565
H   2.59692  5.61712 -0.95181
H  -1.99909  0.13328  2.38953
H  -2.38455  1.63630  4.37226
H  -1.24897  3.89051  4.42511
H   0.26515  5.55001  3.29179
H   1.67677  6.18225  1.34177
H  -1.54115  2.27627 -1.99592
H  -3.70774  2.84445 -3.15750
H  -5.68941  1.31429 -2.83661
H  -0.85791 -2.71715  1.92617
H  -2.65189 -4.44787  2.30570
H  -4.89074 -4.13691  1.18523
H  -6.35932 -2.74941 -0.32939
H  -6.64405 -0.75172 -1.78702
H  -0.41437 -1.80390 -4.88799
H  -0.53957 -2.94385 -3.49477
H   1.05171 -2.33784 -4.02069
H   4.24241  0.78573  0.14138
H   5.40971 -0.20027 -3.91041
H   3.90001 -2.19996 -3.83971
H   2.55322 -2.67640 -1.80103
H   5.56836  1.29776 -1.90547
H   3.81717 -1.71547  2.04651
O   1.15986 -0.52513  0.80302
H   0.92058 -0.48658  1.77094
O   2.07277 -2.78903  0.74585
C   2.92953 -3.70540  1.16890
O   4.03444 -3.46293  1.70156
C   2.45758 -5.13097  0.93264
H   1.39515 -5.23975  1.20085
H   3.06962 -5.83800  1.50955
H   2.55016 -5.37269 -0.14038
O   1.26913 -0.48453  3.55456
H   2.16378 -0.66529  3.10472
C   0.90815 -1.66214  4.27958
H  -0.14793 -1.57242  4.58410
H   1.01730 -2.58239  3.67128
H   1.51750 -1.78618  5.19764

Int(3+-8+)9MeOH
C   2.56095  3.38062 -2.41538
C   1.76235  3.77026 -1.30657
C   1.00324  2.74893 -0.66812
N   1.02520  1.44719 -1.07984
C   1.79364  1.09690 -2.12070
C   2.57591  2.04805 -2.81644
C   0.17664  3.05925  0.46405
C   0.11384  4.39559  0.95334
C   0.88577  5.41443  0.28863
C   1.67699  5.11475 -0.79667
C  -0.71764  4.63162  2.08040
C  -1.42021  3.57189  2.64489
C  -1.29876  2.27818  2.08809
N  -0.51963  2.02485  1.02702
Cu -0.24657  0.25540 -0.04506
C   2.36860 -1.43618  1.26433
C   2.13834 -2.09064  2.49858
C   2.54127 -1.53291  3.72603
C   3.19898 -0.29084  3.75000
C   3.45799  0.37567  2.53902
C   3.04998 -0.19522  1.31994
N  -2.04222  0.35383 -1.39485
C  -3.09235 -0.27082 -0.78749
C  -4.39376 -0.34507 -1.37042
C  -4.57163  0.27077 -2.63848
C  -3.49520  0.90493 -3.24843
C  -2.24309  0.92322 -2.58944
C  -2.85341 -0.88582  0.49908
C  -3.91554 -1.56652  1.16873
C  -5.21613 -1.61749  0.55366
C  -5.44690 -1.02873 -0.66665
C  -3.62415 -2.16559  2.42279
C  -2.33865 -2.07904  2.94555
C  -1.34365 -1.38598  2.22161
N  -1.59816 -0.80209  1.04001
O   0.69049 -1.38028 -0.71500
B   1.87215 -2.11393 -0.12842
O   1.50877 -3.53368 -0.02295
O   2.99115 -1.91479 -1.19990
C   3.96909 -2.79597 -1.35847
C   5.03918 -2.33965 -2.33472
O   4.03554 -3.89888 -0.77537
O  -0.38387 -3.56502 -1.80901
H   1.79757  0.03253 -2.37060
H   3.18733  1.71895 -3.65984
H   3.16130  4.12986 -2.94063
H  -1.84235  1.43042  2.51257
H  -2.06658  3.71863  3.51329
H  -0.79773  5.64122  2.49483
H   0.83111  6.43932  0.66766
H   2.25835  5.89846 -1.29160
H  -1.37731  1.41355 -3.04636
H  -3.59868  1.38596 -4.22417
H  -5.55293  0.23756 -3.12229
H  -0.31678 -1.30779  2.59311
H  -2.08145 -2.53533  3.90416
H  -4.41517 -2.69374  2.96418
H  -6.01999 -2.13966  1.08133
H  -6.43895 -1.07361 -1.12625
H   1.64444 -3.06980  2.48331
H   3.51905  0.14762  4.70165
H   3.98877  1.33493  2.54525
H   3.28687  0.32724  0.38569
H   2.35112 -2.07017  4.66253
H   0.08710 -2.04319 -1.17519
H   2.37445 -4.00859 -0.14333
H   4.58020 -2.04342 -3.29192
H   5.55560 -1.45167 -1.93295
H   5.76981 -3.14222 -2.50317
H   0.37076 -3.82368 -1.18396
C  -1.58918 -4.15549 -1.30579
H  -1.59399 -5.25280 -1.45367
H  -1.74222 -3.95109 -0.22825
H  -2.43822 -3.73033 -1.86473

TS3(3+-8+)MeOH
C  -3.98677 -2.33634 -2.18680
C  -3.32256 -2.75464 -1.00236
C  -2.22531 -1.95607 -0.55181
N  -1.80521 -0.84140 -1.21210
C  -2.45982 -0.46720 -2.31820
C  -3.55960 -1.18774 -2.84314
C  -1.52880 -2.32136  0.66472
C  -1.94606 -3.48206  1.38844
C  -3.04359 -4.27172  0.89436
C  -3.70881 -3.92168 -0.25541
C  -1.25265 -3.80293  2.58473
C  -0.21143 -2.98839  3.01057
C   0.13751 -1.86024  2.23763
N  -0.49423 -1.53399  1.09991
Cu  0.03376  0.07291 -0.04600
C  -1.25076  1.59456  1.13037
C  -0.58503  2.03328  2.30191
C  -1.16944  1.90659  3.57305
C  -2.45175  1.34157  3.69825
C  -3.14953  0.92962  2.54809
C  -2.55178  1.05199  1.28288
N   1.47758 -1.01282 -1.25184
C   2.80384 -1.01988 -0.92121
C   3.78101 -1.66983 -1.74361
C   3.33340 -2.31246 -2.92725
C   1.98303 -2.28984 -3.24763
C   1.08947 -1.62586 -2.37951
C   3.23272 -0.34951  0.29454
C   4.62362 -0.36456  0.64106
C   5.57394 -1.02712 -0.21062
C   5.16734 -1.65610 -1.36047
C   5.01111  0.28816  1.84085
C   4.04344  0.90134  2.62500
C   2.69643  0.86145  2.19518
N   2.28991  0.26553  1.06554
O   0.16304  1.63986 -1.24555
B  -0.71003  2.56781 -0.53249
O  -0.05885  3.77391 -0.15588
O  -1.99523  2.70069 -1.27281
C  -2.78781  3.77103 -1.11940
C  -4.09355  3.64743 -1.87236
O  -2.49442  4.76418 -0.43165
O   2.14104  3.32363 -1.58161
H  -2.09958  0.44722 -2.80026
H  -4.05425 -0.83648 -3.75242
H  -4.83078 -2.92140 -2.56599
H   0.95425 -1.20088  2.53759
H   0.34247 -3.20069  3.92805
H  -1.54882 -4.68608  3.15945
H  -3.34110 -5.15791  1.46342
H  -4.54684 -4.52392 -0.62013
H   0.02105 -1.58451 -2.60301
H   1.59996 -2.77022 -4.15123
H   4.05936 -2.81610 -3.57340
H   1.91325  1.32525  2.80273
H   4.30037  1.40769  3.55896
H   6.06604  0.29499  2.13334
H   6.62934 -1.01907  0.07960
H   5.89103 -2.16057 -2.00832
H   0.37807  2.54468  2.20207
H  -2.91332  1.24038  4.68640
H  -4.16130  0.51855  2.63903
H  -3.11159  0.73861  0.39600
H  -0.63820  2.26590  4.46169
H   1.07668  2.06906 -1.37168
H  -0.78446  4.44820 -0.06605
H  -3.89961  3.42116 -2.93328
H  -4.67936  2.80806 -1.46199
H  -4.67051  4.57728 -1.78557
H   1.47994  3.85120 -1.05393
C   3.40407  3.35901 -0.89433
H   3.83349  4.37744 -0.90913
H   3.31984  3.02383  0.15598
H   4.08939  2.68278 -1.42735

TS4(3+-8+)
C  -2.98037 -3.24033  2.05063
C  -3.50875 -2.33365  1.09514
C  -2.65898 -1.27691  0.63401
N  -1.37434 -1.13441  1.07914
C  -0.91176 -2.00089  1.99098
C  -1.68010 -3.06847  2.50555
C  -3.17779 -0.31284 -0.31671
C  -4.52711 -0.44526 -0.77905
C  -5.34453 -1.53109 -0.30858
C  -4.85351 -2.44034  0.59516
C  -5.00486  0.52849 -1.69513
C  -4.16486  1.56262 -2.08659
C  -2.85059  1.60837 -1.56591
N  -2.35468  0.69897 -0.71698
Cu -0.12803  0.45275  0.27483
B   0.22288  3.56272  0.31020
O   0.90630  4.67705 -0.22647
C   1.07481  2.00755 -0.61461
C   0.82112  2.07725 -2.01463
C   1.85464  2.08756 -2.96125
C   3.19390  2.02116 -2.53339
C   3.48789  1.94365 -1.15960
C   2.44278  1.91963 -0.22321
N   0.55454 -0.93743 -1.16789
C   1.68600 -1.67560 -0.94871
C   2.18909 -2.58217 -1.93841
C   1.46048 -2.72209 -3.14790
C   0.30239 -1.97988 -3.33836
C  -0.10855 -1.09017 -2.32371
C   3.40203 -3.31562 -1.69019
C   4.09220 -3.16432 -0.51348
C   3.60883 -2.28014  0.51251
C   2.39856 -1.54018  0.31122
N   1.87924 -0.71467  1.26076
C   2.54064 -0.57987  2.41648
C   3.75316 -1.24898  2.70564
C   4.28470 -2.10587  1.74967
O  -1.17300  3.57587  0.09691
H   2.08467  0.08593  3.15806
H   4.24626 -1.09367  3.66884
H   5.21499 -2.65218  1.93598
H  -1.00171 -0.47243 -2.44734
H  -0.28705 -2.06161 -4.25478
H   1.82169 -3.41288 -3.91641
H   3.76427 -3.99563 -2.46758
H   5.01840 -3.71944 -0.33363
H   0.11618 -1.83897  2.32144
H  -1.24009 -3.73925  3.24765
H  -3.60587 -4.05890  2.42105
H  -2.17850  2.42852 -1.82913
H  -4.49913  2.33686 -2.78206
H  -6.02937  0.45648 -2.07434
H  -6.37035 -1.61295 -0.68177
H  -5.47962 -3.26122  0.95863
H  -0.21167  2.15525 -2.37134
H   4.00594  2.03501 -3.26831
H   4.52969  1.90249 -0.82280
H   2.69326  1.87595  0.84213
H   1.62256  2.15590 -4.02983
H   1.86825  4.59815 -0.10254
H  -1.36550  4.26723 -0.56244
O   0.57270  3.37114  1.76718
C   0.11278  2.40552  2.52388
O  -0.39806  1.33627  2.10298
C   0.22387  2.66574  4.00835
H   1.22284  3.06099  4.24960
H  -0.51063  3.43930  4.29055
H   0.02322  1.75067  4.58044

Int(3+-8+)10
C  -3.90078 -2.48864  0.09755
C  -3.72170 -1.07943  0.08141
C  -2.41943 -0.59820 -0.22997
N  -1.36325 -1.42698 -0.49658
C  -1.56314 -2.75312 -0.48846
C  -2.82391 -3.31979 -0.19527
C  -2.17123  0.81289 -0.29357
C  -3.21708  1.74115 -0.03520
C  -4.52335  1.23110  0.29471
C  -4.76532 -0.12276  0.34902
C  -2.88865  3.12072 -0.12966
C  -1.59298  3.49835 -0.47055
C  -0.61599  2.50670 -0.71697
N  -0.90429  1.20134 -0.62432
Cu  0.33031 -0.35710 -0.84527
B   2.86217 -1.20171  0.03327
O   3.72972 -2.29769  0.31652
C   2.34861 -0.32836  1.30225
C   1.39537 -0.87346  2.20289
C   0.96912 -0.17545  3.34635
C   1.49405  1.09750  3.62610
C   2.44827  1.65846  2.75951
C   2.86590  0.95203  1.61908
O   1.68144 -1.77188 -0.79615
H  -0.70721 -3.38873 -0.72732
H  -2.93095 -4.40668 -0.20208
H  -4.88335 -2.90871  0.33295
H   0.41008  2.75618 -0.99870
H  -1.31397  4.55099 -0.55487
H  -3.65751  3.87518  0.06221
H  -5.32636  1.94561  0.49774
H  -5.76341 -0.49710  0.59419
H   0.98325 -1.87410  2.01830
H   1.16656  1.64596  4.51569
H   2.87019  2.64630  2.97538
H   3.61901  1.40498  0.96370
H   0.23269 -0.62685  4.02024
H   4.02265 -2.26027  1.24243
H   1.42629 -2.61822 -0.37969
O   3.57017 -0.27908 -1.00463
C   2.95063  0.59513 -1.73348
O   1.69017  0.79122 -1.73315
C   3.80307  1.41632 -2.66676
H   4.81492  1.54022 -2.25631
H   3.88394  0.87995 -3.62843
H   3.33519  2.39187 -2.85759

TS5(3+-8+)
C   4.11471 -2.21971 -0.62861
C   3.86562 -0.87034 -0.25956
C   2.50330 -0.46261 -0.18879
N   1.46412 -1.30491 -0.46030
C   1.72277 -2.57403 -0.80318
C   3.04423 -3.06763 -0.89807
C   2.16684  0.88457  0.18239
C   3.20086  1.81815  0.47766
C   4.57233  1.38405  0.39582
C   4.89252  0.09320  0.04270
C   2.80091  3.13221  0.83978
C   1.44651  3.44526  0.88843
C   0.48728  2.45438  0.57733
N   0.83697  1.20630  0.23446
Cu -0.34565 -0.40138 -0.22739
B  -2.64630 -1.32870 -0.67725
O  -3.69956 -1.39204 -1.59214
C  -2.18875  0.60542 -0.45490
C  -2.10983  1.33518 -1.67424
C  -2.59436  2.64848 -1.77077
C  -3.17975  3.26315 -0.64807
C  -3.26644  2.56592  0.57081
C  -2.75592  1.26022  0.66932
O  -1.40584 -1.92576 -1.18122
H   0.85407 -3.20663 -1.00642
H   3.20557 -4.10993 -1.18276
H   5.14551 -2.58087 -0.69680
H  -0.58459  2.66844  0.60777
H   1.10620  4.44646  1.16280
H   3.55969  3.88425  1.07691
H   5.36047  2.10810  0.62305
H   5.93832 -0.22305 -0.01410
H  -1.68678  0.86352 -2.56964
H  -3.56557  4.28504 -0.72251
H  -3.72604  3.04058  1.44410
H  -2.82351  0.74127  1.63145
H  -2.52563  3.18961 -2.72029
H  -4.53151 -1.06339 -1.20743
H  -1.38068 -1.85586 -2.15684
O  -2.98579 -1.82165  0.67207
C  -2.11570 -1.88596  1.68015
O  -0.94838 -1.44981  1.61883
C  -2.67457 -2.53894  2.91873
H  -3.61276 -2.04265  3.21454
H  -2.91877 -3.59158  2.69862
H  -1.94506 -2.49129  3.73701

Int(3+-8+)11
C  -3.91294 -2.52031 -0.47097
C  -3.83167 -1.12455 -0.21915
C  -2.53014 -0.54435 -0.19570
N  -1.38857 -1.26694 -0.40245
C  -1.49760 -2.58247 -0.63946
C  -2.74518 -3.24596 -0.68155
C  -2.37868  0.86738  0.04798
C  -3.52988  1.68083  0.26169
C  -4.83244  1.06696  0.23570
C  -4.97739 -0.28134  0.00542
C  -3.31095  3.06562  0.49100
C  -2.01179  3.56234  0.49395
C  -0.92953  2.68096  0.26931
N  -1.10748  1.36982  0.05770
Cu  0.33028 -0.10376 -0.29319
B   2.26514 -1.15895  1.99752
O   2.99500 -0.63381  3.01859
C   1.87733  1.06872 -0.58174
C   2.43705  1.86204  0.44339
C   3.53728  2.70696  0.18817
C   4.08877  2.77395 -1.10137
C   3.54113  1.99109 -2.13235
C   2.44619  1.14314 -1.87264
O   0.89863 -1.01631  1.93832
H  -0.55981 -3.12005 -0.80306
H  -2.77373 -4.31997 -0.88004
H  -4.89143 -3.00981 -0.49845
H   0.10586  3.03398  0.25793
H  -1.81053  4.62251  0.66515
H  -4.16549  3.72793  0.66089
H  -5.70977  1.69910  0.40334
H  -5.97198 -0.73717 -0.01344
H   2.02487  1.83091  1.45986
H   4.94106  3.43181 -1.30270
H   3.96473  2.03725 -3.14244
H   2.04202  0.53826 -2.69403
H   3.95872  3.31071  1.00027
H   3.94894 -0.81930  2.93684
H   0.55648 -0.49070  2.68699
O   2.93836 -1.93750  1.02165
C   2.48630 -2.32543 -0.18774
O   1.47894 -1.85927 -0.74260
C   3.35370 -3.37516 -0.82120
H   4.37881 -2.98350 -0.93103
H   3.41206 -4.25531 -0.16021
H   2.95301 -3.66036 -1.80147

TS6(3+-8+)
C   2.31869 -3.70291 -1.71665
C   2.95299 -2.85218 -0.77467
C   2.30086 -1.62296 -0.43630
N   1.09601 -1.26964 -0.98009
C   0.53346 -2.08900 -1.88021
C   1.11152 -3.31299 -2.28062
C   2.94993 -0.70522  0.47926
C   4.22530 -1.05226  1.02997
C   4.83076 -2.31406  0.69891
C   4.21803 -3.17990 -0.17269
C   4.85222 -0.10201  1.87872
C   4.23116  1.11877  2.10746
C   2.97215  1.36938  1.51192
N   2.32900  0.48055  0.74182
Cu  0.07280  0.42827 -0.17568
B   0.17931  3.15153 -0.51827
O  -0.68818  4.11235 -1.08816
C  -0.90263  2.13840  0.82434
C  -0.46098  2.25189  2.16940
C  -1.35930  2.40374  3.23796
C  -2.74245  2.44669  2.99041
C  -3.21596  2.34257  1.66935
C  -2.30899  2.17912  0.61225
N  -0.89571 -0.86622  1.11010
C  -2.09102 -1.39746  0.71139
C  -2.81907 -2.30477  1.54455
C  -2.24961 -2.65724  2.79631
C  -1.02868 -2.11170  3.17419
C  -0.38433 -1.20950  2.30072
C  -4.08746 -2.81866  1.09887
C  -4.61577 -2.44715 -0.11325
C  -3.90797 -1.54266 -0.97966
C  -2.63657 -1.02222 -0.58068
N  -1.90706 -0.18145 -1.36708
C  -2.41389  0.18768 -2.55020
C  -3.66910 -0.25861 -3.02781
C  -4.41368 -1.13039 -2.24181
O   1.30434  3.67853  0.15681
H  -1.79538  0.86507 -3.14936
H  -4.03152  0.07812 -4.00250
H  -5.38476 -1.50531 -2.58062
H   0.56840 -0.74447  2.56956
H  -0.56335 -2.35948  4.13115
H  -2.78172 -3.35332  3.45237
H  -4.62608 -3.51031  1.75395
H  -5.58465 -2.83615 -0.44190
H  -0.41801 -1.75834 -2.30033
H   0.59854 -3.93208 -3.02061
H   2.79302 -4.64983 -1.99355
H   2.47789  2.33967  1.62420
H   4.69614  1.88589  2.73230
H   5.82433 -0.33600  2.32463
H   5.79920 -2.56241  1.14483
H   4.68718 -4.13272 -0.43699
H   0.61052  2.24410  2.38815
H  -3.44753  2.56582  3.82000
H  -4.29143  2.39036  1.46560
H  -2.70866  2.10203 -0.40479
H  -0.98077  2.49838  4.26181
H  -1.42697  3.69251 -1.56238
H   1.07097  4.54213  0.54237
O   0.57419  2.00456 -1.42920
C   1.39606  2.07864 -2.53183
O   1.69767  1.05560 -3.13008
C   1.84679  3.46838 -2.92210
H   0.97132  4.12315 -3.05721
H   2.44202  3.90309 -2.10310
H   2.43912  3.41322 -3.84458

TS7(3+-8+)
Cu -0.36500 -0.27038  0.07637
B  -2.70067 -1.08600  0.84653
O  -2.55331 -1.19176  2.23699
C  -2.14764  0.75970  0.31067
C  -2.58174  1.20250 -0.97084
C  -3.12223  2.48528 -1.15278
C  -3.22144  3.36544 -0.05852
C  -2.77760  2.96067  1.21429
C  -2.23310  1.67878  1.39141
N   0.90956  1.28626 -0.14398
C   2.21684  0.88512 -0.08445
C   3.30655  1.78909 -0.23205
C   2.98606  3.15515 -0.45566
C   1.65231  3.54545 -0.51988
C   0.63236  2.58070 -0.35675
C   4.64992  1.27503 -0.14963
C   4.88911 -0.06233  0.06924
C   3.80344 -0.99656  0.22046
C   2.46741 -0.51304  0.13720
N   1.37580 -1.32414  0.26208
C   1.55874 -2.63332  0.48283
C   2.84871 -3.20234  0.58595
C   3.96996 -2.38887  0.45196
O  -3.97763 -1.27199  0.30634
H   0.65547 -3.24189  0.58218
H   2.94589 -4.27509  0.76764
H   4.97782 -2.80904  0.52404
H  -0.42533  2.85394 -0.39730
H   1.37500  4.58774 -0.69279
H   3.78987  3.88795 -0.57566
H   5.48259  1.97513 -0.26500
H   5.91431 -0.43887  0.13185
H  -2.51886  0.52785 -1.83223
H  -3.64118  4.36690 -0.19856
H  -2.85961  3.64280  2.06709
H  -1.91774  1.36529  2.39236
H  -3.46550  2.79975 -2.14392
H  -1.63294 -1.14402  2.54977
H  -4.65782 -0.98190  0.94007
O  -1.63063 -1.87361  0.06968
C  -1.75217 -2.31717 -1.24620
O  -1.02367 -1.81989 -2.09558
C  -2.73342 -3.43501 -1.44418
H  -2.42885 -4.30116 -0.83312
H  -3.72267 -3.11024 -1.08378
H  -2.77012 -3.71663 -2.50448

Int3(3+-8+)13
Cu -0.27127  0.16312 -0.63756
B  -2.68250 -2.12933  2.07947
O  -2.02473 -2.24499  3.26708
C  -1.73018  1.46108 -0.73679
C  -2.04344  2.04638 -1.98286
C  -3.08600  2.98872 -2.09271
C  -3.82889  3.35548 -0.95776
C  -3.52772  2.77769  0.28670
C  -2.48371  1.83626  0.39549
N   1.12802  1.32665  0.36630
C   2.37599  0.77027  0.34156
C   3.50753  1.39089  0.94599
C   3.29206  2.63658  1.59465
C   2.01574  3.19004  1.61036
C   0.95219  2.50528  0.97899
C   4.78634  0.73265  0.86913
C   4.92671 -0.47406  0.22363
C   3.79967 -1.12084 -0.39771
C   2.52210 -0.49365 -0.33353
N   1.39820 -1.03337 -0.89453
C   1.50167 -2.20551 -1.53911
C   2.72731 -2.89972 -1.65713
C   3.87615 -2.36132 -1.08634
O  -4.03395 -2.24016  1.95723
H   0.57838 -2.60098 -1.97138
H   2.75441 -3.85019 -2.19513
H   4.83667 -2.88040 -1.16253
H  -0.06468  2.90858  0.96252
H   1.81901  4.14639  2.10066
H   4.13141  3.14965  2.07428
H   5.64977  1.21534  1.33678
H   5.90389 -0.96336  0.16974
H  -1.47999  1.77609 -2.88503
H  -4.63892  4.08781 -1.04326
H  -4.10375  3.05573  1.17699
H  -2.26812  1.39796  1.37801
H  -3.31410  3.43440 -3.06798
H  -1.05808 -2.15701  3.17648
H  -4.46364 -2.44198  2.80911
O  -1.90925 -1.81034  0.92200
C  -2.16624 -2.07073 -0.37174
O  -1.51544 -1.44771 -1.23132
C  -3.17366 -3.12039 -0.74403
H  -2.94122 -4.06851 -0.23211
H  -4.17417 -2.80610 -0.40697
H  -3.16598 -3.26528 -1.83126

Int(3+-8+)14
C  -3.83413 -1.90193  0.15248
Cu  0.33050 -0.10994  0.40343
N  -0.12272  0.91954 -1.38241
C  -0.60954  2.19641 -1.31142
C  -0.92448  2.94847 -2.48770
C  -0.70235  2.33184 -3.74691
C  -0.19709  1.03845 -3.79746
C   0.07795  0.36484 -2.58778
C  -4.19033 -3.26730  0.04510
C  -5.21091 -3.70790 -0.81602
C  -5.91351 -2.78082 -1.60685
C  -5.58589 -1.41621 -1.52106
C  -4.56188 -0.99294 -0.65410
C  -1.45301  4.28102 -2.36000
C  -1.66393  4.84244 -1.12425
C  -1.35227  4.11806  0.07910
C  -0.81485  2.79447 -0.00585
N  -0.48260  2.05901  1.09169
C  -0.69021  2.59542  2.30115
C  -1.22144  3.89395  2.49146
C  -1.54814  4.65867  1.37805
B  -2.63012 -1.40267  1.14150
N   1.59099 -1.85010 -0.71528
C   2.91934 -1.55780 -0.71559
C   3.91474 -2.48541 -1.15956
C   3.46723 -3.76524 -1.58550
C   2.10923 -4.06118 -1.55652
C   1.20375 -3.06551 -1.11624
C   5.30082 -2.10005 -1.16201
C   5.68371 -0.85116 -0.73720
C   4.71480  0.10179 -0.26220
C   3.32619 -0.24735 -0.23904
N   2.37300  0.61277  0.23226
C   2.75301  1.82107  0.66757
C   4.09717  2.25635  0.66510
C   5.08116  1.39215  0.20264
O   0.96581 -0.91559  2.12190
C   0.40364 -0.86793  3.28827
O  -0.71911 -0.36225  3.56731
O  -2.23354 -2.44333  2.07981
O  -2.92502 -0.10806  1.73439
C   1.21232 -1.54817  4.40013
H  -0.44320  1.95096  3.15192
H  -1.36517  4.27791  3.50502
H  -1.95595  5.66911  1.48559
H   0.47430 -0.65431 -2.58055
H  -0.01368  0.53326 -4.74885
H  -0.93289  2.88296 -4.66422
H  -1.68831  4.83636 -3.27337
H  -2.07156  5.85448 -1.03462
H   1.95431  2.46655  1.04306
H   4.34130  3.25614  1.03285
H   6.13501  1.68870  0.19506
H   0.12393 -3.25036 -1.08572
H   1.73430 -5.03837 -1.87262
H   4.19838 -4.50402 -1.93007
H   6.04549 -2.82252 -1.51145
H   6.73862 -0.55878 -0.74384
H   0.87538 -1.20201  5.38815
H   2.29078 -1.36190  4.28049
H   1.05540 -2.63958  4.34203
H  -3.65631 -3.99641  0.66641
H  -6.71004 -3.11798 -2.28002
H  -6.13213 -0.68309 -2.12713
H  -4.32897  0.07812 -0.58947
H  -5.46292 -4.77413 -0.87065
H  -2.14572  0.08207  2.30742
H  -1.80755 -1.97239  2.82425
O  -1.36261 -1.21211  0.12740
H  -1.74810 -0.76834 -0.65366

Int(3+-8+)15
C   3.23849 -2.31765 -0.34968
Cu -0.13082 -0.05187 -0.20312
N   1.30330  1.20416  0.57513
C   1.12559  2.50333  0.18473
C   1.97576  3.56301  0.61678
C   3.04438  3.22359  1.48828
C   3.21882  1.89834  1.87047
C   2.32710  0.91310  1.38937
C   3.52650 -3.33733  0.59382
C   4.82210 -3.53927  1.10234
C   5.87920 -2.71789  0.67328
C   5.62607 -1.70000 -0.26318
C   4.32460 -1.50826 -0.75944
C   1.71278  4.90088  0.15337
C   0.66449  5.16525 -0.69665
C  -0.20599  4.11258 -1.15249
C   0.03066  2.77975 -0.70540
N  -0.74401  1.72080 -1.09006
C  -1.77076  1.94246 -1.92252
C  -2.07976  3.22964 -2.41799
C  -1.30064  4.31577 -2.03431
B   1.73849 -2.10670 -0.95993
N  -1.70145 -1.14229 -0.93887
C  -2.77967 -1.31387 -0.11591
C  -3.91737 -2.07697 -0.52430
C  -3.88799 -2.66231 -1.81801
C  -2.77250 -2.48718 -2.62859
C  -1.68918 -1.71898 -2.14898
C  -5.03135 -2.22125  0.37575
C  -5.01490 -1.64200  1.62166
C  -3.88016 -0.87706  2.06712
C  -2.75494 -0.71029  1.20119
N  -1.64228 -0.00861  1.56108
C  -1.60894  0.55122  2.77576
C  -2.67223  0.44842  3.70422
C  -3.80912 -0.26788  3.34877
O   1.23195 -3.24919 -1.70702
O   1.56448 -0.88572 -1.78699
H  -2.36736  1.07200 -2.20654
H  -2.92762  3.35039 -3.09626
H  -1.52037  5.32235 -2.40333
H   2.45882 -0.13616  1.66149
H   4.03402  1.60032  2.53371
H   3.72146  4.00499  1.84664
H   2.36942  5.70784  0.49225
H   0.47586  6.18527 -1.04463
H  -0.69918  1.10606  3.02973
H  -2.58588  0.92786  4.68263
H  -4.64988 -0.37036  4.04223
H  -0.78016 -1.57127 -2.73636
H  -2.71585 -2.93126 -3.62516
H  -4.74447 -3.25084 -2.16190
H  -5.89490 -2.80592  0.04412
H  -5.86624 -1.75787  2.29978
H   2.71939 -3.99773  0.94168
H   6.89110 -2.87049  1.06473
H   6.44526 -1.05637 -0.60529
H   4.13297 -0.71199 -1.48907
H   5.00830 -4.33639  1.83157
H   1.55303 -1.15804 -2.72198
H   1.69164 -4.05683 -1.41906
O   0.77059 -1.80703  0.25667
H   1.26054 -1.80579  1.10000

Int(3+-8+)16
C   2.30214 -3.96058 -0.62085
C   3.14092 -2.85246 -0.33505
C   2.58568 -1.52780 -0.41403
N   1.24519 -1.34237 -0.66690
C   0.49451 -2.42052 -0.95768
C   0.97836 -3.74379 -0.96976
C   3.49074 -0.39494 -0.24229
C   4.85724 -0.64186  0.12348
C   5.34363 -1.98514  0.26933
C   4.51917 -3.05144  0.02300
C   5.71394  0.47773  0.30208
C   5.22532  1.76090  0.10021
C   3.87926  1.91038 -0.30107
N   3.04445  0.87439 -0.46680
Cu -0.20549  0.31777 -0.31762
O   0.66933  1.54426 -1.51072
B   0.20030  2.93971 -0.90160
O  -0.79769  3.50379 -1.78979
C  -0.35218  2.55180  0.61201
C   0.53481  2.11548  1.64340
C   0.10604  1.95484  2.97388
C  -1.23548  2.19980  3.30977
C  -2.14359  2.61213  2.31275
C  -1.70466  2.78431  0.99383
N  -1.30613 -0.71307  1.01215
C  -2.58301 -0.97422  0.58741
C  -3.54081 -1.64111  1.40478
C  -3.12076 -2.04687  2.69981
C  -1.81756 -1.78834  3.10994
C  -0.93407 -1.11426  2.23707
C  -4.86230 -1.87472  0.88102
C  -5.20486 -1.48212 -0.39224
C  -4.25037 -0.82536 -1.24698
C  -2.93980 -0.56871 -0.74822
N  -1.97040  0.04021 -1.49129
C  -2.25075  0.40819 -2.74850
C  -3.52266  0.19544 -3.33029
C  -4.52275 -0.41664 -2.58051
O   1.35451  3.81859 -0.79599
H  -1.43790  0.88930 -3.30204
H  -3.70243  0.51538 -4.35942
H  -5.51520 -0.59097 -3.00753
H   0.09445 -0.89358  2.53162
H  -1.46113 -2.09442  4.09611
H  -3.82417 -2.56370  3.35995
H  -5.59229 -2.37983  1.52057
H  -6.21069 -1.67107 -0.77926
H  -0.55879 -2.22778 -1.18107
H   0.30401 -4.56544 -1.22208
H   2.71651 -4.97252 -0.57092
H   3.42871  2.89303 -0.49233
H   5.85990  2.64154  0.22808
H   6.75694  0.30856  0.58904
H   6.39004 -2.13649  0.55225
H   4.89201 -4.07793  0.09408
H   1.59107  1.95274  1.40205
H  -1.57455  2.07909  4.34401
H  -3.18722  2.81537  2.57700
H  -2.40748  3.14595  0.23386
H   0.81846  1.64862  3.74779
H  -1.54842  2.89415 -1.89535
H   1.62160  1.34203 -1.19049
H   1.48632  4.22604 -1.67300

TS8(3+-8+)
C  -2.00498 -3.07014 -2.65827
C  -2.96937 -2.44117 -1.82714
C  -2.52661 -1.38176 -0.96312
N  -1.22420 -0.96394 -0.92989
C  -0.35433 -1.57946 -1.74151
C  -0.68782 -2.63755 -2.61927
C  -3.51489 -0.72389 -0.11445
C  -4.88860 -1.13244 -0.19123
C  -5.27954 -2.20238 -1.06813
C  -4.35145 -2.83727 -1.85309
C  -5.83624 -0.45043  0.61760
C  -5.41938  0.58209  1.44677
C  -4.04625  0.90807  1.47336
N  -3.12634  0.27908  0.72789
Cu  0.74931  0.70056  0.56092
O  -0.81936  0.98656  1.71935
B  -0.60921  2.43772  1.71793
O   0.29355  2.92441  2.70072
C   0.33554  2.64732 -0.03371
C  -0.44334  2.56513 -1.21929
C  -0.24708  3.46027 -2.28477
C   0.74402  4.45503 -2.19201
C   1.53858  4.54655 -1.03432
C   1.34700  3.64082  0.02307
N   2.41952  0.36870 -0.56265
C   3.11696 -0.73594 -0.15184
C   4.33487 -1.15236 -0.76092
C   4.81491 -0.36876 -1.84466
C   4.09141  0.74551 -2.25823
C   2.89364  1.08880 -1.59090
C   4.99681 -2.32862 -0.25637
C   4.46992 -3.04969  0.79092
C   3.23609 -2.65356  1.41968
C   2.56459 -1.49352  0.94015
N   1.39071 -1.04252  1.46830
C   0.83671 -1.71015  2.48822
C   1.43048 -2.87251  3.03358
C   2.62713 -3.34520  2.50203
O  -1.79622  3.18739  1.54637
H  -0.10033 -1.29971  2.87638
H   0.94145 -3.38362  3.86627
H   3.10415 -4.24243  2.90856
H   2.30471  1.96245 -1.88331
H   4.43278  1.36441 -3.09123
H   5.74647 -0.64911 -2.34600
H   5.93384 -2.64054 -0.72736
H   4.98318 -3.94149  1.16282
H   0.67794 -1.21456 -1.70509
H   0.08345 -3.09023 -3.24817
H  -2.31694 -3.88289 -3.32254
H  -3.66200  1.71765  2.10389
H  -6.12442  1.13221  2.07496
H  -6.88909 -0.74779  0.57161
H  -6.33371 -2.49613 -1.09580
H  -4.64730 -3.65152 -2.52261
H  -1.22362  1.79858 -1.29988
H   0.89680  5.15605 -3.01942
H   2.30758  5.32327 -0.95654
H   1.95263  3.73409  0.93091
H  -0.86682  3.38527 -3.18530
H   0.94480  2.24697  2.95547
H  -1.68523  0.69008  1.19444
H  -1.63863  4.11121  1.81185

Int(3+-8+)17
C  -1.74150 -2.88920 -2.93390
C  -2.73025 -2.43825 -2.02013
C  -2.36633 -1.41471 -1.07781
N  -1.11033 -0.87208 -1.04665
C  -0.21570 -1.32166 -1.93777
C  -0.47489 -2.32676 -2.89801
C  -3.38749 -0.93778 -0.14859
C  -4.71066 -1.49169 -0.22229
C  -5.01961 -2.52007 -1.17740
C  -4.06142 -2.97972 -2.04278
C  -5.70008 -0.99694  0.66793
C  -5.37328 -0.00040  1.57599
C  -4.04718  0.48015  1.59360
N  -3.08716  0.03207  0.76943
Cu  0.76348  0.79039  0.29618
O  -0.82727  0.94282  1.65742
B  -0.88574  2.11194  2.40813
O   0.21720  2.56907  3.10137
C   0.33740  2.49111 -0.59325
C  -0.83297  2.62437 -1.37128
C  -1.15454  3.84829 -1.99071
C  -0.31428  4.96364 -1.83134
C   0.84981  4.84906 -1.05356
C   1.17327  3.62024 -0.44238
N   2.61912  0.45427 -0.64109
C   3.28741 -0.62094 -0.12487
C   4.57298 -1.02645 -0.58851
C   5.15630 -0.25913 -1.63225
C   4.46398  0.83065 -2.14988
C   3.19154  1.15845 -1.62821
C   5.20024 -2.17545  0.01203
C   4.57712 -2.88234  1.01433
C   3.27693 -2.49607  1.49863
C   2.63600 -1.35907  0.92641
N   1.40707 -0.91626  1.32474
C   0.76997 -1.58356  2.29743
C   1.32259 -2.72586  2.92132
C   2.57531 -3.18322  2.52542
O  -2.07394  2.81004  2.48000
H  -0.20568 -1.18244  2.58504
H   0.75804 -3.23212  3.70804
H   3.02607 -4.06367  2.99397
H   2.61848  2.01099 -2.00348
H   4.88457  1.43923 -2.95401
H   6.14257 -0.53325 -2.01955
H   6.18770 -2.47806 -0.34947
H   5.06251 -3.75512  1.46172
H   0.77576 -0.85640 -1.89854
H   0.31264 -2.63953 -3.58878
H  -1.99717 -3.66983 -3.65799
H  -3.73808  1.26678  2.29078
H  -6.11107  0.40774  2.27110
H  -6.71307 -1.40988  0.62137
H  -6.03694 -2.92359 -1.19821
H  -4.29351 -3.76137 -2.77340
H  -1.50451  1.76680 -1.49665
H  -0.56565  5.91639 -2.31004
H   1.51093  5.71348 -0.92041
H   2.09219  3.55625  0.15444
H  -2.06564  3.92868 -2.59558
H   0.97570  1.96420  3.01352
H  -1.72076  0.60066  1.18796
H  -2.00001  3.57162  3.08387

Int(3+-8+)18
Cu  0.52514 -0.57484 -0.08300
O   1.50925 -2.23826 -0.17297
B   2.96519 -1.58802 -0.42522
O   3.30628 -1.75926 -1.80936
C   2.72351 -0.00093  0.05798
C   2.44385  0.32555  1.42532
C   2.62335  1.62718  1.92633
C   3.10248  2.63752  1.07651
C   3.37370  2.35462 -0.28137
C   3.16215  1.06535 -0.78290
N  -0.56277  1.09341 -0.28898
C  -1.90556  0.84930 -0.15226
C  -2.88726  1.87767 -0.21527
C  -2.42379  3.20256 -0.43445
C  -1.06058  3.43412 -0.58214
C  -0.15407  2.35331 -0.50376
C  -4.27533  1.52195 -0.06373
C  -4.66107  0.21446  0.12376
C  -3.68795 -0.84560  0.17610
C  -2.31019 -0.51377  0.04507
N  -1.31891 -1.45022  0.08081
C  -1.63800 -2.74217  0.22923
C  -2.98034 -3.16454  0.36785
C  -4.00327 -2.22102  0.34589
O   3.89815 -2.21345  0.47006
H  -0.80771 -3.45344  0.22976
H  -3.19405 -4.22884  0.48906
H  -5.04816 -2.52817  0.45219
H   0.92215  2.50359 -0.61494
H  -0.67137  4.43926 -0.75843
H  -3.14150  4.02659 -0.48996
H  -5.02313  2.31933 -0.10600
H  -5.71902 -0.04153  0.23231
H   2.14557 -0.46928  2.12136
H   3.26618  3.64753  1.46555
H   3.75616  3.14500 -0.93563
H   3.39823  0.83754 -1.82804
H   2.41634  1.84544  2.97867
H   2.59432 -1.46320 -2.40259
H   1.56350 -2.66933  0.70642
H   4.29983 -2.96795 -0.00019

TS9(3+-8+)
Cu -0.46947 -0.64453 -0.06626
O  -1.34636 -2.41699 -0.22835
B  -2.65914 -1.88897  0.32067
O  -2.79980 -2.09091  1.71711
C  -2.47546 -0.01535  0.00335
C  -2.71590  0.46351 -1.31833
C  -3.38096  1.67789 -1.54795
C  -3.82032  2.45233 -0.45787
C  -3.58091  2.01460  0.85876
C  -2.89707  0.80902  1.08297
N   0.51263  1.12165  0.07607
C   1.87172  0.95329  0.05463
C   2.78603  2.04202  0.12159
C   2.23069  3.34714  0.20416
C   0.84862  3.50357  0.21488
C   0.01425  2.36450  0.15039
C   4.19953  1.76320  0.10102
C   4.67150  0.47309  0.01783
C   3.76669 -0.64494 -0.05632
C   2.36644 -0.39240 -0.04141
N   1.43387 -1.38565 -0.11451
C   1.83849 -2.66026 -0.19394
C   3.20919 -3.00726 -0.21142
C   4.17225 -2.00444 -0.14527
O  -3.72384 -2.33899 -0.49353
H   1.04945 -3.41622 -0.24054
H   3.49264 -4.06015 -0.27769
H   5.23816 -2.25183 -0.15985
H  -1.07492  2.45345  0.16695
H   0.39089  4.49352  0.27518
H   2.89359  4.21616  0.25738
H   4.89597  2.60533  0.15388
H   5.74749  0.27620  0.00522
H  -2.41174 -0.13952 -2.18282
H  -4.34701  3.39590 -0.63376
H  -3.92921  2.61248  1.70764
H  -2.73821  0.46585  2.11062
H  -3.56620  2.01681 -2.57260
H  -1.98429 -1.90624  2.21524
H  -1.46439 -2.66573 -1.16920
H  -4.57590 -2.17384 -0.05279

Int(3+-8+)19
Cu -0.54142 -0.29025 -0.23232
O  -1.55138 -2.26287 -0.21149
B  -2.33072 -2.53175  0.93897
O  -1.74482 -2.54458  2.17647
C  -2.23300  0.65983 -0.38275
C  -2.79387  0.87053 -1.66103
C  -4.02395  1.54470 -1.80001
C  -4.70132  2.01852 -0.66405
C  -4.14883  1.81735  0.61171
C  -2.91843  1.14348  0.75175
N   0.69454  1.31134  0.20061
C   2.01502  0.96675  0.13218
C   3.06547  1.90368  0.35302
C   2.68647  3.23869  0.65865
C   1.33732  3.57137  0.72686
C   0.36146  2.57706  0.48691
C   4.43019  1.45328  0.25694
C   4.72644  0.14365 -0.04294
C   3.68244 -0.82238 -0.27020
C   2.32408 -0.40442 -0.17941
N   1.26874 -1.25178 -0.37788
C   1.52194 -2.53619 -0.67340
C   2.83747 -3.04027 -0.78816
C   3.91792 -2.18754 -0.58678
O  -3.66427 -2.77233  0.75194
H   0.64705 -3.17642 -0.81434
H   2.98626 -4.09461 -1.03242
H   4.94549 -2.55498 -0.66921
H  -0.70919  2.79739  0.52450
H   1.01580  4.58904  0.96035
H   3.45894  3.99312  0.83684
H   5.23163  2.17824  0.42807
H   5.76695 -0.18712 -0.11425
H  -2.28161  0.51416 -2.56361
H  -5.65551  2.54502 -0.77308
H  -4.67148  2.18357  1.50274
H  -2.50539  0.99905  1.75783
H  -4.44728  1.69982 -2.79904
H  -0.77719 -2.43775  2.15185
H  -2.11180 -2.28158 -1.01371
H  -4.11808 -2.97827  1.58957

Int(3+-8+)20
C   3.06153 -3.30436 -2.31491
C   3.44786 -2.61167 -1.13621
C   2.50568 -1.69927 -0.57902
N   1.27369 -1.47843 -1.13443
C   0.92522 -2.15919 -2.23625
C   1.80258 -3.07825 -2.85787
C   2.82882 -0.97754  0.62044
C   4.09367 -1.17121  1.25042
C   5.03205 -2.09047  0.66166
C   4.72055 -2.78308 -0.48518
C   4.34351 -0.43550  2.43916
C   3.36411  0.42060  2.93066
C   2.13892  0.54725  2.23653
N   1.87522 -0.13130  1.11197
Cu  0.19380 -0.02672 -0.20095
C  -2.02898 -2.17066  1.26438
C  -3.12328 -2.03036  2.15278
C  -2.97210 -2.11522  3.54855
C  -1.70304 -2.34910  4.10775
C  -0.59747 -2.51324  3.25610
C  -0.76860 -2.43074  1.86141
N   1.05573  1.75721 -1.27147
C   0.71402  2.88736 -0.58608
C   1.17857  4.18696 -0.95137
C   2.04223  4.27357 -2.07638
C   2.38870  3.11601 -2.76410
C   1.87024  1.87377 -2.32737
C  -0.16779  2.74135  0.54965
C  -0.57691  3.89480  1.28545
C  -0.09016  5.19009  0.88812
C   0.75701  5.33039 -0.18525
C  -1.45369  3.69425  2.38475
C  -1.87870  2.40877  2.70201
C  -1.42533  1.31801  1.92664
N  -0.59329  1.48468  0.88677
O  -1.61722 -0.68269 -0.86348
B  -2.22752 -2.07629 -0.35731
O  -3.61531 -1.94755 -0.81512
O  -1.58805 -3.19373 -1.04941
H  -0.08180 -1.97994 -2.60878
H   1.47097 -3.60215 -3.75742
H   3.75588 -4.01134 -2.77949
H   1.35443  1.21221  2.60601
H   3.52110  0.99761  3.84502
H   5.30021 -0.55062  2.95795
H   6.00104 -2.23120  1.14979
H   5.43853 -3.48292 -0.92327
H   2.12140  0.94669 -2.85299
H   3.04863  3.14924 -3.63452
H   2.42373  5.25018 -2.39066
H  -1.73601  0.28972  2.13966
H  -2.55431  2.22307  3.54008
H  -1.78674  4.55530  2.97249
H  -0.41087  6.06450  1.46241
H   1.12230  6.31936 -0.47876
H  -4.11756 -1.85786  1.72627
H  -1.57932 -2.41478  5.19430
H   0.39465 -2.71380  3.67691
H   0.11205 -2.58559  1.22261
H  -3.84485 -2.00380  4.20286
C  -3.92466 -0.64731 -1.32826
C  -2.53650 -0.10150 -1.84821
C  -4.97819 -0.80654 -2.43936
H  -4.65106 -1.52812 -3.20336
H  -5.91791 -1.18162 -1.99904
H  -5.19765  0.15683 -2.93175
C  -4.51892  0.22993 -0.20354
H  -4.87077  1.20647 -0.57811
H  -5.38368 -0.29674  0.23411
H  -3.78404  0.40344  0.59849
C  -2.43986  1.42719 -1.86930
H  -1.45195  1.74603 -2.24021
H  -3.19996  1.83743 -2.55662
H  -2.60415  1.86808 -0.87622
C  -2.17550 -0.64579 -3.24450
H  -2.24492 -1.74487 -3.27104
H  -2.83994 -0.23190 -4.02149
H  -1.14573 -0.34347 -3.50097
H  -0.99283 -3.65817 -0.43576

TS10(3-8+)
C   3.57500 -2.26058 -2.66546
C   3.93777 -1.34837 -1.64006
C   2.88754 -0.75566 -0.86710
N   1.57007 -1.06196 -1.08620
C   1.25980 -1.92580 -2.06766
C   2.23371 -2.54375 -2.88331
C   3.22991  0.19403  0.17687
C   4.60761  0.50139  0.42054
C   5.63368 -0.12095 -0.37163
C   5.30920 -1.00975 -1.36635
C   4.89781  1.43034  1.45504
C   3.85474  1.99815  2.17557
C   2.52658  1.63346  1.85123
N   2.21516  0.76129  0.88642
Cu  0.07915 -0.09093  0.13630
C  -0.25454 -1.64231  1.47172
C  -1.15698 -1.53823  2.56214
C  -0.92073 -2.16366  3.80232
C   0.25988 -2.89193  4.00948
C   1.19125 -2.99988  2.96001
C   0.93638 -2.38326  1.72523
N  -0.15154  1.41128 -1.35804
C  -0.72535  2.56199 -0.89660
C  -0.98985  3.68662 -1.73628
C  -0.65545  3.56740 -3.11080
C  -0.08611  2.38636 -3.57187
C   0.15426  1.33310 -2.66044
C  -1.04741  2.62494  0.50709
C  -1.57878  3.83300  1.05418
C  -1.83836  4.94831  0.18196
C  -1.56256  4.87553 -1.16229
C  -1.81288  3.87072  2.45375
C  -1.50741  2.75459  3.22268
C  -1.00752  1.59353  2.58984
N  -0.80276  1.51233  1.26642
O  -1.61461 -1.49468 -1.13382
B  -1.52734 -2.47046 -0.08158
O  -2.80162 -2.64680  0.51517
O  -0.70469 -3.58355 -0.33243
H   0.19300 -2.12370 -2.19584
H   1.91597 -3.23575 -3.66728
H   4.35769 -2.72682 -3.27260
H   1.68467  2.06944  2.40038
H   4.04139  2.71612  2.97852
H   5.93988  1.68720  1.67148
H   6.67912  0.13108 -0.16697
H   6.09023 -1.47993 -1.97210
H   0.61152  0.39991 -2.99754
H   0.18529  2.25785 -4.62250
H  -0.84514  4.40513 -3.78919
H  -0.77668  0.69456  3.16792
H  -1.65407  2.75123  4.30549
H  -2.21868  4.77841  2.91134
H  -2.25826  5.86097  0.61580
H  -1.76296  5.72752 -1.81910
H  -2.10255 -1.00599  2.43252
H   0.45230 -3.37482  4.97363
H   2.11889 -3.56593  3.10346
H   1.67427 -2.50729  0.92744
H  -1.66609 -2.07929  4.60148
C  -3.76485 -1.78524 -0.15967
C  -3.03008 -1.43829 -1.51895
C  -5.06629 -2.58213 -0.32851
H  -4.89022 -3.54461 -0.83178
H  -5.50490 -2.78865  0.66214
H  -5.80628 -2.00860 -0.91249
C  -4.03770 -0.54421  0.70928
H  -4.83787  0.07867  0.27540
H  -4.36744 -0.86896  1.71025
H  -3.13777  0.08098  0.82183
C  -3.34730 -0.05533 -2.09180
H  -2.77315  0.10858 -3.01865
H  -4.41933  0.01904 -2.34196
H  -3.09876  0.74937 -1.38467
C  -3.23628 -2.51367 -2.60397
H  -3.00501 -3.52048 -2.22056
H  -4.27161 -2.51114 -2.98345
H  -2.56106 -2.30390 -3.45001
H  -0.70652 -4.18429  0.43455

Int(3+-8+)21
C  -0.33036  4.22283 -2.35157
C  -1.36452  3.94361 -1.41863
C  -1.31272  2.68651 -0.75104
N  -0.32169  1.76985 -0.97288
C   0.65677  2.06304 -1.84384
C   0.67627  3.28561 -2.55593
C  -2.32086  2.34222  0.21323
C  -3.37327  3.25843  0.50356
C  -3.40721  4.52029 -0.18971
C  -2.44236  4.84890 -1.11361
C  -4.33032  2.85774  1.47340
C  -4.20355  1.61542  2.08616
C  -3.12769  0.77021  1.73148
N  -2.20853  1.12223  0.82114
Cu -0.63077  0.02358  0.02988
C   2.36304  0.53003  1.61711
C   2.37996 -0.16472  2.85170
C   2.14712  0.48600  4.07737
C   1.89234  1.86895  4.10119
C   1.88468  2.58878  2.89338
C   2.11927  1.92317  1.67604
N  -1.74573 -1.18173 -1.51893
C  -2.14114 -2.36767 -0.97142
C  -2.87484 -3.35142 -1.70254
C  -3.19767 -3.04954 -3.05284
C  -2.79396 -1.83654 -3.59907
C  -2.06617 -0.92896 -2.79393
C  -1.78488 -2.62664  0.40757
C  -2.15561 -3.86605  1.01415
C  -2.89642 -4.83293  0.24685
C  -3.24506 -4.58453 -1.05903
C  -1.76568 -4.08000  2.36276
C  -1.04396 -3.09993  3.03451
C  -0.71977 -1.90063  2.36235
N  -1.08852 -1.67006  1.09354
O   3.19351  0.56742 -0.89264
B   2.62600 -0.23837  0.20774
O   3.50624 -1.40753  0.34930
O   1.21092 -0.73585 -0.26588
H   1.46657  1.33036 -1.93548
H   1.49360  3.47776 -3.25514
H  -0.33113  5.17449 -2.89196
H  -3.00727 -0.21191  2.19521
H  -4.92046  1.27769  2.83813
H  -5.15654  3.52786  1.73016
H  -4.21952  5.21748  0.03634
H  -2.47647  5.81123 -1.63334
H  -1.73132  0.03257 -3.19711
H  -3.02547 -1.57513 -4.63464
H  -3.75917 -3.77595 -3.64881
H  -0.13631 -1.11394  2.85146
H  -0.72293 -3.23724  4.06967
H  -2.03392 -5.01807  2.85871
H  -3.17624 -5.77468  0.72883
H  -3.80833 -5.32547 -1.63474
H   2.60024 -1.23933  2.85072
H   1.71454  2.38243  5.05266
H   1.70521  3.67051  2.90242
H   2.13379  2.50143  0.74443
H   2.17368 -0.08171  5.01510
C   4.45136 -1.42192 -0.74068
C   4.54009  0.10612 -1.13888
C   5.76744 -2.03390 -0.23491
H   6.13032 -1.51573  0.66585
H   5.61367 -3.09637  0.02094
H   6.55167 -1.98333 -1.01017
C   3.89173 -2.30236 -1.88166
H   4.63557 -2.46170 -2.68132
H   3.61058 -3.28690 -1.47210
H   2.99617 -1.85041 -2.34111
C   4.89532  0.36825 -2.60914
H   4.92417  1.45476 -2.80042
H   5.88980 -0.04265 -2.85547
H   4.15481 -0.07815 -3.29099
C   5.50453  0.89411 -0.22594
H   5.28556  0.70210  0.83700
H   6.56040  0.63874 -0.41984
H   5.37275  1.97308 -0.41341
H   1.28885 -1.06500 -1.18385

Int(3+-8+)22
C   0.22341  4.84901 -1.84162
C  -0.95380  4.46286 -1.14979
C  -1.12240  3.07915 -0.79684
N  -0.11810  2.16775 -1.02983
C   0.96873  2.57213 -1.71255
C   1.17475  3.89217 -2.16052
C  -2.39648  2.67030 -0.21390
C  -3.36896  3.67450  0.11308
C  -3.11531  5.05805 -0.17766
C  -1.95981  5.43320 -0.81185
C  -4.59458  3.25212  0.69501
C  -4.83062  1.90049  0.90486
C  -3.83810  0.97672  0.50873
N  -2.66669  1.34600 -0.02882
Cu  0.42840  0.21011 -0.14129
O  -1.12863 -0.67805 -0.85201
B  -1.27678 -1.89308  0.12807
C  -0.36665 -1.48786  1.44118
C  -0.72316 -0.40066  2.29602
C  -0.02301 -0.13088  3.48741
C   1.07329 -0.92961  3.84895
C   1.46302 -2.00092  3.01809
C   0.75362 -2.27073  1.84058
N   2.07007  0.92992  0.76649
C   3.23701  0.38353  0.30076
C   4.51368  0.74779  0.81845
C   4.54145  1.72148  1.85211
C   3.34814  2.26907  2.31163
C   2.12505  1.84664  1.74459
C   5.69032  0.11930  0.27483
C   5.59855 -0.81879 -0.72752
C   4.32097 -1.20383 -1.26955
C   3.14159 -0.59383 -0.75292
N   1.89049 -0.89664 -1.20575
C   1.74946 -1.81742 -2.16694
C   2.86317 -2.47300 -2.74422
C   4.14612 -2.16591 -2.30117
H   0.72141 -2.05327 -2.45567
H   2.70010 -3.21504 -3.52963
H   5.02140 -2.66021 -2.73430
H   1.17075  2.25628  2.08441
H   3.33649  3.02052  3.10444
H   5.50100  2.03265  2.27647
H   6.66550  0.40466  0.68077
H   6.50080 -1.28954 -1.12976
H   1.73019  1.80955 -1.90250
H   2.08206  4.14085 -2.71589
H   0.35864  5.89786 -2.12411
H  -3.96949 -0.10695  0.62405
H  -5.76465  1.54501  1.34726
H  -5.34452  4.00447  0.96013
H  -3.87617  5.79819  0.08898
H  -1.77789  6.47991 -1.07467
H  -1.59667  0.21212  2.04609
H   1.62049 -0.72672  4.77571
H   2.31362 -2.62961  3.30474
H   1.03848 -3.11914  1.20880
H  -0.33944  0.69381  4.13560
H  -1.79691  0.05660 -0.59340
O  -0.83098 -3.09056 -0.57885
O  -2.69536 -2.08418  0.46352
C  -1.88449 -4.07739 -0.51010
C  -3.18403 -3.19244 -0.33370
C  -1.85743 -4.92090 -1.79302
H  -1.92169 -4.28950 -2.69261
H  -0.91557 -5.49392 -1.84396
H  -2.69188 -5.64355 -1.81131
C  -1.62408 -4.98806  0.70969
H  -0.61703 -5.42883  0.61758
H  -1.66041 -4.41084  1.64802
H  -2.35370 -5.81347  0.77605
C  -3.71581 -2.64577 -1.67615
H  -4.17449 -3.43952 -2.29048
H  -4.48765 -1.88375 -1.47414
H  -2.90677 -2.17143 -2.25413
C  -4.32716 -3.87246  0.43334
H  -4.01793 -4.15303  1.45184
H  -5.18767 -3.18607  0.51343
H  -4.66931 -4.78078 -0.09245

TS11(3+-8+)
C   1.16497  5.13810  0.18525
C  -0.21573  4.82267  0.08488
C  -0.58676  3.43888 -0.03266
N   0.34258  2.43339 -0.02867
C   1.63217  2.78227  0.06814
C   2.09866  4.11340  0.17222
C  -2.00435  3.11310 -0.15015
C  -2.97300  4.17132 -0.10033
C  -2.55017  5.53902  0.02689
C  -1.21806  5.85314  0.10824
C  -4.34840  3.82623 -0.18108
C  -4.71879  2.49403 -0.30060
C  -3.70140  1.51738 -0.36191
N  -2.39374  1.81072 -0.29718
Cu  0.62555 -0.46173  0.02704
O  -1.04529 -0.34728 -0.99366
B  -1.57762 -1.55412 -0.33467
C  -0.65880 -1.35078  1.43145
C  -1.17244 -0.34820  2.29623
C  -1.24226 -0.55220  3.68605
C  -0.77800 -1.75854  4.24070
C  -0.23964 -2.75665  3.40525
C  -0.16937 -2.54704  2.01911
N   2.35777 -0.52913  1.07277
C   3.46319 -0.56506  0.26529
C   4.78824 -0.67422  0.77498
C   4.93384 -0.72902  2.18714
C   3.80296 -0.67307  2.99623
C   2.52354 -0.57859  2.40323
C   5.88831 -0.71355 -0.15460
C   5.67787 -0.63643 -1.51267
C   4.34869 -0.50809 -2.05284
C   3.24446 -0.47289 -1.15488
N   1.95116 -0.34247 -1.56986
C   1.69537 -0.24850 -2.88057
C   2.72598 -0.27903 -3.84945
C   4.04994 -0.40806 -3.43902
H   0.64145 -0.14897 -3.15756
H   2.46835 -0.20002 -4.90830
H   4.86296 -0.43179 -4.17133
H   1.61265 -0.54781  3.00771
H   3.88400 -0.70616  4.08513
H   5.93327 -0.81106  2.62539
H   6.90282 -0.80403  0.24501
H   6.52326 -0.66701 -2.20663
H   2.35482  1.96011  0.06618
H   3.17110  4.31247  0.24568
H   1.47104  6.18574  0.27264
H  -3.93172  0.44901 -0.45149
H  -5.76828  2.19406 -0.35582
H  -5.10041  4.62134 -0.14396
H  -3.31535  6.32135  0.05528
H  -0.89206  6.89433  0.20046
H  -1.54212  0.59384  1.87421
H  -0.82884 -1.91938  5.32272
H   0.12515 -3.69501  3.83742
H   0.24236 -3.32985  1.37349
H  -1.65758  0.22660  4.33504
H  -1.50801  0.53589 -0.66526
O  -1.14281 -2.76723 -0.94392
O  -2.97919 -1.60770 -0.05978
C  -2.26721 -3.69759 -0.95699
C  -3.51623 -2.72901 -0.83042
C  -2.20677 -4.49210 -2.26868
H  -2.16735 -3.82796 -3.14524
H  -1.30367 -5.12552 -2.27709
H  -3.08381 -5.15451 -2.36761
C  -2.13520 -4.66527  0.23309
H  -1.15819 -5.17409  0.17794
H  -2.19347 -4.13630  1.19678
H  -2.92234 -5.43749  0.20828
C  -3.98277 -2.17783 -2.19245
H  -4.44469 -2.96314 -2.81403
H  -4.73743 -1.39128 -2.02545
H  -3.14373 -1.73580 -2.75421
C  -4.71074 -3.31290 -0.06795
H  -4.43737 -3.59711  0.95934
H  -5.52025 -2.56562 -0.01401
H  -5.10795 -4.20315 -0.58494

Int(3+-8+)23
C   0.59663 -4.92192 -1.34183
C   1.78166 -4.15628 -1.18006
C   1.65371 -2.73210 -1.03017
N   0.43266 -2.11215 -1.02329
C  -0.65570 -2.87497 -1.20112
C  -0.63161 -4.27910 -1.36549
C   2.87466 -1.94052 -0.90921
C   4.14577 -2.60818 -0.92603
C   4.21654 -4.03803 -1.05103
C   3.07420 -4.78480 -1.17650
C   5.32360 -1.82120 -0.82598
C   5.22628 -0.44089 -0.72322
C   3.94154  0.14007 -0.71386
N   2.81071 -0.57756 -0.80120
Cu -0.71094 -0.16304  0.40829
O   0.80429  0.96879 -0.48034
B   1.04244  2.30635 -0.30112
C   0.27886 -0.51186  2.07201
C   0.58113 -1.82126  2.50507
C   1.24931 -2.04534  3.72642
C   1.62210 -0.95968  4.53674
C   1.32561  0.34923  4.12012
C   0.66081  0.56827  2.89691
N  -2.60435 -0.70617  1.16787
C  -3.62409 -0.45261  0.29422
C  -4.99317 -0.69178  0.61207
C  -5.27541 -1.21712  1.90141
C  -4.22770 -1.47210  2.78023
C  -2.89952 -1.20158  2.37764
C  -6.00006 -0.39585 -0.37446
C  -5.65975  0.10517 -1.60973
C  -4.28438  0.35250 -1.95830
C  -3.26782  0.07545 -0.99823
N  -1.93891  0.28020 -1.23804
C  -1.57088  0.75893 -2.43480
C  -2.50545  1.05976 -3.45229
C  -3.86193  0.86000 -3.21620
H  -0.49728  0.90898 -2.57537
H  -2.14904  1.44692 -4.40996
H  -4.60567  1.08724 -3.98631
H  -2.04808 -1.38806  3.03874
H  -4.41166 -1.87722  3.77826
H  -6.31221 -1.41658  2.19001
H  -7.04839 -0.58028 -0.12040
H  -6.43391  0.32405 -2.35158
H  -1.61471 -2.34568 -1.21360
H  -1.56596 -4.82964 -1.50303
H   0.67210 -6.00835 -1.45523
H   3.80595  1.22498 -0.63380
H   6.11289  0.19334 -0.64960
H   6.29861 -2.31912 -0.83547
H   5.20263 -4.51304 -1.05314
H   3.12438 -5.87317 -1.28318
H   0.29945 -2.68654  1.89213
H   2.14012 -1.13249  5.48640
H   1.61103  1.20351  4.74550
H   0.44112  1.59908  2.59236
H   1.47657 -3.07071  4.04168
H   1.62573  0.28094 -0.65905
O   0.03833  3.19017  0.06647
O   2.28014  2.90644 -0.49810
C   0.69349  4.48567  0.32107
C   2.03439  4.36111 -0.51720
C  -0.24980  5.60038 -0.13759
H  -0.55164  5.47280 -1.18790
H  -1.15910  5.59743  0.48589
H   0.23225  6.58629 -0.02778
C   0.93565  4.57601  1.83620
H  -0.02620  4.46076  2.36212
H   1.61746  3.78164  2.18228
H   1.36559  5.55114  2.11777
C   1.86667  4.76028 -1.99243
H   1.74182  5.84977 -2.10270
H   2.76723  4.45890 -2.55168
H   0.99521  4.26133 -2.44783
C   3.24754  5.06393  0.09517
H   3.47452  4.68356  1.10225
H   4.13222  4.90287 -0.54269
H   3.07210  6.15074  0.16118

Int(3+-8+)24
C   0.99484  4.20163 -2.26571
C   0.16984  4.18982 -1.10958
C  -0.14261  2.91938 -0.54433
N   0.32488  1.74412 -1.06995
C   1.11421  1.78288 -2.15261
C   1.46386  2.99952 -2.78271
C  -0.96834  2.83856  0.62807
C  -1.47206  4.03003  1.22825
C  -1.14874  5.30072  0.63387
C  -0.35998  5.37682 -0.49020
C  -2.27079  3.87995  2.39285
C  -2.52187  2.60544  2.88882
C  -1.98224  1.48111  2.22264
N  -1.22636  1.59127  1.12230
Cu -0.40530  0.09105 -0.15644
C   2.42100 -0.50337  1.56680
C   2.56107 -1.44042  2.61935
C   2.40785 -1.07535  3.96903
C   2.10778  0.25630  4.30798
C   1.97740  1.21323  3.28692
C   2.13648  0.83242  1.94163
N  -2.21269 -0.10670 -1.43754
C  -3.08376 -0.97556 -0.84509
C  -4.38127 -1.25256 -1.37053
C  -4.75654 -0.57244 -2.56028
C  -3.86349  0.31311 -3.15323
C  -2.59647  0.51811 -2.55761
C  -2.64699 -1.63917  0.35972
C  -3.50857 -2.57277  1.01056
C  -4.81183 -2.82860  0.45481
C  -5.23270 -2.19196 -0.68864
C  -3.02282 -3.20250  2.18719
C  -1.75050 -2.89605  2.65732
C  -0.95938 -1.95759  1.95721
N  -1.39920 -1.34991  0.84408
O   1.19816 -1.13619 -0.64694
B   2.57838 -0.96189  0.01606
O   3.22500 -2.24625 -0.20079
O   3.25905  0.14870 -0.80506
C   4.52358  0.51840 -0.57537
C   4.98329  1.61167 -1.53500
O   5.26129  0.04139  0.29339
H   1.49050  0.82407 -2.50731
H   2.10391  2.97341 -3.66755
H   1.25623  5.15501 -2.73523
H  -2.16560  0.47046  2.59596
H  -3.12823  2.45375  3.78487
H  -2.67834  4.76611  2.88889
H  -1.54377  6.20935  1.09803
H  -0.11922  6.34697 -0.93501
H  -1.87201  1.20592 -3.00511
H  -4.12066  0.85016 -4.06945
H  -5.74300 -0.75382 -2.99822
H   0.04806 -1.68935  2.29425
H  -1.34815 -3.36388  3.55873
H  -3.65587 -3.92406  2.71273
H  -5.46299 -3.54417  0.96582
H  -6.22532 -2.39265 -1.10310
H   2.81353 -2.47606  2.36465
H   1.99104  0.54754  5.35770
H   1.76373  2.25829  3.53971
H   2.06635  1.60055  1.16194
H   2.53056 -1.82628  4.75836
H   5.00008  1.22326 -2.56768
H   4.28116  2.46132 -1.52093
H   5.99052  1.95646 -1.26295
C   2.36555 -3.17716 -0.87773
C   1.28960 -2.26612 -1.59421
C   3.21978 -4.00605 -1.85256
H   3.78992 -3.36021 -2.53741
H   3.94068 -4.61259 -1.27860
H   2.59856 -4.69601 -2.44971
C   1.74085 -4.12353  0.17036
H   1.15140 -4.93313 -0.29281
H   2.55563 -4.58505  0.75289
H   1.09276 -3.57250  0.87058
C  -0.07430 -2.93669 -1.77411
H  -0.78191 -2.24527 -2.26010
H   0.03225 -3.81690 -2.43122
H  -0.50475 -3.27349 -0.82118
C   1.76798 -1.73247 -2.95786
H   2.73437 -1.21360 -2.86858
H   1.86920 -2.55056 -3.69006
H   1.01861 -1.02916 -3.35966

TS12(3+-8+)
C   0.69693 -3.96282 -2.75123
C   1.62311 -3.73445 -1.70003
C   1.45234 -2.55949 -0.89987
N   0.41962 -1.68426 -1.11642
C  -0.43492 -1.92294 -2.12587
C  -0.32698 -3.05094 -2.96928
C   2.39844 -2.28617  0.16520
C   3.46767 -3.20700  0.40730
C   3.59881 -4.38392 -0.40865
C   2.71177 -4.63477 -1.42625
C   4.36775 -2.90027  1.46245
C   4.18312 -1.73869  2.20176
C   3.09921 -0.88919  1.87686
N   2.23009 -1.14722  0.89355
Cu  0.30542  0.02846  0.13566
C  -1.21283 -0.67892  1.42874
C  -1.62893  0.07636  2.55749
C  -1.86726 -0.51272  3.81241
C  -1.66906 -1.89152  3.99015
C  -1.26519 -2.67538  2.89493
C  -1.04462 -2.07652  1.64460
N   1.33790  1.16942 -1.35113
C   1.84245  2.34406 -0.87026
C   2.54183  3.28073 -1.69074
C   2.68188  2.96397 -3.06739
C   2.15371  1.77167 -3.54789
C   1.49339  0.89809 -2.65407
C   1.67001  2.61140  0.53495
C   2.25063  3.78586  1.10415
C   2.94402  4.71493  0.25087
C   3.07706  4.47669 -1.09592
C   2.12280  3.96733  2.50595
C   1.46351  3.00239  3.25691
C   0.89686  1.88427  2.60405
N   0.96857  1.69777  1.27688
O  -1.87671  0.60418 -1.12852
B  -2.62117 -0.09222 -0.11754
O  -3.58691  0.75985  0.44844
O  -2.99577 -1.43826 -0.51634
C  -3.90915 -2.22517  0.11044
C  -4.14016 -3.50733 -0.66915
O  -4.47043 -1.94586  1.16356
H  -1.23015 -1.18450 -2.25165
H  -1.05272 -3.18857 -3.77453
H   0.80430 -4.85311 -3.37900
H   2.93453  0.03629  2.43935
H   4.85669 -1.47128  3.02009
H   5.19662 -3.58185  1.67921
H   4.42364 -5.07389 -0.20443
H   2.81619 -5.52699 -2.05163
H   1.08155 -0.05017 -3.00748
H   2.24415  1.49256 -4.60045
H   3.20678  3.65704 -3.73210
H   0.35470  1.12133  3.16867
H   1.36359  3.09346  4.34112
H   2.55467  4.85480  2.97893
H   3.36949  5.61637  0.70240
H   3.60608  5.18735 -1.73827
H  -1.82567  1.14639  2.44796
H  -1.84177 -2.35384  4.96795
H  -1.12146 -3.75528  3.01436
H  -0.75238 -2.72161  0.81051
H  -2.21321  0.10754  4.64708
H  -4.49434 -3.27548 -1.68725
H  -3.19226 -4.06052 -0.77481
H  -4.88008 -4.13322 -0.15291
C  -3.47429  2.07683 -0.17693
C  -2.69964  1.75815 -1.51764
C  -4.89662  2.61740 -0.37510
H  -5.52754  1.90656 -0.92942
H  -5.36478  2.79761  0.60694
H  -4.87909  3.57527 -0.92241
C  -2.69383  3.01422  0.76069
H  -2.68156  4.04648  0.37278
H  -3.18428  3.02889  1.74812
H  -1.65120  2.68309  0.89066
C  -1.79077  2.88053 -2.02240
H  -1.27245  2.56042 -2.94125
H  -2.38788  3.77554 -2.26679
H  -1.03219  3.16171 -1.27758
C  -3.62891  1.28589 -2.65274
H  -4.29583  0.47545 -2.31764
H  -4.24876  2.11306 -3.03675
H  -3.01425  0.90432 -3.48470

Int(3+-8+)25
C  -5.79501 -0.25868 -1.25538
C  -4.98212 -1.30735 -0.74717
C  -3.60053 -1.01504 -0.53678
N  -3.04966  0.20353 -0.80871
C  -3.84193  1.16866 -1.28969
C  -5.22431  0.97986 -1.52639
C  -2.72598 -2.04192 -0.02252
C  -3.24288 -3.34269  0.25534
C  -4.64116 -3.60374  0.03290
C  -5.47862 -2.62465 -0.44651
C  -2.33311 -4.31992  0.73958
C  -0.99529 -3.98672  0.91732
C  -0.55907 -2.67439  0.62467
N  -1.40657 -1.73440  0.17796
Cu -0.87165  0.15389 -0.26820
B   2.79382 -0.95164 -0.60208
O   4.04386 -1.68790 -0.62782
C   2.99043  0.56024 -1.15172
C   2.92486  1.67544 -0.28497
C   3.22953  2.97737 -0.72246
C   3.60937  3.20019 -2.05682
C   3.67896  2.11080 -2.94372
C   3.37388  0.81580 -2.49098
N  -0.91845  0.89958  1.68809
C  -0.76862  2.25872  1.68997
C  -0.82798  3.04497  2.87640
C  -1.04919  2.35349  4.09729
C  -1.19967  0.97028  4.08270
C  -1.13149  0.27413  2.85384
C  -0.66749  4.47292  2.77090
C  -0.46397  5.07888  1.55224
C  -0.39905  4.30646  0.33800
C  -0.54765  2.89299  0.42007
N  -0.49407  2.08309 -0.67819
C  -0.29345  2.62339 -1.88689
C  -0.14662  4.01832 -2.06215
C  -0.19976  4.85991 -0.95510
O   2.20668 -1.13939  0.72994
H  -0.24149  1.92138 -2.72322
H   0.01021  4.41502 -3.06765
H  -0.08654  5.94240 -1.06883
H  -1.25062 -0.81188  2.81280
H  -1.37130  0.40923  5.00428
H  -1.10094  2.91274  5.03649
H  -0.71348  5.07120  3.68582
H  -0.34765  6.16475  1.48576
H  -3.36479  2.13148 -1.49916
H  -5.82170  1.80605 -1.91965
H  -6.86075 -0.43681 -1.42997
H   0.48634 -2.35032  0.73925
H  -0.27301 -4.72166  1.28067
H  -2.69508 -5.32829  0.96385
H  -5.02383 -4.60471  0.25392
H  -6.53981 -2.83408 -0.61266
H   2.63716  1.51343  0.76006
H   3.85161  4.21129 -2.40268
H   3.97677  2.27176 -3.98662
H   3.44412 -0.02068 -3.19803
H   3.17274  3.81856 -0.02173
O   1.83329 -1.73039 -1.69660
C   0.79202 -1.35463 -2.35351
O  -0.04693 -0.45060 -2.02403
C   0.52419 -2.08966 -3.65710
H   1.41295 -2.64063 -3.99298
H  -0.30445 -2.80201 -3.50175
H   0.20103 -1.37600 -4.43045
C   4.08713 -2.55971  0.52222
C   3.21851 -1.76326  1.57356
C   5.55582 -2.75807  0.92543
H   6.08850 -3.31218  0.13364
H   6.06755 -1.79401  1.06844
H   5.63734 -3.34233  1.85851
C   3.47105 -3.92490  0.14540
H   4.00348 -4.32216 -0.73515
H   3.56486 -4.66104  0.96238
H   2.40713 -3.82436 -0.12162
C   2.53711 -2.63333  2.63752
H   1.91328 -3.42474  2.19482
H   3.29221 -3.11868  3.27971
H   1.89737 -2.00935  3.28493
C   4.02068 -0.64661  2.27299
H   4.76668 -1.05677  2.97479
H   4.54005 -0.01378  1.53595
H   3.32726 -0.00908  2.84733

TS13(3+-8+)
C  -3.99325  3.21539  1.74241
C  -2.93301  3.66867  0.91467
C  -1.88750  2.74115  0.60227
N  -1.89716  1.45395  1.06047
C  -2.90471  1.06451  1.85258
C  -3.97268  1.91276  2.22238
C  -0.76336  3.18337 -0.19920
C  -0.72822  4.53501 -0.66983
C  -1.81246  5.42913 -0.36318
C  -2.87362  5.01168  0.40192
C   0.40847  4.93764 -1.42016
C   1.43514  4.02860 -1.63942
C   1.30841  2.71566 -1.12672
N   0.23732  2.28898 -0.44464
Cu -0.32104  0.07276  0.33821
B   2.79985 -0.71233  0.52898
O   3.76747 -1.69492  0.17012
C   1.17485 -1.22522 -0.51788
C   1.28741 -0.89832 -1.90119
C   1.09521 -1.85250 -2.90868
C   0.78218 -3.18102 -2.56046
C   0.66771 -3.54635 -1.20698
C   0.85539 -2.57983 -0.20783
N  -1.68732 -0.41118 -1.16879
C  -2.56690 -1.44546 -0.99686
C  -3.49534 -1.81291 -2.02443
C  -3.50440 -1.04803 -3.21956
C  -2.61986  0.01362 -3.36009
C  -1.71839  0.29075 -2.31135
C  -4.38041 -2.92977 -1.82337
C  -4.35445 -3.65254 -0.65661
C  -3.45244 -3.29961  0.40672
C  -2.56262 -2.18832  0.25177
N  -1.71167 -1.78750  1.23648
C  -1.69782 -2.47642  2.38393
C  -2.52066 -3.60118  2.62841
C  -3.40405 -4.00938  1.63639
O   3.28580  0.59510  0.23321
H  -1.00610 -2.11769  3.15437
H  -2.45955 -4.12350  3.58674
H  -4.06649 -4.86758  1.78907
H  -0.99110  1.10262 -2.39580
H  -2.59967  0.62727 -4.26385
H  -4.20855 -1.30464 -4.01736
H  -5.07481 -3.19183 -2.62773
H  -5.02614 -4.50484 -0.51324
H  -2.86278  0.03169  2.20503
H  -4.76326  1.53044  2.87289
H  -4.80829  3.89987  1.99882
H   2.11574  1.98574 -1.23563
H   2.33426  4.30856 -2.19469
H   0.46713  5.96172 -1.80295
H  -1.76776  6.45484 -0.74309
H  -3.69097  5.69785  0.64516
H   1.54597  0.12553 -2.19118
H   0.63481 -3.93152 -3.34460
H   0.44135 -4.58339 -0.93602
H   0.78886 -2.88537  0.84160
H   1.19466 -1.57052 -3.96257
O   2.42570 -0.89557  1.99052
C   1.49852 -0.26571  2.66045
O   0.51668  0.34228  2.15796
C   1.67878 -0.29223  4.16143
H   1.98383 -1.29786  4.48875
H   2.49182  0.40284  4.43304
H   0.75635  0.01662  4.67013
C   5.04952 -1.00780  0.11121
C   4.63211  0.45523 -0.33371
C   5.94911 -1.75314 -0.88268
H   6.16985 -2.76219 -0.49568
H   5.46589 -1.86266 -1.86523
H   6.90932 -1.22665 -1.01840
C   5.68820 -1.05029  1.51540
H   5.77834 -2.10236  1.83326
H   6.69688 -0.60374  1.51785
H   5.06847 -0.52273  2.25750
C   5.50340  1.57721  0.24542
H   5.49372  1.57299  1.34576
H   6.54786  1.47734 -0.09682
H   5.12863  2.55632 -0.09752
C   4.54653  0.60446 -1.86330
H   5.54754  0.55626 -2.32363
H   3.91948 -0.18198 -2.31137
H   4.11345  1.58631 -2.11819

TS14(3+-8+)
C  -3.68718  3.22075  1.94726
C  -2.76844  3.64591  0.95300
C  -1.75191  2.72472  0.54016
N  -1.66317  1.46436  1.06717
C  -2.53637  1.10252  2.01861
C  -3.56295  1.94906  2.48947
C  -0.77033  3.14750 -0.44077
C  -0.84920  4.47180 -0.98118
C  -1.90286  5.35747 -0.56545
C  -2.82611  4.95939  0.36901
C   0.14951  4.86023 -1.91285
C   1.16305  3.96764 -2.23476
C   1.15909  2.68395 -1.63882
N   0.21438  2.26778 -0.78392
Cu -0.30263  0.05622  0.20977
B   2.41588 -0.29164  0.50106
O   3.31914 -1.22819  1.06015
C   1.18293 -1.24383 -0.75305
C   1.30823 -0.95196 -2.13753
C   1.25150 -1.95966 -3.11285
C   1.05790 -3.29911 -2.72553
C   0.92898 -3.62120 -1.36210
C   0.98012 -2.60468 -0.39613
N  -1.75709 -0.50348 -1.15616
C  -2.55690 -1.57088 -0.85350
C  -3.55287 -2.04121 -1.76765
C  -3.70757 -1.34610 -2.99534
C  -2.89437 -0.25416 -3.27309
C  -1.92126  0.13028 -2.32640
C  -4.35111 -3.18820 -1.42316
C  -4.17230 -3.84188 -0.22877
C  -3.19154 -3.38760  0.72063
C  -2.38615 -2.24322  0.42152
N  -1.46197 -1.74701  1.29041
C  -1.29307 -2.36750  2.46557
C  -2.02448 -3.51770  2.84559
C  -2.97847 -4.02576  1.97177
O   3.10703  0.68624 -0.25845
H  -0.55675 -1.91783  3.14039
H  -1.83922 -3.98283  3.81733
H  -3.57173 -4.90763  2.23433
H  -1.24696  0.96929 -2.51795
H  -2.98542  0.30387 -4.20801
H  -4.46501 -1.68060 -3.71123
H  -5.10300 -3.53141 -2.14054
H  -4.77784 -4.71818  0.02327
H  -2.41181  0.09646  2.42021
H  -4.24159  1.58894  3.26655
H  -4.47627  3.90312  2.27902
H   1.97183  1.97581 -1.82617
H   1.96065  4.23863 -2.93156
H   0.11538  5.86245 -2.35228
H  -1.94506  6.36069 -1.00150
H  -3.61986  5.63828  0.69616
H   1.47793  0.07988 -2.45955
H   1.01238 -4.08860 -3.48339
H   0.79381 -4.66417 -1.05481
H   0.89848 -2.87688  0.66080
H   1.36422 -1.70504 -4.17253
O   1.35068  0.20766  1.45120
C   1.36696  0.40181  2.81425
O   0.30592  0.44150  3.42328
C   2.72174  0.59486  3.45001
H   3.39012 -0.23363  3.17101
H   3.17197  1.52845  3.07294
H   2.60353  0.65950  4.53952
C   4.57158 -1.13357  0.31444
C   4.52895  0.34874 -0.27780
C   5.72383 -1.39475  1.29436
H   5.70903 -0.69963  2.14741
H   5.64712 -2.42231  1.68723
H   6.69790 -1.29988  0.78524
C   4.57347 -2.23194 -0.76622
H   4.45453 -3.21218 -0.27587
H   3.74859 -2.10732 -1.48386
H   5.52552 -2.24209 -1.32259
C   5.25268  1.38736  0.59849
H   6.34599  1.24344  0.57787
H   5.03301  2.39633  0.21196
H   4.91759  1.34372  1.64618
C   5.03413  0.46671 -1.72313
H   4.44863 -0.16231 -2.41019
H   4.95121  1.51397 -2.05941
H   6.09537  0.17375 -1.79496

11-1I
Cu  0.55693 -0.23980  0.18258
N  -0.93398  1.57514  0.45754
N  -1.28731 -1.11143  0.03408
C  -0.76614  2.87688  0.71862
H   0.26670  3.21611  0.84966
C  -1.83722  3.79454  0.83320
H  -1.62826  4.84636  1.04450
C  -3.13751  3.33285  0.67225
H  -3.99219  4.01268  0.74836
C  -3.36004  1.95402  0.41516
C  -2.20976  1.10849  0.32200
C  -2.39310 -0.30965  0.09504
C  -1.43988 -2.43281 -0.14936
H  -0.51765 -3.01822 -0.16360
C  -2.70792 -3.03562 -0.29294
H  -2.77422 -4.11638 -0.43938
C  -3.84584 -2.23871 -0.24591
H  -4.84376 -2.67454 -0.35794
C  -3.71390 -0.84008 -0.04314
C  -4.84498  0.04624  0.03642
H  -5.84714 -0.37876 -0.07654
C  -4.67504  1.39108  0.25805
H  -5.54009  2.05836  0.32526
C   2.36855  0.47662  0.23949
C   3.40641 -0.35425  0.68103
C   2.57375  1.83722 -0.02086
C   4.67295  0.21668  0.91957
C   3.84505  2.39445  0.23230
C   4.89258  1.58716  0.70175
H   3.23214 -1.41787  0.86462
H   1.78289  2.46374 -0.44035
H   5.48452 -0.42400  1.28192
H   4.00731  3.45992  0.03622
H   5.88071  2.02134  0.88500
I   0.98870 -0.40687 -2.34714
O   0.63928 -0.54027  2.12978
O   1.23551 -2.63162  1.48183
C   0.97175 -1.78698  2.36761
C   1.06195 -2.13789  3.85239
H   0.41293 -1.49515  4.46501
H   0.80086 -3.19586  4.00342
H   2.10381 -1.99151  4.18701

11-3I
Cu -0.54799 -0.11536  0.41644
N   1.24250 -1.09159  0.50781
N   0.90810  1.53136 -0.23547
C   1.37220 -2.36889  0.88901
H   0.44407 -2.89199  1.13332
C   2.63472 -2.99327  0.98810
H   2.69270 -4.03732  1.30473
C   3.77770 -2.26399  0.67923
H   4.76974 -2.72207  0.74297
C   3.66065 -0.90678  0.27919
C   2.34642 -0.34875  0.20637
C   2.17467  1.03656 -0.18517
C   0.73162  2.81023 -0.58364
H  -0.30634  3.16209 -0.60948
C   1.80649  3.67339 -0.90507
H   1.60415  4.71113 -1.18235
C   3.10513  3.17837 -0.86152
H   3.95984  3.81753 -1.10532
C   3.32693  1.82402 -0.49343
C   4.63571  1.23045 -0.41719
H   5.50528  1.84936 -0.65946
C   4.79551 -0.08286 -0.04540
H   5.79350 -0.52783  0.01419
C  -0.88412 -0.97875 -1.29240
C  -0.42530 -0.46676 -2.50993
C  -1.47886 -2.24241 -1.18966
C  -0.54668 -1.26876 -3.66431
C  -1.59096 -3.03116 -2.35403
C  -1.12664 -2.54561 -3.58736
H   0.02031  0.52914 -2.57737
H  -1.84982 -2.61700 -0.23009
H  -0.18440 -0.88049 -4.62258
H  -2.05125 -4.02283 -2.28348
H  -1.22188 -3.15937 -4.48886
I  -2.98383  1.09571 -0.08224
O  -1.36592 -1.57833  2.27687
O  -0.42634  0.46012  2.31495
C  -0.95694 -0.56903  2.91713
C  -1.09491 -0.47598  4.42847
H  -1.16002 -1.48057  4.87140
H  -0.25426  0.08002  4.87100
H  -2.02299  0.07026  4.67207

11-4I
Cu  0.56690 -0.29976 -0.35456
N  -1.29437 -1.07278 -0.55810
N  -0.39054  1.43603 -0.41974
C  -1.68873 -2.35021 -0.60681
H  -0.90300 -3.10349 -0.50134
C  -3.04719 -2.70449 -0.77428
H  -3.32173 -3.76124 -0.81053
C  -4.01135 -1.70586 -0.88593
H  -5.06808 -1.96012 -1.01283
C  -3.61674 -0.34215 -0.82888
C  -2.22710 -0.08305 -0.66657
C  -1.74251  1.26236 -0.58578
C   0.09671  2.68212 -0.31124
H   1.17617  2.77349 -0.17513
C  -0.73962  3.81822 -0.36993
H  -0.28957  4.80915 -0.27675
C  -2.11044  3.66087 -0.54792
H  -2.77254  4.53045 -0.59969
C  -2.65352  2.35378 -0.65897
C  -4.05588  2.07024 -0.83263
H  -4.75101  2.91279 -0.89303
C  -4.51913  0.77702 -0.91590
H  -5.58734  0.57849 -1.04369
C   2.32220  0.51878 -0.42572
C   2.80916  0.89327 -1.68165
C   3.00057  0.76323  0.76905
C   4.03510  1.59156 -1.72692
C   4.22512  1.46290  0.69550
C   4.73739  1.87548 -0.54465
H   2.27213  0.64628 -2.60052
H   2.59063  0.43903  1.73143
H   4.43166  1.90287 -2.69926
H   4.76926  1.67522  1.62209
H   5.68961  2.41343 -0.59085
I   0.02253 -0.61579  2.78329
O   1.07884 -1.54247 -2.76450
O   1.50281 -1.93467 -0.56855
C   1.55234 -2.24961 -1.85843
C   2.27638 -3.56411 -2.12400
H   3.35892 -3.36185 -2.19635
H   2.12092 -4.28435 -1.30756
H   1.93421 -3.98773 -3.07883

11-5I
Cu  0.80134 -0.07689  0.04370
N  -1.00631 -0.15166  1.51154
N  -0.66824  0.38260 -1.16179
C  -1.16346 -0.43347  2.81021
H  -0.25075 -0.66199  3.37089
C  -2.42604 -0.44288  3.45015
H  -2.49175 -0.68037  4.51502
C  -3.56217 -0.14573  2.70584
H  -4.55419 -0.14184  3.16851
C  -3.43333  0.15439  1.32325
C  -2.11434  0.13495  0.77327
C  -1.93076  0.41987 -0.63348
C  -0.47592  0.63241 -2.46712
H   0.55439  0.59105 -2.82812
C  -1.54423  0.93032 -3.33594
H  -1.33553  1.12082 -4.39099
C  -2.83863  0.97606 -2.82929
H  -3.68759  1.20729 -3.47991
C  -3.06397  0.71811 -1.45245
C  -4.37510  0.73798 -0.85857
H  -5.23018  0.97110 -1.50015
C  -4.55387  0.46596  0.47619
H  -5.55557  0.47869  0.91697
C   1.25473  1.83870  0.11125
C   2.08327  2.36829 -0.88118
C   0.71375  2.61004  1.14148
C   2.36602  3.75085 -0.84003
C   1.01060  3.99007  1.16443
C   1.83089  4.55761  0.17668
H   2.52978  1.73631 -1.65260
H   0.07655  2.17150  1.91377
H   3.01507  4.18255 -1.60968
H   0.59119  4.61015  1.96417
H   2.05736  5.62831  0.20211
I   0.49346 -2.72817 -0.56288
O   3.57064 -0.42309 -0.71738
O   2.29355 -0.32970  1.16487
C   3.43792 -0.48316  0.51545
C   4.61485 -0.72546  1.45965
H   4.90221  0.22804  1.93483
H   4.34183 -1.42834  2.26164
H   5.47190 -1.11411  0.89219

11-1I_T
Cu -0.56001 -0.37537 -0.23241
N   0.56360  1.39085 -0.37108
N   1.47844 -1.15423 -0.25537
C   0.08516  2.64209 -0.37825
H  -1.00005  2.74263 -0.28953
C   0.92642  3.77054 -0.50174
H   0.48314  4.76914 -0.50653
C   2.30036  3.58774 -0.61441
H   2.97480  4.44411 -0.71314
C   2.83544  2.27273 -0.59233
C   1.91262  1.19131 -0.46281
C   2.40174 -0.16435 -0.40481
C   1.89938 -2.42199 -0.17966
H   1.11868 -3.17958 -0.05956
C   3.26748 -2.77447 -0.25197
H   3.55664 -3.82623 -0.18500
C   4.22077 -1.77302 -0.40647
H   5.28652 -2.01571 -0.46418
C   3.80386 -0.41731 -0.48592
C   4.70953  0.69185 -0.63517
H   5.78217  0.48563 -0.70292
C   4.24341  1.98457 -0.68526
H   4.93896  2.82260 -0.79246
C  -2.44773  0.43493 -0.42830
C  -3.49470  0.16307  0.46919
C  -2.70309  1.20692 -1.57719
C  -4.78527  0.67750  0.22931
C  -3.99336  1.72718 -1.81231
C  -5.03519  1.46334 -0.90840
H  -3.31401 -0.44248  1.36384
H  -1.90926  1.40499 -2.30654
H  -5.59317  0.46117  0.93831
H  -4.17809  2.33129 -2.70835
H  -6.03794  1.86431 -1.09160
I  -0.44684 -0.32329  2.55193
O  -0.67522 -1.10315 -2.29466
O  -1.28990 -2.30469 -0.54219
C  -1.15528 -2.19078 -1.82252
C  -1.59231 -3.31523 -2.72801
H  -1.09035 -3.24342 -3.70370
H  -1.38226 -4.28957 -2.26157
H  -2.68205 -3.24252 -2.88736

11-2I_T
Cu  0.50436 -0.23067 -0.34381
N  -1.37405 -1.20474 -0.43148
N  -0.77068  1.41944 -0.18667
C  -1.61950 -2.51473 -0.53983
H  -0.74212 -3.15923 -0.64950
C  -2.93523 -3.03332 -0.52402
H  -3.08779 -4.11118 -0.61833
C  -4.01145 -2.16073 -0.39256
H  -5.03923 -2.53673 -0.37912
C  -3.77339 -0.76522 -0.27467
C  -2.41351 -0.33486 -0.29678
C  -2.09305  1.06309 -0.17453
C  -0.44999  2.71683 -0.07772
H   0.62055  2.94614 -0.09075
C  -1.42696  3.73029  0.04625
H  -1.10629  4.77165  0.12721
C  -2.77370  3.38468  0.06523
H  -3.54927  4.15048  0.16451
C  -3.14477  2.01850 -0.04485
C  -4.50984  1.55857 -0.03125
H  -5.30698  2.30152  0.06876
C  -4.81290  0.22146 -0.13934
H  -5.85410 -0.11483 -0.12629
C   0.75603 -0.69593  1.66498
C   1.31605 -1.94822  1.95998
C   0.31078  0.14676  2.69468
C   1.42058 -2.36575  3.30348
C   0.41686 -0.27660  4.03639
C   0.97087 -1.53127  4.34072
H   1.67157 -2.60238  1.15638
H  -0.11492  1.13250  2.47699
H   1.85689 -3.34520  3.53220
H   0.06715  0.38269  4.83946
H   1.05533 -1.85603  5.38329
I   2.90043  1.15703 -0.33659
O   0.57858 -0.41237 -2.64396
O   1.41427 -1.85996 -1.17700
C   1.18812 -1.49678 -2.40840
C   1.70312 -2.39486 -3.51289
H   2.79343 -2.25570 -3.61160
H   1.52340 -3.45330 -3.26887
H   1.22476 -2.13944 -4.46907

11-4I_T
Cu  0.56176 -0.37475 -0.23481
N  -1.47716 -1.15405 -0.26547
N  -0.56112  1.39139 -0.37740
C  -1.89878 -2.42174 -0.19179
H  -1.11842 -3.18013 -0.07453
C  -3.26724 -2.77322 -0.26184
H  -3.55710 -3.82488 -0.19656
C  -4.22023 -1.77077 -0.41155
H  -5.28631 -2.01251 -0.46762
C  -3.80262 -0.41513 -0.48839
C  -2.40013 -0.16313 -0.41018
C  -1.91049  1.19247 -0.46592
C  -0.08222  2.64250 -0.38614
H   1.00338  2.74290 -0.30200
C  -0.92333  3.77149 -0.50504
H  -0.47954  4.76988 -0.51070
C  -2.29782  3.58945 -0.61203
H  -2.97228  4.44637 -0.70564
C  -2.83324  2.27458 -0.59088
C  -4.24158  1.98737 -0.68084
H  -4.93695  2.82588 -0.78544
C  -4.70818  0.69479 -0.63219
H  -5.78113  0.48918 -0.69693
C   2.45044  0.43671 -0.41969
C   2.71056  1.20568 -1.56960
C   3.49337  0.16901  0.48385
C   4.00125  1.72692 -1.80010
C   4.78434  0.68474  0.24870
C   5.03900  1.46708 -0.89040
H   1.92008  1.40051 -2.30343
H   3.30922 -0.43372  1.37974
H   4.18954  2.32831 -2.69724
H   5.58902  0.47196  0.96242
H   6.04215  1.86869 -1.06996
I   0.43444 -0.32988  2.55031
O   1.29394 -2.30241 -0.54309
O   0.68656 -1.10058 -2.29771
C   1.16483 -2.18826 -1.82394
C   1.60638 -3.31250 -2.72746
H   1.40381 -4.28677 -2.25763
H   1.10136 -3.24656 -3.70201
H   2.69517 -3.23311 -2.89030

11-5I_T
Cu -0.83095 -0.19112  0.00836
N   0.62867  0.26991 -1.34279
N   0.64437  0.24859  1.34517
C   0.57911  0.24628 -2.68065
H  -0.34507 -0.12675 -3.13109
C   1.66983  0.67119 -3.47318
H   1.58412  0.63149 -4.56158
C   2.83121  1.12855 -2.85641
H   3.68663  1.46176 -3.45195
C   2.90672  1.15841 -1.43830
C   1.76061  0.71237 -0.71965
C   1.76898  0.70095  0.71636
C   0.60980  0.20159  2.68292
H  -0.30957 -0.17960  3.13641
C   1.70930  0.61371  3.47006
H   1.63595  0.55592  4.55854
C   2.86335  1.08205  2.84764
H   3.72510  1.40660  3.43890
C   2.92316  1.13492  1.42939
C   4.06676  1.59030  0.68074
H   4.94993  1.92607  1.23247
C   4.05884  1.60169 -0.69530
H   4.93566  1.94690 -1.25132
C  -1.61464  1.80915  0.01056
C  -1.83859  2.46828  1.22582
C  -1.95106  2.40947 -1.20942
C  -2.40770  3.75990  1.21732
C  -2.51927  3.70130 -1.21129
C  -2.74614  4.37457  0.00053
H  -1.58354  2.00233  2.18406
H  -1.78514  1.89595 -2.16285
H  -2.58379  4.27787  2.16716
H  -2.78281  4.17331 -2.16484
H  -3.18707  5.37700 -0.00340
I   0.32396 -3.05605 -0.02410
O  -2.42274 -0.88117  1.12468
O  -2.45050 -0.87704 -1.07401
C  -3.04994 -1.15130  0.03236
C  -4.40732 -1.79439  0.04836
H  -4.95228 -1.52056  0.96358
H  -4.98197 -1.50182 -0.84266
H  -4.28233 -2.89103  0.03444

11-1Cl
Cu -0.72782 -0.28988  0.31593
N   0.76373  1.50023 -0.29400
N   1.14110 -1.13286  0.40729
C   0.58500  2.76819 -0.68208
H  -0.45265  3.10674 -0.77390
C   1.64876  3.65477 -0.97405
H   1.43050  4.68006 -1.28373
C   2.95461  3.19604 -0.85713
H   3.80516  3.85208 -1.06844
C   3.18817  1.85128 -0.46450
C   2.04327  1.03513 -0.19735
C   2.23876 -0.35074  0.17893
C   1.30537 -2.42037  0.74905
H   0.38722 -2.99264  0.90091
C   2.57990 -3.01155  0.88475
H   2.65614 -4.06541  1.16300
C   3.71108 -2.23688  0.65777
H   4.71426 -2.66429  0.75374
C   3.56585 -0.87283  0.29256
C   4.69114 -0.01455  0.03144
H   5.69771 -0.43362  0.12653
C   4.50950  1.29641 -0.33521
H   5.36937  1.94241 -0.53899
C  -2.54972  0.38320  0.29435
C  -3.60753 -0.51031  0.10567
C  -2.74259  1.75927  0.43884
C  -4.91502  0.01413  0.02612
C  -4.05698  2.26527  0.34639
C  -5.13929  1.39570  0.14028
H  -3.42859 -1.58343 -0.00063
H  -1.91235  2.43703  0.65143
H  -5.75296 -0.67335 -0.13333
H  -4.21993  3.34302  0.45503
H  -6.15718  1.79346  0.07657
Cl -0.83164 -0.09151  2.54509
O  -0.95435 -0.73188 -1.55660
O  -1.46189 -2.77652 -0.71256
C  -1.27765 -2.00293 -1.67565
C  -1.45517 -2.45914 -3.12172
H  -0.84992 -1.86020 -3.81753
H  -1.19410 -3.52396 -3.20919
H  -2.51668 -2.34074 -3.40048

11-3Cl
Cu -0.98097 -0.41550  0.47657
N   0.23161 -0.34708 -1.09867
N   1.07706  0.08798  1.48411
C  -0.20571 -0.58359 -2.34427
H  -1.27191 -0.79871 -2.44346
C   0.66761 -0.58284 -3.45191
H   0.26562 -0.78221 -4.44788
C   2.01905 -0.32676 -3.25064
H   2.71897 -0.31435 -4.09194
C   2.50144 -0.08243 -1.93839
C   1.55637 -0.10242 -0.86524
C   2.00759  0.12630  0.49268
C   1.47843  0.28361  2.74425
H   0.69713  0.24206  3.51151
C   2.82792  0.53291  3.09302
H   3.09852  0.68515  4.14112
C   3.78619  0.57902  2.08674
H   4.83860  0.77049  2.31965
C   3.39470  0.37165  0.73657
C   4.31925  0.39400 -0.36557
H   5.37683  0.58545 -0.15859
C   3.88845  0.17509 -1.65173
H   4.59567  0.18828 -2.48666
C  -1.57185  1.37370 -0.00918
C  -0.92859  2.52389  0.45088
C  -2.64418  1.41207 -0.90526
C  -1.37477  3.77297 -0.03185
C  -3.07562  2.67005 -1.37678
C  -2.44208  3.84558 -0.94159
H  -0.10179  2.47071  1.16387
H  -3.14651  0.49610 -1.23384
H  -0.87662  4.68536  0.31382
H  -3.91350  2.71656 -2.08088
H  -2.78319  4.81894 -1.30843
Cl -2.42228 -0.25484  2.17869
O  -2.29894 -2.27382 -0.80268
O  -0.62581 -2.36155  0.70712
C  -1.50193 -2.92850 -0.07991
C  -1.53188 -4.45233 -0.04555
H  -1.95542 -4.84826 -0.98023
H  -0.52674 -4.86878  0.12160
H  -2.17385 -4.78025  0.79080

11-4Cl
Cu -0.56112  0.38467  0.25494
N   1.30764  1.16972  0.16276
N   0.39276 -1.32469 -0.13038
C   1.70784  2.43406  0.33463
H   0.92282  3.16331  0.55440
C   3.06964  2.80443  0.24253
H   3.34887  3.85069  0.38706
C   4.03008  1.83367 -0.02903
H   5.08908  2.09945 -0.10326
C   3.62896  0.48232 -0.20724
C   2.23672  0.20660 -0.10082
C   1.74612 -1.13133 -0.25427
C  -0.09793 -2.56851 -0.24204
H  -1.17869 -2.67735 -0.13007
C   0.73463 -3.68168 -0.49290
H   0.28076 -4.67171 -0.57660
C   2.10695 -3.50182 -0.63184
H   2.76722 -4.35168 -0.82947
C   2.65459 -2.19755 -0.51012
C   4.05923 -1.89532 -0.62339
H   4.75146 -2.71810 -0.82539
C   4.52796 -0.60955 -0.47903
H   5.59770 -0.39703 -0.56468
C  -2.31597 -0.40335  0.02052
C  -2.80419 -0.55571 -1.28045
C  -2.99145 -0.85218  1.15640
C  -4.03026 -1.23608 -1.44387
C  -4.21646 -1.52826  0.96472
C  -4.73093 -1.72027 -0.32741
H  -2.26775 -0.15183 -2.14241
H  -2.57187 -0.69727  2.15538
H  -4.42881 -1.37462 -2.45469
H  -4.75934 -1.89880  1.84111
H  -5.68310 -2.24271 -0.46457
Cl -0.23024  0.19957  2.91192
O  -1.01407  1.96846 -2.00883
O  -1.48255  2.04934  0.21446
C  -1.50112  2.54039 -1.01845
C  -2.21352  3.88614 -1.11051
H  -3.29539  3.70472 -1.23192
H  -2.07154  4.48327 -0.19784
H  -1.85012  4.43771 -1.98919

11-5Cl
Cu  0.83620 -0.42435 -0.47349
N  -0.97328 -1.34207  0.72193
N  -0.60146  0.82239 -0.94149
C  -1.15154 -2.40899  1.50892
H  -0.25614 -2.99642  1.73945
C  -2.41350 -2.78147  2.03172
H  -2.49660 -3.66423  2.67088
C  -3.52605 -2.00830  1.72083
H  -4.51694 -2.26416  2.10955
C  -3.37511 -0.87068  0.88305
C  -2.05888 -0.58412  0.40443
C  -1.85704  0.55517 -0.46686
C  -0.39569  1.86394 -1.76221
H   0.62972  2.02603 -2.10317
C  -1.44415  2.71321 -2.16909
H  -1.22580  3.54584 -2.84138
C  -2.73088  2.47155 -1.70140
H  -3.56475  3.11587 -1.99624
C  -2.96984  1.37561 -0.83235
C  -4.27705  1.05986 -0.31930
H  -5.11521  1.70134 -0.60798
C  -4.47311 -0.02122  0.50522
H  -5.47198 -0.25612  0.88590
C   1.46637  0.90308  0.81939
C   2.33482  1.90194  0.37206
C   1.00875  0.82566  2.13591
C   2.74770  2.88364  1.29872
C   1.43574  1.81683  3.04574
C   2.29871  2.84230  2.62812
H   2.71399  1.91480 -0.65254
H   0.33727  0.02840  2.46389
H   3.42951  3.67355  0.96549
H   1.08231  1.77368  4.08164
H   2.62553  3.60668  3.34029
Cl  0.32677 -1.75424 -2.35029
O   3.53957 -0.36991 -1.47767
O   2.30880 -1.45536  0.10110
C   3.41745 -1.22584 -0.58672
C   4.57450 -2.12020 -0.14225
H   5.02580 -1.69747  0.77188
H   4.22752 -3.13731  0.09465
H   5.33978 -2.15447 -0.93042

11-1Cl_T
Cu -0.61565 -0.45525  0.28942
N   0.43906  1.31261 -0.09445
N   1.47221 -1.17895  0.22729
C  -0.09644  2.53299 -0.22659
H  -1.18497  2.59208 -0.14117
C   0.69250  3.67954 -0.47082
H   0.20475  4.65168 -0.57484
C   2.07274  3.54683 -0.57259
H   2.70845  4.41781 -0.76036
C   2.66640  2.26534 -0.42577
C   1.79452  1.16078 -0.18259
C   2.34603 -0.16253 -0.01148
C   1.95355 -2.41373  0.40528
H   1.21148 -3.19545  0.59684
C   3.33667 -2.70808  0.35008
H   3.67576 -3.73597  0.50141
C   4.23982 -1.67954  0.10291
H   5.31569 -1.87526  0.05405
C   3.75836 -0.35625 -0.08597
C   4.61139  0.77500 -0.34087
H   5.69203  0.61198 -0.39938
C   4.08577  2.03489 -0.50448
H   4.74074  2.89054 -0.69558
C  -2.55124  0.31768  0.11197
C  -3.45262  0.30118  1.18805
C  -2.95207  0.82544 -1.13615
C  -4.75891  0.80452  1.01610
C  -4.25744  1.33614 -1.30096
C  -5.16083  1.32472 -0.22573
H  -3.14376 -0.09377  2.16133
H  -2.26457  0.82356 -1.98894
H  -5.45864  0.78920  1.86017
H  -4.56220  1.73592 -2.27528
H  -6.17520  1.71717 -0.35561
Cl -0.42716 -0.25894  2.65819
O  -0.77097 -1.26788 -1.68698
O  -1.31569 -2.42246  0.11092
C  -1.21172 -2.35790 -1.17254
C  -1.62941 -3.51676 -2.03838
H  -1.07175 -3.51107 -2.98640
H  -1.47545 -4.46885 -1.50933
H  -2.70474 -3.41976 -2.26776

11-2Cl_T
Cu -0.89592  0.22622 -0.59215
N   0.39164  0.98533  0.87526
N   0.92427 -0.50723 -1.29863
C   0.07018  1.71547  1.94882
H  -0.98645  1.97989  2.04935
C   1.04378  2.12732  2.88814
H   0.73632  2.72683  3.74828
C   2.37476  1.76569  2.69951
H   3.14522  2.07455  3.41273
C   2.73661  0.98699  1.56789
C   1.68849  0.61685  0.67528
C   1.97484 -0.17601 -0.48890
C   1.15281 -1.24581 -2.39302
H   0.27176 -1.47806 -2.99932
C   2.44859 -1.69340 -2.73881
H   2.58182 -2.29157 -3.64344
C   3.52833 -1.36791 -1.92379
H   4.53942 -1.70695 -2.16996
C   3.31312 -0.58703 -0.75701
C   4.35626 -0.19540  0.15628
H   5.38116 -0.51322 -0.05788
C   4.07986  0.55874  1.27341
H   4.88182  0.84780  1.95946
C  -1.45971 -1.36433  0.67228
C  -2.52076 -1.11710  1.55266
C  -0.79600 -2.59771  0.66256
C  -2.91880 -2.12893  2.45256
C  -1.19955 -3.60367  1.56690
C  -2.25841 -3.36904  2.45982
H  -3.03827 -0.15188  1.54889
H   0.02602 -2.79866 -0.03304
H  -3.74706 -1.93929  3.14533
H  -0.68137 -4.56971  1.56469
H  -2.56944 -4.15229  3.15928
Cl -2.15201 -0.58841 -2.41909
O  -0.89345  2.41067 -1.50326
O  -2.33815  1.55198 -0.03760
C  -1.92679  2.53813 -0.78848
C  -2.75577  3.80735 -0.77788
H  -3.66205  3.65116 -1.38790
H  -3.08115  4.05220  0.24502
H  -2.18145  4.64256 -1.20337

11-4Cl_T
Cu  0.61565 -0.45525  0.28942
N  -1.47222 -1.17895  0.22728
N  -0.43905  1.31260 -0.09446
C  -1.95357 -2.41372  0.40528
H  -1.21151 -3.19545  0.59683
C  -3.33670 -2.70806  0.35009
H  -3.67579 -3.73594  0.50142
C  -4.23984 -1.67951  0.10292
H  -5.31570 -1.87523  0.05406
C  -3.75837 -0.35623 -0.08597
C  -2.34603 -0.16252 -0.01148
C  -1.79451  1.16079 -0.18260
C   0.09646  2.53297 -0.22660
H   1.18500  2.59205 -0.14119
C  -0.69247  3.67954 -0.47084
H  -0.20470  4.65166 -0.57487
C  -2.07271  3.54683 -0.57261
H  -2.70841  4.41782 -0.76038
C  -2.66638  2.26535 -0.42578
C  -4.08575  2.03491 -0.50449
H  -4.74072  2.89057 -0.69559
C  -4.61138  0.77503 -0.34087
H  -5.69202  0.61202 -0.39938
C   2.55123  0.31769  0.11198
C   2.95211  0.82535 -1.13616
C   3.45257  0.30128  1.18809
C   4.25749  1.33604 -1.30097
C   4.75888  0.80460  1.01615
C   5.16084  1.32469 -0.22571
H   2.26463  0.82342 -1.98898
H   3.14368 -0.09359  2.16139
H   4.56228  1.73574 -2.27531
H   5.45858  0.78935  1.86024
H   6.17521  1.71713 -0.35559
Cl  0.42713 -0.25898  2.65819
O   1.31569 -2.42246  0.11092
O   0.77097 -1.26788 -1.68698
C   1.21172 -2.35790 -1.17254
C   1.62941 -3.51676 -2.03837
H   1.47539 -4.46886 -1.50935
H   1.07180 -3.51103 -2.98643
H   2.70476 -3.41980 -2.26770

11-5Cl_T
Cu  0.83738 -0.68547  0.02238
N  -0.65370 -0.26617  1.36964
N  -0.69749 -0.43802 -1.31894
C  -0.58769 -0.21192  2.70497
H   0.37871 -0.45067  3.15840
C  -1.71139  0.12863  3.49308
H  -1.61005  0.16103  4.58037
C  -2.92389  0.41350  2.87167
H  -3.80584  0.67991  3.46218
C  -3.01821  0.35238  1.45557
C  -1.83527  0.00351  0.74196
C  -1.85902 -0.09004 -0.69219
C  -0.67812 -0.56197 -2.65125
H   0.27355 -0.85689 -3.10282
C  -1.83032 -0.33116 -3.43806
H  -1.76641 -0.44409 -4.52282
C  -3.02223  0.03340 -2.81855
H  -3.92545  0.21810 -3.40815
C  -3.06713  0.16185 -1.40454
C  -4.24775  0.52050 -0.66091
H  -5.17150  0.71622 -1.21372
C  -4.22427  0.61255  0.71177
H  -5.12924  0.88240  1.26449
C   1.38893  1.39221 -0.10353
C   1.49539  2.01585 -1.35344
C   1.69896  2.08570  1.07381
C   1.91491  3.36143 -1.42451
C   2.11700  3.43130  0.99740
C   2.22412  4.06775 -0.25035
H   1.26167  1.47969 -2.27985
H   1.62738  1.60216  2.05420
H   1.99833  3.84983 -2.40236
H   2.35883  3.97472  1.91821
H   2.54890  5.11207 -0.30765
Cl  0.17061 -3.17792  0.15577
O   2.53780 -1.18862 -1.05936
O   2.53927 -1.06953  1.13826
C   3.17869 -1.31983  0.04892
C   4.60947 -1.78080  0.07502
H   5.11352 -1.52787 -0.86908
H   5.14178 -1.33021  0.92589
H   4.62996 -2.87738  0.19856

TS(11-12)
Cu  0.57173 -0.10527 -0.49760
N  -1.20359 -1.21282 -0.14941
N  -0.96078  1.48604 -0.49094
C  -1.30340 -2.54191 -0.01495
H  -0.36017 -3.09389 -0.07682
C  -2.54006 -3.19933  0.17996
H  -2.56326 -4.28691  0.28757
C  -3.70704 -2.44412  0.23094
H  -4.68064 -2.92149  0.38264
C  -3.63539 -1.03371  0.07747
C  -2.34109 -0.45880 -0.11516
C  -2.21249  0.97483 -0.29399
C  -0.83492  2.80807 -0.66913
H   0.18541  3.17687 -0.82391
C  -1.93374  3.69820 -0.65853
H  -1.76559  4.76768 -0.80989
C  -3.21184  3.18936 -0.45524
H  -4.08566  3.84879 -0.44060
C  -3.38524  1.79225 -0.26723
C  -4.67248  1.18106 -0.06044
H  -5.55800  1.82449 -0.04135
C  -4.79308 -0.17814  0.10421
H  -5.77619 -0.63502  0.25637
C   1.39122 -0.13733  1.43696
C   0.59518  0.49537  2.42049
C   1.79320 -1.48563  1.57760
C   0.12763 -0.26285  3.50334
C   1.30641 -2.22522  2.67042
C   0.48041 -1.62085  3.63284
H   0.32953  1.55139  2.32466
H   2.42672 -1.95384  0.82027
H  -0.50946  0.21549  4.25480
H   1.59117 -3.27810  2.76958
H   0.12313 -2.19927  4.49043
I   2.78590  1.21640  0.22586
O   1.73716 -2.40343 -1.65643
O   0.90346 -0.45365 -2.46683
C   1.43426 -1.63412 -2.60598
C   1.66294 -2.07506 -4.05789
H   2.29758 -2.97223 -4.10426
H   0.69203 -2.30537 -4.53079
H   2.12339 -1.26332 -4.64429

Int(11-12)
Cu -0.19464 -0.42282  0.23856
N   1.75773 -1.23602 -0.01648
N   0.92423  1.34462  0.18660
C   2.15498 -2.51317 -0.11912
H   1.35903 -3.26415 -0.14080
C   3.51333 -2.89425 -0.20178
H   3.77265 -3.95299 -0.28263
C   4.49593 -1.90985 -0.17852
H   5.55713 -2.17123 -0.24091
C   4.11379 -0.54640 -0.07275
C   2.71599 -0.26000  0.00590
C   2.27232  1.11320  0.11530
C   0.50276  2.61433  0.29988
H  -0.58177  2.75696  0.35535
C   1.38358  3.71815  0.33951
H   0.97627  4.72839  0.42975
C   2.75435  3.49571  0.26100
H   3.46372  4.32910  0.28757
C   3.23806  2.16578  0.14664
C   4.63873  1.84201  0.06616
H   5.36466  2.66083  0.09347
C   5.06013  0.53812 -0.04023
H   6.12732  0.30164 -0.10000
C  -1.72901 -0.29982 -1.23491
C  -1.18355  0.05120 -2.50199
C  -1.69581 -1.64771 -0.76702
C  -0.59642 -0.94277 -3.29087
C  -1.09905 -2.63053 -1.60812
C  -0.56422 -2.28702 -2.85137
H  -1.23595  1.08391 -2.85713
H  -2.19998 -1.93741  0.16747
H  -0.17427 -0.67123 -4.26373
H  -1.09620 -3.67300 -1.27202
H  -0.13035 -3.05906 -3.49446
I  -3.18052  1.08647 -0.36908
O  -2.28740 -2.13870  2.23279
O  -0.58888 -0.60704  2.22225
C  -1.48568 -1.35328  2.79908
C  -1.52173 -1.21256  4.33141
H  -2.26155 -1.89552  4.77442
H  -0.52651 -1.42319  4.75818
H  -1.77646 -0.17495  4.60807

12
C  -3.96420  0.19895 -0.00752
C  -2.98804 -0.86093 -0.00617
C  -1.60108 -0.52819 -0.00032
C  -1.19865  0.86063  0.00374
C  -2.18901  1.88737  0.00363
C  -3.58127  1.51993 -0.00245
N  -0.60730 -1.47626  0.00149
C  -0.96973 -2.77378 -0.00255
C  -2.31792 -3.19291 -0.00859
C  -3.33079 -2.23920 -0.01026
C  -1.72431  3.23082  0.00901
C  -0.35551  3.48195  0.01245
C   0.54980  2.39309  0.00984
N   0.14036  1.11735  0.00627
Cu  1.23774 -0.75757  0.00946
O   3.10763 -1.03328  0.02801
C   3.91595  0.00468 -0.01578
C   5.39816 -0.38525  0.01406
O   3.57246  1.20382 -0.07589
H  -0.15524 -3.50322 -0.00088
H  -2.54514 -4.26183 -0.01157
H  -4.38429 -2.53611 -0.01461
H   1.63780  2.52712  0.00789
H   0.02987  4.50515  0.01606
H  -2.44780  4.05258  0.00979
H  -4.33307  2.31570 -0.00324
H  -5.02479 -0.07183 -0.01262
H   5.63266 -1.05181 -0.83298
H   6.03957  0.50624 -0.03437
H   5.62332 -0.94735  0.93622

TS(11-1I-12)
Cu  0.35363 -0.19241  0.42930
N  -1.04427  1.39685  0.58691
N  -1.46131 -1.23623  0.05400
C  -0.84316  2.68509  0.90908
H   0.19763  2.98082  1.07564
C  -1.88881  3.62766  1.02624
H  -1.65373  4.66180  1.29104
C  -3.19853  3.21988  0.79636
H  -4.03160  3.92629  0.87064
C  -3.45538  1.86272  0.46782
C  -2.33448  0.98026  0.38278
C  -2.55481 -0.42016  0.08791
C  -1.64021 -2.54409 -0.18265
H  -0.72929 -3.15201 -0.16138
C  -2.91436 -3.10866 -0.42225
H  -3.00246 -4.18086 -0.61678
C  -4.03678 -2.28602 -0.40111
H  -5.03713 -2.69290 -0.58088
C  -3.88247 -0.89993 -0.13184
C  -4.98592  0.02206 -0.06248
H  -5.99734 -0.35837 -0.23823
C  -4.77977  1.34959  0.22845
H  -5.62459  2.04314  0.28887
C   2.33030  0.67270 -0.49947
C   2.28073  2.08075 -0.41375
C   3.34798 -0.06658  0.14101
C   3.20819  2.74178  0.41042
C   4.26431  0.61729  0.95434
C   4.19807  2.01594  1.09507
H   1.53597  2.64789 -0.97762
H   3.38410 -1.15428  0.04522
H   3.16260  3.83250  0.49570
H   5.04027  0.04733  1.47593
H   4.92683  2.53925  1.72148
I   1.27850 -0.27617 -2.21450
O   1.10331 -0.89020  2.15898
O   1.49477 -2.82662  1.03061
C   1.50004 -2.12715  2.07660
C   2.04695 -2.71606  3.38536
H   1.44433 -2.39202  4.24901
H   2.07586 -3.81507  3.34100
H   3.07585 -2.34904  3.54884

TS1(11-4I-12)
Cu  0.60270  0.31357 -0.24706
N  -1.23750  0.72445 -1.01837
N  -0.91164 -0.51443  1.39300
C  -1.36578  1.35569 -2.19493
H  -0.43647  1.62380 -2.70488
C  -2.62360  1.66408 -2.75498
H  -2.67167  2.17609 -3.71890
C  -3.77663  1.30466 -2.06535
H  -4.76773  1.52584 -2.47389
C  -3.66858  0.64369 -0.81403
C  -2.35526  0.37322 -0.31823
C  -2.18549 -0.29068  0.95531
C  -0.75962 -1.15296  2.55889
H   0.26842 -1.33638  2.88731
C  -1.84033 -1.59038  3.36061
H  -1.63919 -2.10388  4.30426
C  -3.13889 -1.35165  2.92837
H  -4.00106 -1.67033  3.52289
C  -3.34619 -0.68609  1.69160
C  -4.65582 -0.40275  1.16559
H  -5.52925 -0.71140  1.74861
C  -4.81162  0.24011 -0.03841
H  -5.80992  0.45465 -0.43207
C   2.46595  0.04986  0.24724
C   2.77617 -0.34274  1.55135
C   3.46050  0.39713 -0.67629
C   4.13161 -0.37767  1.94614
C   4.80811  0.35410 -0.26937
C   5.14461 -0.03389  1.03907
H   2.00033 -0.60386  2.27358
H   3.20744  0.69741 -1.69701
H   4.37816 -0.67637  2.97080
H   5.59042  0.62411 -0.98713
H   6.19400 -0.06895  1.34890
I   0.78686 -2.02241 -1.39082
O   0.54910  2.48870  1.86585
O   1.03361  2.20702 -0.34559
C   0.89524  2.92174  0.75480
C   1.24354  4.39923  0.53480
H   2.33867  4.50646  0.45446
H   0.80391  4.77603 -0.40168
H   0.88684  4.99681  1.38561

Int(11-4I-12)
Cu -0.46439 -0.18433  0.25611
N   1.37698 -1.01615  0.22136
N   0.70961  1.56872 -0.09316
C   1.66268 -2.31016  0.41905
H   0.81349 -2.96230  0.63813
C   2.98424 -2.80389  0.35079
H   3.16596 -3.86820  0.51773
C   4.02955 -1.92808  0.07123
H   5.06131 -2.28791  0.01017
C   3.75338 -0.54979 -0.12736
C   2.39023 -0.14035 -0.03975
C   2.03544  1.24313 -0.19901
C   0.36673  2.86138 -0.16631
H  -0.69813  3.08691 -0.05719
C   1.31085  3.89206 -0.37951
H   0.96636  4.92773 -0.43093
C   2.65575  3.56969 -0.52219
H   3.40616  4.34698 -0.69682
C   3.05771  2.21140 -0.42635
C   4.42558  1.77166 -0.53184
H   5.19947  2.52224 -0.71923
C   4.76041  0.44530 -0.39036
H   5.80408  0.12480 -0.46372
C  -2.23260  0.64389  0.17502
C  -2.48561  1.58439 -0.83723
C  -3.17959  0.37279  1.16991
C  -3.68241  2.32873 -0.79572
C  -4.37377  1.12359  1.19403
C  -4.62445  2.10255  0.22015
H  -1.78542  1.73552 -1.66278
H  -2.99156 -0.39567  1.92241
H  -3.87550  3.06662 -1.58195
H  -5.10360  0.93057  1.98804
H  -5.55753  2.67466  0.24185
I  -1.29617 -1.60639 -1.88140
O   0.22492  0.36744  3.03353
O  -0.91159 -1.24501  1.90091
C  -0.39628 -0.71332  2.98635
C  -0.65202 -1.54219  4.25045
H  -1.72101 -1.48252  4.51747
H  -0.41578 -2.60389  4.07682
H  -0.05174 -1.15549  5.08611

TS2(11-4I-12)
Cu -0.35454 -0.18641  0.24391
N   1.42955 -1.28774 -0.14776
N   0.98300  1.38018 -0.08604
C   1.62216 -2.61347 -0.18336
H   0.72537 -3.23371 -0.07508
C   2.89747 -3.19763 -0.35698
H   2.99385 -4.28612 -0.37939
C   4.00899 -2.37161 -0.49627
H   5.01030 -2.79328 -0.63030
C   3.84010 -0.96205 -0.46377
C   2.51221 -0.46743 -0.28725
C   2.27460  0.95742 -0.24796
C   0.74969  2.70059 -0.02820
H  -0.29550  2.99897  0.09538
C   1.77509  3.66682 -0.13032
H   1.52032  4.72811 -0.07257
C   3.09049  3.24864 -0.30538
H   3.90611  3.97363 -0.39175
C   3.37489  1.85922 -0.37055
C   4.70254  1.32930 -0.54740
H   5.53525  2.03344 -0.64200
C   4.92671 -0.02641 -0.59413
H   5.94001 -0.41829 -0.72749
C  -2.19774  0.62065 -0.50335
C  -2.01968  1.52045 -1.57764
C  -3.00715  0.95631  0.60429
C  -2.59222  2.80198 -1.49265
C  -3.56441  2.24357  0.66806
C  -3.36689  3.16544 -0.37735
H  -1.43932  1.23063 -2.45754
H  -3.14808  0.23765  1.41459
H  -2.43957  3.50834 -2.31531
H  -4.16676  2.51911  1.54019
H  -3.82434  4.15818 -0.32697
I  -2.14509 -1.62310 -1.16181
O   0.46541  0.38724  3.19144
O  -1.03786 -0.87742  2.03436
C  -0.47128 -0.44372  3.12661
C  -1.05745 -1.04497  4.41551
H  -2.13455 -0.81579  4.48462
H  -0.96421 -2.14428  4.39977
H  -0.54453 -0.65037  5.30497

6I
I   2.32202 -0.00000 -0.41196
Cu  0.00000  1.29273 -0.12826
I  -2.32202  0.00000 -0.41196
Cu -0.00000 -1.29273 -0.12826
N   0.00000 -2.71481  1.42393
N   0.00000 -3.06316 -1.27795
C   0.00000 -3.22263 -2.61092
H   0.00000 -2.30373 -3.20622
H   0.00000 -4.55245 -4.32774
C   0.00000 -4.48970 -3.23643
C   0.00000 -5.63502 -2.44670
H   0.00000 -6.63224 -2.89841
C   0.00000 -5.50618 -1.03261
C   0.00000 -6.63576 -0.13987
C   0.00000 -4.18355 -0.49150
C   0.00000 -3.99851  0.94511
H   0.00000 -7.64153 -0.57206
C   0.00000 -6.46052  1.22321
C   0.00000 -5.14210  1.80212
C   0.00000 -4.91146  3.20315
H   0.00000 -5.76276  3.89140
H   0.00000 -7.32439  1.89563
C   0.00000 -3.60428  3.67889
H   0.00000 -3.38987  4.75076
C   0.00000 -2.53543  2.75499
H   0.00000 -1.49727  3.10106
N   0.00000  2.71481  1.42393
N   0.00000  3.06316 -1.27795
C   0.00000  3.22263 -2.61092
H   0.00000  2.30373 -3.20622
C   0.00000  4.48970 -3.23643
H   0.00000  4.55245 -4.32774
C   0.00000  5.63502 -2.44670
H   0.00000  6.63224 -2.89841
C   0.00000  5.50618 -1.03261
C   0.00000  3.99851  0.94511
C   0.00000  5.14210  1.80212
C   0.00000  6.46052  1.22321
H   0.00000  7.32439  1.89563
C   0.00000  6.63576 -0.13987
H   0.00000  7.64153 -0.57206
C   0.00000  4.91146  3.20315
H   0.00000  5.76276  3.89140
C   0.00000  3.60428  3.67889
H   0.00000  3.38987  4.75076
C   0.00000  2.53543  2.75499
H   0.00000  1.49727  3.10106
C   0.00000  4.18355 -0.49150

TS(11-3Cl-12)
Cu  0.97781 -0.55775 -0.29683
N  -0.28279  0.16613  1.17929
N  -1.06140 -0.84922 -1.23863
C   0.12135  0.63282  2.36852
H   1.20272  0.61680  2.53712
C  -0.78398  1.09811  3.34894
H  -0.40203  1.47160  4.30248
C  -2.14797  1.07009  3.07812
H  -2.87529  1.42501  3.81537
C  -2.60532  0.56861  1.83034
C  -1.61845  0.11883  0.89964
C  -2.03257 -0.41671 -0.38354
C  -1.43383 -1.35273 -2.42192
H  -0.62462 -1.68996 -3.07930
C  -2.78549 -1.45535 -2.82775
H  -3.02714 -1.87660 -3.80713
C  -3.78314 -1.01613 -1.96442
H  -4.83953 -1.08043 -2.24478
C  -3.42574 -0.47866 -0.69893
C  -4.39312 -0.00808  0.25795
H  -5.45477 -0.06229 -0.00356
C  -3.99857  0.49432  1.47487
H  -4.74046  0.84649  2.19866
C   1.63441  1.24151 -1.03063
C   0.70227  2.03440 -1.72584
C   2.54198  1.78101 -0.09967
C   0.60047  3.39033 -1.37543
C   2.41394  3.14172  0.23265
C   1.44988  3.94675 -0.39934
H   0.05575  1.59835 -2.49107
H   3.28610  1.14156  0.38183
H  -0.14479  4.01467 -1.87963
H   3.08670  3.57000  0.98328
H   1.37159  5.00858 -0.14725
Cl  2.39368 -0.36429 -2.12502
O   2.77508 -1.20520  1.55332
O   1.30488 -2.45933  0.37817
C   2.24682 -2.31482  1.26183
C   2.70066 -3.59806  1.96347
H   3.53185 -3.40130  2.65593
H   1.85810 -4.03744  2.52447
H   3.01482 -4.34710  1.21729

TS(11-1Cl-12)
Cu -0.62325 -0.27526  0.18435
N   0.76159  1.39827 -0.31783
N   1.26601 -1.19573  0.34031
C   0.50911  2.65251 -0.71561
H  -0.54773  2.92793 -0.79794
C   1.52357  3.59179 -1.01321
H   1.24869  4.60068 -1.33145
C   2.85437  3.21080 -0.88628
H   3.66555  3.91509 -1.09714
C   3.16350  1.88397 -0.48515
C   2.06769  1.00485 -0.22113
C   2.33559 -0.37037  0.14642
C   1.48626 -2.48130  0.65163
H   0.58773 -3.09757  0.75781
C   2.78661 -3.01501  0.80479
H   2.90992 -4.06991  1.06309
C   3.88684 -2.18554  0.61475
H   4.90649 -2.56977  0.72079
C   3.68511 -0.82315  0.26655
C   4.76365  0.09836  0.02139
H   5.79220 -0.26239  0.12266
C   4.51212  1.39913 -0.34452
H   5.33736  2.09085 -0.54131
C  -2.42698  0.52097  0.80934
C  -2.49310  1.92735  0.80041
C  -3.52006 -0.28205  0.42725
C  -3.63448  2.53808  0.24953
C  -4.64674  0.35434 -0.11578
C  -4.70911  1.75848 -0.21074
H  -1.67935  2.52840  1.21291
H  -3.45435 -1.37088  0.49216
H  -3.68350  3.63124  0.20764
H  -5.48595 -0.25908 -0.46070
H  -5.60187  2.24124 -0.61934
Cl -1.30475 -0.20880  2.40879
O  -1.20507 -0.98965 -1.61599
O  -1.58893 -2.86936 -0.40081
C  -1.57461 -2.23169 -1.48662
C  -2.06353 -2.90429 -2.77472
H  -1.55027 -2.50063 -3.66110
H  -1.92205 -3.99434 -2.72136
H  -3.14381 -2.70775 -2.89519

TS(11-4Cl-12)
Cu -0.57487 -0.48364 -0.30194
N   1.41166 -1.12805 -0.58279
N   0.44401  1.28062  0.15318
C   1.85473 -2.33449 -0.95975
H   1.08785 -3.08406 -1.17956
C   3.23117 -2.63839 -1.07057
H   3.53845 -3.63876 -1.38569
C   4.17094 -1.65641 -0.77093
H   5.24323 -1.86478 -0.84246
C   3.73165 -0.36872 -0.36308
C   2.32254 -0.15579 -0.29121
C   1.80480  1.12800  0.11653
C  -0.05031  2.45685  0.56574
H  -1.14134  2.54183  0.57698
C   0.76881  3.54178  0.95052
H   0.30272  4.47386  1.27952
C   2.15192  3.40493  0.89754
H   2.81177  4.23079  1.18154
C   2.71135  2.17166  0.47119
C   4.12891  1.92884  0.38719
H   4.81151  2.74077  0.65680
C   4.62045  0.70977 -0.01692
H   5.69964  0.53736 -0.07518
C  -2.46246  0.18756 -0.78282
C  -2.53866  1.49624 -1.29528
C  -3.47925 -0.36169  0.01945
C  -3.60126  2.31757 -0.87377
C  -4.52731  0.48061  0.42612
C  -4.59438  1.81564 -0.01575
H  -1.78693  1.86971 -1.99541
H  -3.41074 -1.39745  0.35822
H  -3.65314  3.34737 -1.24262
H  -5.30092  0.07888  1.08927
H  -5.42832  2.45402  0.29106
Cl -1.67297 -1.14262 -2.29497
O  -0.47738 -0.91841  2.65936
O  -1.18287 -2.06988  0.82708
C  -0.97173 -1.92994  2.10740
C  -1.40525 -3.13840  2.95169
H  -2.49772 -3.27491  2.87473
H  -0.93797 -4.06200  2.57124
H  -1.13406 -2.99798  4.00821

6Cl
Cl -1.82210 -0.00674 -0.63367
Cu  0.00681 -1.48793 -0.28676
Cl  1.82210  0.00674 -0.63367
Cu -0.00681  1.48793 -0.28676
N  -0.02593  2.81436  1.28587
N   0.00940  3.26318 -1.39381
C   0.02908  3.47224 -2.72123
H   0.03101  2.57610 -3.35027
H   0.06155  4.86312 -4.38769
C   0.04612  4.76112 -3.29939
C   0.04216  5.87819 -2.46922
H   0.05441  6.89079 -2.88495
C   0.02161  5.69812 -1.06091
C   0.01522  6.79313 -0.12601
C   0.00624  4.35735 -0.56829
C  -0.01436  4.11885  0.85863
H   0.02745  7.81460 -0.51963
C  -0.00624  6.56665  1.22951
C  -0.02197  5.22755  1.75919
C  -0.04458  4.94360  3.15018
H  -0.05118  5.76719  3.87127
H  -0.01152  7.40483  1.93366
C  -0.05828  3.61800  3.57386
H  -0.07609  3.36226  4.63654
C  -0.04812  2.58488  2.61145
H  -0.05822  1.53458  2.91825
N   0.02593 -2.81436  1.28587
N  -0.00940 -3.26318 -1.39381
C  -0.02908 -3.47224 -2.72123
H  -0.03101 -2.57610 -3.35027
C  -0.04612 -4.76112 -3.29939
H  -0.06155 -4.86312 -4.38769
C  -0.04216 -5.87819 -2.46922
H  -0.05441 -6.89079 -2.88495
C  -0.02161 -5.69812 -1.06091
C   0.01436 -4.11885  0.85863
C   0.02197 -5.22755  1.75919
C   0.00624 -6.56665  1.22951
H   0.01152 -7.40483  1.93366
C  -0.01522 -6.79313 -0.12601
H  -0.02745 -7.81460 -0.51963
C   0.04458 -4.94360  3.15018
H   0.05118 -5.76719  3.87127
C   0.05828 -3.61800  3.57386
H   0.07609 -3.36226  4.63654
C   0.04812 -2.58488  2.61145
H   0.05822 -1.53458  2.91825
C  -0.00624 -4.35735 -0.56829

10
C   5.22511  0.48632  0.48658
C   3.99155  1.01210  1.01228
C   2.75358  0.51030  0.51028
C   2.75376 -0.51002 -0.51020
C   3.99191 -1.01175 -1.01182
C   5.22528 -0.48590 -0.48574
N   1.53359  0.95430  0.95425
C   1.51449  1.90550  1.90555
C   2.68896  2.45965  2.45987
C   3.93101  2.01503  2.01533
C   3.93173 -2.01469 -2.01490
C   2.68984 -2.45936 -2.45981
C   1.51517 -1.90528 -1.90587
N   1.53392 -0.95408 -0.95454
Cu -0.00000 -0.00019 -0.00050
N  -1.53388  0.95444 -0.95420
C  -2.75374  0.51026 -0.51003
C  -3.99186  1.01222 -1.01148
C  -3.93164  2.01551 -2.01419
C  -2.68973  2.46031 -2.45893
C  -1.51509  1.90599 -1.90517
C  -5.22525  0.48620 -0.48562
C  -5.22513 -0.48638  0.48634
C  -3.99159 -1.01239  1.01186
C  -2.75360 -0.51043  0.51008
N  -1.53363 -0.95462  0.95391
C  -1.51457 -1.90618  1.90486
C  -2.68906 -2.46052  2.45893
C  -3.93110 -2.01571  2.01453
H  -0.52648 -2.23866  2.23709
H  -2.60578 -3.23135  3.22924
H  -4.85776 -2.42771  2.42635
H  -0.52709  2.23848 -2.23765
H  -2.60665  3.23112 -3.22928
H  -4.85841  2.42750 -2.42577
H  -6.16844  0.87905 -0.87808
H  -6.16821 -0.87923  0.87905
H   0.52638  2.23785  2.23786
H   2.60564  3.23017  3.23047
H   4.85765  2.42688  2.42733
H   0.52718 -2.23768 -2.23849
H   2.60680 -3.22989 -3.23044
H   4.85852 -2.42651 -2.42662
H   6.16849 -0.87857 -0.87833
H   6.16817  0.87904  0.87946

CuI-2I
C   3.81057 -2.86991  0.13416
C   2.48463 -2.41007  0.31079
N   2.07596 -1.17939 -0.02564
C   2.99573 -0.31960 -0.54939
C   4.36030 -0.69024 -0.77933
C   4.75007 -2.00742 -0.42059
C   5.27128  0.26316 -1.35496
C   4.85055  1.52866 -1.68349
C   3.49187  1.94458 -1.45023
C   2.55893  1.02534 -0.87298
C   3.03124  3.24951 -1.76439
C   1.70622  3.58182 -1.50237
C   0.85833  2.61608 -0.92188
N   1.25793  1.37022 -0.60198
Cu  0.00989 -0.02713  0.26759
N  -2.06577  1.19081  0.18392
C  -2.98314  0.44380 -0.49403
C  -4.34920  0.84806 -0.64801
C  -4.74289  2.07002 -0.04185
C  -3.80581  2.81301  0.66782
C  -2.47796  2.33248  0.75048
C  -5.25886  0.02200 -1.39632
C  -4.83606 -1.15567 -1.96232
C  -3.47668 -1.60625 -1.81313
C  -2.54414 -0.81364 -1.07042
C  -3.01599 -2.82662 -2.37179
C  -1.69090 -3.20277 -2.17939
C  -0.84317 -2.36573 -1.42518
N  -1.24288 -1.20440 -0.87187
I  -0.02676 -0.32102  2.91897
H   5.54596  2.25049 -2.12411
H   6.30886 -0.04176 -1.52635
H  -5.53032 -1.78041 -2.53368
H  -6.29703  0.35250 -1.50572
H  -0.18801  2.84800 -0.70424
H   1.31178  4.57499 -1.73287
H   3.72116  3.97518 -2.20688
H   1.72321 -3.06877  0.74542
H   4.07706 -3.88914  0.42705
H   5.78498 -2.32684 -0.58183
H   0.20317 -2.63552 -1.25608
H  -1.29644 -4.13335 -2.59595
H  -3.70632 -3.45452 -2.94414
H  -1.71789  2.89938  1.30153
H  -4.07545  3.75576  1.15171
H  -5.77915  2.41054 -0.13776

CuI-2Cl
C  -3.79437  2.89502  0.86493
C  -2.46697  2.41740  0.97126
N  -2.07261  1.21634  0.52805
C  -3.00835  0.40529 -0.04344
C  -4.37615  0.79870 -0.20960
C  -4.75073  2.08326  0.26509
C  -5.30710 -0.10041 -0.83785
C  -4.90214 -1.33629 -1.27893
C  -3.54004 -1.77418 -1.11726
C  -2.58700 -0.90929 -0.49080
C  -3.09682 -3.04966 -1.55355
C  -1.76686 -3.40783 -1.35897
C  -0.89670 -2.49744 -0.72576
N  -1.27929 -1.28035 -0.29034
Cu  0.00048 -0.00044  0.65056
N   2.07265 -1.21561  0.52820
C   3.00848 -0.40455 -0.04317
C   4.37610 -0.79823 -0.20997
C   4.75044 -2.08317  0.26390
C   3.79402 -2.89494  0.86364
C   2.46679 -2.41701  0.97071
C   5.30704  0.10101 -0.83806
C   4.90221  1.33723 -1.27834
C   3.54028  1.77537 -1.11594
C   2.58730  0.91034 -0.48964
C   3.09713  3.05119 -1.55132
C   1.76730  3.40947 -1.35602
C   0.89717  2.49887 -0.72304
N   1.27971  1.28146 -0.28847
Cl -0.00138 -0.00396  3.07246
H  -5.61242 -2.01763 -1.75853
H  -6.34691  0.22143 -0.95699
H   5.61250  2.01865 -1.75782
H   6.34673 -0.22102 -0.95776
H   0.15448 -2.74996 -0.56058
H  -1.38492 -4.37924 -1.68390
H  -3.80373 -3.73233 -2.03580
H  -1.69256  3.03844  1.43752
H  -4.04860  3.88772  1.24649
H  -5.78768  2.41760  0.15566
H  -0.15391  2.75144 -0.55740
H   1.38541  4.38115 -1.68024
H   3.80396  3.73402 -2.03346
H   1.69236 -3.03806  1.43691
H   4.04808 -3.88793  1.24457
H   5.78724 -2.41779  0.15394

CuI-3
Cu -0.01358 -0.04860  0.44959
O   0.27619  0.04095  2.44629
O  -0.63047 -2.01333  2.85758
N  -2.09592  1.19299  0.50626
N  -1.25025 -1.09402 -0.75444
N   1.25776  1.36100 -0.37419
N   2.10319 -1.22593  0.04528
C  -2.52185  2.26722  1.18497
H  -1.75833  2.81147  1.75396
C  -3.86373  2.71385  1.18524
H  -4.14345  3.60135  1.75964
C  -4.80074  2.01492  0.43095
H  -5.84695  2.33583  0.38998
C  -4.39297  0.86715 -0.29768
C  -3.01472  0.48315 -0.21118
C  -2.56108 -0.70364 -0.91009
C  -0.83862 -2.18743 -1.43191
H   0.21164 -2.45842 -1.29206
C  -1.67827 -2.95177 -2.26475
H  -1.27208 -3.82769 -2.77778
C  -3.01330 -2.58312 -2.40674
H  -3.69905 -3.16129 -3.03416
C  -3.48723 -1.43604 -1.71988
C  -4.85851 -1.00349 -1.80125
H  -5.54861 -1.58340 -2.42293
C  -5.29854  0.09770 -1.10864
H  -6.34631  0.41100 -1.16520
C   0.85130  2.62160 -0.62077
H  -0.20752  2.82102 -0.42951
C   1.70550  3.63868 -1.09410
H   1.30461  4.64020 -1.27165
C   3.04619  3.34402 -1.31910
H   3.74281  4.10846 -1.67807
C   3.51583  2.02721 -1.07513
C   2.57541  1.05304 -0.60814
C   3.02546 -0.30594 -0.36098
C   2.52967 -2.46693  0.31514
H   1.76384 -3.17744  0.64903
C   3.87648 -2.88049  0.18636
H   4.15611 -3.91073  0.42337
C   4.81799 -1.95811 -0.25607
H   5.86889 -2.23876 -0.38288
C   4.40997 -0.62921 -0.54507
C   5.32615  0.37916 -1.00713
H   6.37779  0.10696 -1.14517
C   4.89295  1.65542 -1.26991
H   5.59190  2.42000 -1.62465
C  -0.08902 -0.93917  3.21891
C   0.19703 -0.69773  4.71387
H  -0.11397 -1.55996  5.32242
H  -0.33786  0.20242  5.06266
H   1.27308 -0.51112  4.87189

CuI-4I
N  -0.63913 -1.35838  0.00044
C  -1.85218 -0.72266  0.00011
C  -3.09331 -1.42637 -0.00021
C  -3.03781 -2.84609 -0.00069
C  -1.80089 -3.48187 -0.00020
C  -0.62261 -2.70113  0.00046
C  -4.32589 -0.68177 -0.00013
C  -4.32353  0.69300 -0.00023
C  -3.08824  1.43314 -0.00026
C  -1.84966  0.72493  0.00007
N  -0.63436  1.35614  0.00056
C  -0.61274  2.69875  0.00037
C  -1.78813  3.48384 -0.00024
C  -3.02738  2.85265 -0.00054
Cu  0.91487 -0.00504  0.00087
H   0.37638  3.16673  0.00079
H  -1.70654  4.57364 -0.00055
H  -3.95499  3.43369 -0.00100
H   0.36471 -3.17286  0.00096
H  -1.72318 -4.57195 -0.00039
H  -3.96777 -3.42345 -0.00143
H  -5.26957 -1.23622  0.00001
H  -5.26540  1.25059 -0.00030
I   3.39743 -0.00032 -0.00040

CuI-4Cl
N  -0.20195 -1.37942 -0.00005
C   0.97628 -0.67560  0.00014
C   2.25249 -1.31336  0.00034
C   2.27617 -2.73358  0.00034
C   1.07611 -3.43635  0.00015
C  -0.14309 -2.72423 -0.00004
C   3.44432 -0.50476  0.00053
C   3.37115  0.86795  0.00052
C   2.09889  1.54179  0.00032
C   0.89801  0.77006  0.00013
N  -0.34668  1.33297 -0.00006
C  -0.44045  2.66990 -0.00007
C   0.69028  3.52003  0.00010
C   1.96165  2.95614  0.00030
Cu -1.82751 -0.24197 -0.00029
H  -1.45433  3.08403 -0.00023
H   0.55099  4.60412  0.00008
H   2.85686  3.58611  0.00044
H  -1.10150 -3.25042 -0.00020
H   1.05763 -4.52891  0.00015
H   3.23656 -3.25871  0.00049
H   4.41523 -1.00992  0.00069
H   4.28330  1.47298  0.00067
Cl -3.98691  0.05972 -0.00057

CuIII-2
Cu -0.03634  0.41292  0.24067
O  -1.04747  1.43746  1.51272
O  -0.02568  0.48811  3.32565
N   2.05977 -0.62339  1.15022
N   0.90432 -0.39932 -1.34241
N  -1.21389 -1.23966  0.54159
N  -2.21597  0.84578 -1.01999
C   2.62786 -0.69260  2.36057
H   1.99979 -0.34025  3.18539
C   3.93809 -1.18745  2.56988
H   4.35080 -1.21785  3.58181
C   4.67154 -1.63930  1.47946
H   5.68250 -2.04031  1.60446
C   4.09625 -1.58634  0.18150
C   2.77557 -1.04617  0.07545
C   2.14780 -0.96133 -1.22681
C   0.29624 -0.37195 -2.53980
H  -0.69961  0.07804 -2.55617
C   0.89594 -0.88542 -3.70711
H   0.35012 -0.83791 -4.65205
C   2.17383 -1.42376 -3.62744
H   2.67823 -1.81130 -4.51800
C   2.83470 -1.47527 -2.37340
C   4.15854 -2.01875 -2.22301
H   4.66666 -2.39588 -3.11569
C   4.77209 -2.06175 -0.99514
H   5.78160 -2.47174 -0.89109
C  -0.72555 -2.27731  1.24036
H   0.32870 -2.20839  1.51593
C  -1.51118 -3.38618  1.61667
H  -1.05336 -4.20160  2.18141
C  -2.85602 -3.40053  1.27414
H  -3.50373 -4.23383  1.56453
C  -3.40442 -2.31677  0.54007
C  -2.53400 -1.24185  0.16584
C  -3.06903 -0.13627 -0.60924
C  -2.72525  1.88873 -1.68556
H  -2.01220  2.66356 -1.98984
C  -4.09720  2.02082 -2.00578
H  -4.44704  2.90114 -2.55114
C  -4.96809  1.00702 -1.62969
H  -6.03395  1.05724 -1.87448
C  -4.46899 -0.11416 -0.91409
C  -5.31449 -1.20294 -0.50591
H  -6.37815 -1.16458 -0.76134
C  -4.79703 -2.27117  0.18244
H  -5.43648 -3.10611  0.48490
C  -0.86494  1.24178  2.80592
C  -1.81194  2.09907  3.65120
H  -1.91518  1.65536  4.65185
H  -2.79889  2.20288  3.17655
H  -1.37934  3.10895  3.75597
C   0.97892  2.06315 -0.02244
C   0.87746  2.72201 -1.24941
C   1.73636  2.56590  1.03970
C   1.57843  3.93619 -1.42020
C   2.43438  3.77576  0.84801
C   2.35541  4.45933 -0.37641
H   0.29457  2.31840 -2.08156
H   1.77723  2.05006  2.00172
H   1.51200  4.45559 -2.38218
H   3.03003  4.18051  1.67342
H   2.89772  5.39992 -0.51543

CuIII-3I
Cu -0.03176 -0.41483  0.09098
N  -1.64778 -0.08616  1.24514
N  -0.80914  1.08776 -1.02578
N   1.24721  1.49077  1.05447
N   1.74352 -0.52521 -0.80525
C  -2.06179 -0.72123  2.35156
H  -1.42980 -1.53525  2.71211
C  -3.25077 -0.35985  3.02292
H  -3.53922 -0.91271  3.91978
C  -4.02581  0.68770  2.53738
H  -4.94836  0.98621  3.04436
C  -3.61443  1.37387  1.36461
C  -2.40684  0.94198  0.74330
C  -1.95392  1.57560 -0.45966
C  -0.35394  1.64128 -2.15684
H   0.55899  1.21532 -2.58053
C  -1.02016  2.71705 -2.78577
H  -0.60583  3.13307 -3.70691
C  -2.19076  3.22134 -2.22754
H  -2.72635  4.04930 -2.70179
C  -2.69646  2.64917 -1.03005
C  -3.90334  3.08071 -0.37401
H  -4.46862  3.90771 -0.81357
C  -4.34513  2.46578  0.77420
H  -5.26745  2.79553  1.26145
C   0.99950  2.47524  1.92543
H   0.01960  2.45596  2.41533
C   1.93144  3.49714  2.22737
H   1.67082  4.27499  2.94959
C   3.16862  3.48218  1.59571
H   3.91897  4.25102  1.80537
C   3.46600  2.45403  0.66122
C   2.45178  1.47243  0.42184
C   2.70789  0.41328 -0.53601
C   1.97366 -1.50333 -1.69599
H   1.14539 -2.20231 -1.86059
C   3.19097 -1.60713 -2.39672
H   3.32500 -2.41874 -3.11518
C   4.19031 -0.67406 -2.15194
H   5.14994 -0.72960 -2.67510
C   3.96930  0.36750 -1.21374
C   4.96328  1.36935 -0.93505
H   5.91820  1.31088 -1.46570
C   4.72160  2.37625 -0.03378
H   5.48096  3.13780  0.16861
C   0.67425 -1.80709  1.28771
C   1.30227 -1.36380  2.45599
C   0.50973 -3.15957  0.98117
C   1.75333 -2.33441  3.37688
C   0.97061 -4.11059  1.91770
C   1.58896 -3.70148  3.10850
H   1.43647 -0.30234  2.67158
H   0.01645 -3.48277  0.06037
H   2.23713 -1.99917  4.30035
H   0.83432 -5.17433  1.69533
H   1.94595 -4.44738  3.82555
I  -1.69338 -2.10508 -1.78051

CuIII-3Cl
C  -1.76537  4.63216  1.05854
C  -1.77142  3.51543  1.90797
C  -1.25398  2.27690  1.46855
C  -0.72651  2.21574  0.17677
C  -0.71542  3.29878 -0.70273
C  -1.23995  4.52495 -0.23828
Cu  0.11834  0.54452 -0.41292
Cl  1.06786  1.37460 -2.80026
N   1.85526  0.99550  0.45864
C   2.21994  2.09903  1.12840
C   3.51680  2.25528  1.66561
C   4.45706  1.24405  1.50380
C   4.10023  0.06726  0.79427
C   2.77247 -0.01182  0.28308
C   2.35587 -1.16947 -0.45240
C   3.26352 -2.24419 -0.67567
C   4.59727 -2.14579 -0.14229
C   4.99831 -1.03522  0.56307
C   2.78239 -3.35119 -1.42442
C   1.47578 -3.33856 -1.90179
C   0.64566 -2.22588 -1.63374
N   1.07456 -1.17407 -0.92657
N  -0.75294 -0.87392  1.43111
C  -0.29431 -1.34027  2.59786
C  -1.03518 -2.21469  3.42896
C  -2.30386 -2.60945  3.02320
C  -2.82405 -2.13572  1.78880
C  -1.99121 -1.26134  1.02004
C  -2.47666 -0.76716 -0.25450
C  -3.77486 -1.15944 -0.71469
C  -4.58251 -2.03113  0.09599
C  -4.12555 -2.50296  1.30160
C  -4.21624 -0.67282 -1.97256
C  -3.38868  0.15137 -2.72477
C  -2.12332  0.50118 -2.21441
N  -1.69007  0.05212 -1.02429
H   1.46112  2.87565  1.24053
H   3.75766  3.17477  2.20379
H   5.46640  1.34533  1.91386
H  -0.38212 -2.18599 -2.00394
H   1.07614 -4.17274 -2.48294
H   3.44305 -4.20081 -1.62171
H   5.29026 -2.97491 -0.31312
H   6.01509 -0.96794  0.96115
H   0.70521 -1.00495  2.89637
H  -0.60600 -2.56238  4.37211
H  -2.90950 -3.28160  3.63921
H  -1.41488  1.13234 -2.76322
H  -3.69458  0.53670 -3.69994
H  -5.20792 -0.95666 -2.33826
H  -5.57130 -2.31385 -0.27733
H  -4.74457 -3.16917  1.91037
H  -1.26035  1.41154  2.13360
H  -0.29212  3.20594 -1.70775
H  -2.18020  3.58555  2.92149
H  -1.22824  5.39026 -0.90966
H  -2.17358  5.58615  1.40676

CuIII-4
Cu  0.57078  0.40780 -0.19512
N  -0.40895 -1.27259  0.08290
N  -1.27440  1.21728 -0.32275
C   0.06783 -2.51084  0.29026
H   1.15334 -2.62536  0.28243
C  -0.79052 -3.61077  0.50717
H  -0.35003 -4.59661  0.67056
C  -2.16914 -3.42595  0.50658
H  -2.84691 -4.26902  0.67033
C  -2.69991 -2.12651  0.28995
C  -1.76824 -1.07150  0.08440
C  -2.23392  0.26411 -0.13762
C  -1.64434  2.48245 -0.55568
H  -0.83701  3.20376 -0.71048
C  -3.00641  2.86034 -0.60359
H  -3.26267  3.90471 -0.79490
C  -3.99570  1.90108 -0.40537
H  -5.05428  2.17642 -0.43541
C  -3.62607  0.54950 -0.16529
C  -4.55305 -0.53250  0.04506
H  -5.62470 -0.31445  0.02573
C  -4.10708 -1.81602  0.26511
H  -4.81988 -2.63027  0.42435
C   2.30231 -0.43500 -0.25591
C   3.02089 -0.62718  0.92445
C   2.72795 -0.87153 -1.51193
C   4.23300 -1.34657  0.83406
C   3.94325 -1.58755 -1.57238
C   4.68812 -1.82269 -0.40561
H   2.67116 -0.23440  1.88219
H   2.15216 -0.68574 -2.42355
H   4.81429 -1.51996  1.74565
H   4.29482 -1.95272 -2.54289
H   5.63172 -2.37391 -0.46439
O   1.52045  2.01066 -0.51207
O   1.28189  1.97479  1.73163
C   1.68516  2.53864  0.69667
C   2.42718  3.86387  0.69525
H   2.20507  4.44957 -0.20850
H   2.16560  4.43431  1.59726
H   3.51140  3.65855  0.70920

CuIII-5I
Cu  0.39795 -0.20911 -0.01033
N  -0.84802  1.37580 -0.01903
N  -1.34631 -1.25753  0.00021
C  -0.54937  2.68188 -0.02941
H   0.51306  2.93955 -0.03837
C  -1.55324  3.67623 -0.02905
H  -1.25850  4.72789 -0.03746
C  -2.89304  3.30145 -0.01716
H  -3.68492  4.05664 -0.01615
C  -3.23558  1.92249 -0.00618
C  -2.16097  0.98906 -0.00799
C  -2.42902 -0.42111  0.00225
C  -1.55179 -2.58165  0.00808
H  -0.65531 -3.21039  0.00617
C  -2.84987 -3.14034  0.01851
H  -2.96165 -4.22688  0.02406
C  -3.95932 -2.30090  0.02145
H  -4.97308 -2.71262  0.02933
C  -3.77172 -0.89223  0.01385
C  -4.84372  0.06989  0.01705
H  -5.87413 -0.29753  0.02760
C  -4.58601  1.42158  0.00731
H  -5.40844  2.14272  0.00997
C   2.05324  0.82522  0.00716
C   2.50853  1.33337 -1.21718
C   2.48042  1.32089  1.24664
C   3.37397  2.44587 -1.18769
C   3.34599  2.43359  1.24830
C   3.79181  2.99063  0.03806
H   2.19943  0.89882 -2.17168
H   2.14890  0.87752  2.18946
H   3.72433  2.87052 -2.13394
H   3.67403  2.84874  2.20669
H   4.47777  3.84301  0.05026
I   2.12974 -1.99957 -0.00979

CuIII-5Cl
Cu  0.60993 -0.79971 -0.00400
N  -0.09714  1.04750 -0.00449
N  -1.35245 -1.30986 -0.00103
C   0.57392  2.20946 -0.00684
H   1.66395  2.14698 -0.00907
C  -0.09485  3.45309 -0.00637
H   0.49903  4.36951 -0.00840
C  -1.48530  3.49186 -0.00319
H  -2.01766  4.44778 -0.00255
C  -2.21914  2.27572 -0.00079
C  -1.46978  1.06621 -0.00171
C  -2.14415 -0.19706  0.00031
C  -1.92487 -2.51997  0.00080
H  -1.24311 -3.37606 -0.00044
C  -3.33024 -2.67695  0.00419
H  -3.75330 -3.68391  0.00565
C  -4.14992 -1.55202  0.00557
H  -5.23915 -1.65480  0.00816
C  -3.56461 -0.25651  0.00357
C  -4.30482  0.97890  0.00462
H  -5.39777  0.93400  0.00715
C  -3.65777  2.19370  0.00246
H  -4.23012  3.12570  0.00317
C   2.46920 -0.24332  0.00095
C   3.06792  0.01916 -1.23148
C   3.05906  0.01966  1.23757
C   4.32651  0.65904 -1.21097
C   4.31778  0.65950  1.22577
C   4.94472  0.97483  0.00957
H   2.59278 -0.24023 -2.18156
H   2.57695 -0.23901  2.18435
H   4.81337  0.89615 -2.16241
H   4.79774  0.89714  2.18057
H   5.92570  1.45955  0.01300
Cl  1.46993 -2.78746 -0.00513

CuIII-6
Cu -0.60629 -0.43852  0.11072
O  -1.38605 -2.08642 -0.69149
O  -0.67526 -1.23061 -2.67726
N   1.28035 -1.10925  0.00113
N   0.31403  1.36366 -0.33929
C   1.70399 -2.36770  0.16482
H   0.92750 -3.11802  0.33802
C   3.07516 -2.70671  0.10480
H   3.37482 -3.74807  0.24465
C   4.01882 -1.71058 -0.13174
H   5.08572 -1.95000 -0.18035
C   3.59031 -0.36883 -0.31463
C   2.18989 -0.12139 -0.23765
C   1.67270  1.20480 -0.41649
C  -0.19590  2.59280 -0.49639
H  -1.28393  2.67733 -0.43273
C   0.61596  3.72445 -0.73986
H   0.14243  4.70188 -0.85972
C   1.99621  3.57593 -0.82525
H   2.64446  4.43698 -1.01530
C   2.56702  2.28582 -0.66299
C   3.98101  2.01486 -0.73308
H   4.66084  2.85107 -0.92319
C   4.47331  0.74088 -0.56706
H   5.54925  0.54994 -0.62351
C  -1.20632 -2.12912 -1.99219
C  -1.75249 -3.40538 -2.63942
H  -1.26241 -3.57591 -3.60888
H  -2.83598 -3.28281 -2.81119
H  -1.61420 -4.27883 -1.98453
O  -0.78228 -1.01755  2.09652
O   0.76178  0.54041  2.72402
C  -0.00875 -0.41383  2.96147
C  -0.14057 -0.97278  4.38943
H   0.65348 -0.57035  5.03527
H  -0.09788 -2.07381  4.38565
H  -1.12070 -0.68584  4.80826
C  -2.39187  0.29433  0.04244
C  -2.86328  0.68878 -1.21657
C  -3.13944  0.45918  1.21121
C  -4.12459  1.31675 -1.29104
C  -4.39869  1.08986  1.11340
C  -4.88787  1.52042 -0.12980
H  -2.27701  0.50084 -2.12077
H  -2.75708  0.10389  2.17077
H  -4.50386  1.63320 -2.26899
H  -4.98980  1.23736  2.02411
H  -5.86720  2.00548 -0.19585

CuIII-7I
Cu  0.38116 -0.10184 -0.27109
N  -0.89558  1.50084 -0.24252
N  -1.37487 -1.11528 -0.62792
C  -0.61724  2.79073 -0.01317
H   0.43822  3.04185  0.12530
C  -1.62655  3.77782  0.04515
H  -1.34581  4.81647  0.23474
C  -2.95578  3.41188 -0.14390
H  -3.75388  4.15984 -0.10766
C  -3.27900  2.04976 -0.38269
C  -2.19790  1.12162 -0.41818
C  -2.45430 -0.27597 -0.63162
C  -1.57682 -2.42616 -0.81584
H  -0.68202 -3.05740 -0.80841
C  -2.86508 -2.97098 -1.01646
H  -2.97165 -4.04802 -1.16576
C  -3.97305 -2.12893 -1.01889
H  -4.98115 -2.52761 -1.16897
C  -3.79013 -0.73455 -0.82098
C  -4.86440  0.22448 -0.79520
H  -5.88717 -0.13483 -0.94356
C  -4.61915  1.56134 -0.58284
H  -5.44402  2.27980 -0.55914
C   2.01134  0.98916 -0.47061
C   2.14588  1.69055 -1.67923
C   2.75122  1.31166  0.67325
C   2.99297  2.81611 -1.70620
C   3.59515  2.44048  0.62184
C   3.71647  3.18880 -0.56063
H   1.60183  1.38981 -2.57884
H   2.65055  0.72543  1.59099
H   3.08926  3.38661 -2.63588
H   4.16038  2.72020  1.51719
H   4.38542  4.05436 -0.59413
I   2.09588 -1.75728 -1.13732
I   0.15351 -0.68760  2.63442

CuIII-7Cl
Cu  0.59962 -0.73089 -0.01426
N  -0.15656  1.15164 -0.00813
N  -1.36826 -1.22897 -0.23032
C   0.48170  2.32090  0.14092
H   1.57161  2.27681  0.20125
C  -0.21184  3.54980  0.21060
H   0.35903  4.47353  0.32941
C  -1.59993  3.56404  0.12180
H  -2.15510  4.50592  0.16749
C  -2.30203  2.33884 -0.02664
C  -1.52541  1.14559 -0.08109
C  -2.17416 -0.12711 -0.20911
C  -1.92349 -2.44088 -0.34634
H  -1.22986 -3.28722 -0.36392
C  -3.32315 -2.61587 -0.44566
H  -3.72932 -3.62571 -0.53952
C  -4.15886 -1.50304 -0.42044
H  -5.24491 -1.61606 -0.49257
C  -3.59312 -0.20564 -0.29796
C  -4.35668  1.01464 -0.25305
H  -5.44676  0.95164 -0.32232
C  -3.73611  2.23542 -0.11986
H  -4.32623  3.15579 -0.08034
C   2.43404 -0.10112 -0.22267
C   2.78111  0.39448 -1.48266
C   3.26679 -0.03777  0.89337
C   4.02093  1.05700 -1.60442
C   4.50428  0.62665  0.74222
C   4.87761  1.17042 -0.49692
H   2.12389  0.28771 -2.35010
H   2.95824 -0.46228  1.85230
H   4.30756  1.46983 -2.57739
H   5.16831  0.70797  1.60949
H   5.84259  1.67583 -0.60335
Cl  1.45731 -2.61434 -0.83017
Cl  0.44362 -1.09711  2.51484

TS1(CuIII-2+-10+)
Cu  0.00993  0.39258 -0.01291
N   1.89577  0.23996  1.18098
N   0.99941 -1.03801 -1.05436
N  -1.00057 -1.27031  1.13941
N  -1.89495  0.09955 -1.05354
C   2.36763  0.95315  2.21129
H   1.69571  1.71099  2.62542
C   3.65666  0.75445  2.75790
H   3.98122  1.36765  3.60205
C   4.47917 -0.22573  2.21568
H   5.47679 -0.41454  2.62423
C   4.02080 -0.98419  1.10618
C   2.71193 -0.69722  0.61037
C   2.22492 -1.39207 -0.55392
C   0.54157 -1.65587 -2.15381
H  -0.43324 -1.33301 -2.52451
C   1.27092 -2.66597 -2.81651
H   0.84412 -3.13398 -3.70648
C   2.51807 -3.03634 -2.32799
H   3.11020 -3.81071 -2.82518
C   3.03466 -2.39227 -1.17374
C   4.33127 -2.68817 -0.62344
H   4.93606 -3.46131 -1.10684
C   4.80931 -2.00527  0.46872
H   5.80346 -2.22285  0.87081
C  -0.52485 -1.96367  2.17963
H   0.47185 -1.68549  2.53793
C  -1.25593 -3.00030  2.80450
H  -0.81809 -3.53342  3.65190
C  -2.52384 -3.31330  2.32755
H  -3.12026 -4.10435  2.79281
C  -3.05094 -2.60011  1.21828
C  -2.23018 -1.57787  0.64804
C  -2.70902 -0.84237 -0.50496
C  -2.30434  0.78138 -2.13019
H  -1.59790  1.52102 -2.52698
C  -3.56448  0.56021 -2.73018
H  -3.85067  1.14053 -3.61061
C  -4.41331 -0.39690 -2.18450
H  -5.39667 -0.59094 -2.62417
C  -3.99937 -1.13675 -1.04507
C  -4.80691 -2.15736 -0.43089
H  -5.79429 -2.36481 -0.85452
C  -4.34917 -2.86356  0.65575
H  -4.96630 -3.64349  1.11230
C  -0.89726  1.76028  1.07580
C  -0.85078  1.54662  2.45897
C  -1.61619  2.82933  0.52619
C  -1.51982  2.45028  3.31419
C  -2.28274  3.71781  1.39416
C  -2.23203  3.53452  2.78477
H  -0.33223  0.69232  2.89798
H  -1.65567  3.00120 -0.55041
H  -1.48339  2.27648  4.39493
H  -2.83281  4.56084  0.96232
H  -2.75056  4.23078  3.45140
I   1.19646  2.34788 -1.60007

Int(CuIII-2+-10+)
Cu  0.01782  0.40557 -0.14170
N   2.18240  0.47418  1.11634
N   1.07727 -1.30913 -0.69640
N  -0.97255 -0.51572  1.44923
N  -2.09608 -0.53328 -1.08268
C   2.72325  1.31998  2.00401
H   2.06939  2.11636  2.37530
C   4.05255  1.22284  2.47605
H   4.42630  1.95278  3.19848
C   4.85066  0.18780  2.00891
H   5.88494  0.07233  2.34839
C   4.31181 -0.74348  1.08259
C   2.95536 -0.55386  0.65995
C   2.37021 -1.49320 -0.27697
C   0.54572 -2.19585 -1.55403
H  -0.48040 -1.99798 -1.86630
C   1.24784 -3.31447 -2.04762
H   0.75012 -3.99690 -2.74055
C   2.56130 -3.51216 -1.64607
H   3.14406 -4.36227 -2.01429
C   3.15887 -2.59477 -0.74393
C   4.51767 -2.74682 -0.29742
H   5.09560 -3.59591 -0.67518
C   5.07622 -1.85193  0.57967
H   6.11067 -1.96951  0.91715
C  -0.43852 -0.50079  2.67942
H   0.51473  0.02150  2.77952
C  -1.04818 -1.12301  3.78904
H  -0.55971 -1.07643  4.76513
C  -2.25868 -1.77848  3.60966
H  -2.76327 -2.27108  4.44672
C  -2.85423 -1.80676  2.32191
C  -2.16816 -1.15403  1.24707
C  -2.76417 -1.16161 -0.07662
C  -2.65448 -0.50210 -2.29907
H  -2.08229  0.02150 -3.07446
C  -3.90095 -1.10239 -2.59619
H  -4.30515 -1.04520 -3.61011
C  -4.58437 -1.76080 -1.58106
H  -5.54894 -2.24250 -1.77065
C  -4.02721 -1.80598 -0.27476
C  -4.68088 -2.45849  0.82683
H  -5.64209 -2.95103  0.64958
C  -4.11262 -2.46003  2.07659
H  -4.61055 -2.95497  2.91607
C  -0.73689  2.18857  0.28939
C   0.10109  3.16383  0.84848
C  -2.12848  2.34896  0.26340
C  -0.47960  4.26940  1.50270
C  -2.69278  3.46274  0.91758
C  -1.87438  4.41731  1.54287
H   1.18632  3.09624  0.75987
H  -2.77678  1.62359 -0.22963
H   0.17536  5.02423  1.95060
H  -3.78246  3.57286  0.92688
H  -2.32182  5.28541  2.03687
I   0.62744  1.72341 -2.25434

TS2(CuIII-2+-10+)
Cu  0.06486  0.31995 -0.15910
N   2.16428  0.50647  1.08905
N   1.23764 -1.37549 -0.70144
N  -1.01109 -0.47354  1.50623
N  -1.98857 -0.73604 -1.06749
C   2.61209  1.39275  1.98911
H   1.90052  2.16378  2.30361
C   3.91591  1.37053  2.53569
H   4.21099  2.12841  3.26587
C   4.79357  0.37601  2.12550
H   5.81375  0.32308  2.51909
C   4.35566 -0.59392  1.18589
C   3.01331 -0.48685  0.69549
C   2.52500 -1.47640 -0.24699
C   0.79142 -2.30279 -1.56347
H  -0.24062 -2.18199 -1.89875
C   1.58041 -3.37648 -2.02921
H   1.15095 -4.09555 -2.73109
C   2.89005 -3.48958 -1.58261
H   3.53606 -4.30548 -1.92217
C   3.39812 -2.53058 -0.66825
C   4.74320 -2.59458 -0.16235
H   5.38894 -3.40917 -0.50492
C   5.20546 -1.66120  0.73129
H   6.22823 -1.71484  1.11751
C  -0.54720 -0.35063  2.75893
H   0.40863  0.16781  2.86492
C  -1.22324 -0.85506  3.89104
H  -0.78806 -0.71911  4.88417
C  -2.43131 -1.51496  3.71035
H  -2.98730 -1.92000  4.56183
C  -2.95473 -1.66503  2.39953
C  -2.20072 -1.12234  1.30924
C  -2.71835 -1.25745 -0.04196
C  -2.47629 -0.83580 -2.31113
H  -1.86038 -0.39397 -3.10388
C  -3.70560 -1.46440 -2.61897
H  -4.04713 -1.51468 -3.65614
C  -4.45264 -2.01071 -1.58264
H  -5.40738 -2.50992 -1.77722
C  -3.97288 -1.91768 -0.24894
C  -4.69727 -2.45313  0.87200
H  -5.65125 -2.95702  0.68675
C  -4.20435 -2.33269  2.14757
H  -4.75671 -2.73946  3.00060
C  -0.67447  2.26034 -0.11903
C   0.07537  3.17206  0.65157
C  -2.08294  2.32498 -0.14750
C  -0.59857  4.05879  1.51038
C  -2.73746  3.21804  0.71688
C  -2.00247  4.07876  1.55245
H   1.16338  3.20446  0.57177
H  -2.65949  1.67552 -0.80794
H  -0.01431  4.75102  2.12559
H  -3.83222  3.24436  0.72182
H  -2.52277  4.78263  2.20904
I   0.43311  1.80248 -2.27095
